# Supplementary material for: Characterization of the complete chloroplast genome of Wolffia arrhiza and comparative genomic analysis with relative Wolffia species
Source: Sci Rep. 2024 Mar 11;14:5873. doi: 10.1038/s41598-024-56394-7 (PMC10928178; doi:10.1038/s41598-024-56394-7)
Supplement: Supplementary file 2 — Supplementary Tables. [file 41598_2024_56394_MOESM2_ESM.xlsx]

## Sheet: Table S1
Table S1. Relative synonymous codon usage of protein coding region in the Wolffia arrhiza chloroplast genome
Amino acid	Codon	Number	RSCU	Amino acid	Codon	Number	RSCU
Ala	GCA	436	1.19*	Leu	CUU	636	1.29*
	GCC	213	0.58		UUA	957	1.94*
	GCG	155	0.42		UUG	592	1.2*
	GCU	664	1.81*	Lys	AAA	1245	1.54*
Arg	AGA	565	2.01*		AAG	375	0.46
	AGG	160	0.57	Met	AUG	634	1
	CGA	381	1.36*	Phe	UUC	557	0.7
	CGC	105	0.37		UUU	1028	1.3*
	CGG	85	0.3	Pro	CCA	357	1.25*
	CGU	387	1.38*		CCC	171	0.6
Asn	AAU	1048	1.51*		CCG	132	0.46
	AAC	341	0.49		CCU	478	1.68*
Asp	GAC	228	0.39	Ser	AGC	117	0.32
	GAU	942	1.61*		AGU	482	1.31*
Cys	UGC	71	0.46		UCA	453	1.23*
	UGU	239	1.54*		UCC	358	0.97
Gln	CAA	764	1.47*		UCG	191	0.52
	CAG	273	0.53		UCU	611	1.66*
Glu	GAA	1179	1.53*	Thr	ACA	472	1.29*
	GAG	367	0.47		ACC	242	0.66
Gly	GGA	748	1.64*		ACG	150	0.41
	GGC	162	0.35		ACU	597	1.63*
	GGG	257	0.56	Trp	UGG	481	1
	GGU	661	1.45*	Tyr	UAC	224	0.43
His	CAC	157	0.49		UAU	815	1.57*
	CAU	483	1.51*	Val	GUA	536	1.4*
Ile	AUA	761	0.97		GUC	209	0.55
	AUC	414	0.53		GUG	210	0.55
	AUU	1176	1.5*		GUU	577	1.51*
Leu	CUA	414	0.84	TER	UAA	46	1.6*
	CUC	187	0.38		UAG	23	0.8
	CUG	173	0.35		UGA	17	0.59
RSCU, Relative synonymous codon usage. * ; RSCU>1.

## Sheet: Table S2
Table S2. Gene types and their lengths in each species
Region	LSC
	rps12	trnH-GUG	psbA	trnK-UUU	matK	rps16	trnQ-UUG	psbK	psbI	trnS-GCU	trnG-UCC	trnR-UCU	atpA	atpF	atpH	atpI	rps2	rpoC2	rpoC1	rpoB	trnC-GCA	petN	psbM	trnD-GUC	trnY-GUA	trnE-UUC	trnT-GGU	psbD	psbC	trnS-UGA	psbZ	trnG-GCC	trnM-CAU	rps14	psaB	psaA	# ycf3	trnS-GGA	rps4	trnT-UGU	trnL-UAA	trnF-GAA	ndhJ	ndhK	ndhC	trnV-UAC	atpE	atpB	rbcL
Wolffia arrhiza	114	75	1062	2624	1527	1265	72	189	111	88	691	72	1524	1385	246	744	711	4107	2817	3219	71	90	105	74	85	73	72	1062	1422	89	189	72	73	303	2205	2253	0	86	606	73	594	73	477	732	363	690	408	1497	1458
Wolffia globosa	114	75	1062	2614	1527	1247	72	189	111	88	691	72	1524	1408	246	744	711	4101	2799	3219	71	90	105	76	85	75	74	1062	1422	89	189	72	* 75 / 73	303	2205	2253	2029	89	606	75	613	73	477	732	363	689	408	1497	1458
Wolffia australiana	0	75	1062	2619	1533	1241	72	192	111	88	* 688 / 71	72	1524	1373	246	744	711	4101	2787	3219	81	90	105	74	83	73	72	1062	1422	86	* 189 / 186	0	72	303	2205	2253	2066	86	606	73	610	71	477	732	363	688	408	1497	1458
Wolffia brasiliensis	114	75	1062	2629	1530	1233	72	189	111	88	* 799 / 71	72	1524	1397	246	744	711	4101	2788	3219	81	90	105	74	84	73	72	1062	1422	89	189	0	73	303	2205	2253	2043	86	606	73	614	73	477	732	363	688	408	1497	1458
Wolffiella lingulata	0	75	1062	2631	1533	1323	72	189	111	88	* 803 / 71	72	1524	1371	246	744	711	4104	2790	3219	81	90	105	74	84	73	72	1062	1422	89	189	0	73	303	2205	2253	2032	86	606	73	638	73	477	732	363	689	408	1497	1458
Lemna minor	114	75	1062	2611	1539	1237	72	189	111	88	788	72	1524	1365	246	744	711	4101	2777	3219	81	90	105	74	84	73	72	1062	1386	89	189	71	* 74 / 72	303	2205	2253	2019	104	606	73	607	73	477	732	363	679	408	1497	1437
Spirodela polyrhiza	114	75	1062	2629	1533	1199	72	189	111	* 88 / 87	* 796 / 71	72	1524	1491	246	744	711	4101	** 2789 / 2780	3219	71	90	105	74	84	73	72	1062	1422	89	189	0	72	303	2205	2253	2020	0	606	73	611	73	477	738	363	673	408	1497	1461
Gap Max and Min (L : Gene loss, S : Same length)	L	S	S	20	12	124	S	3	S	S	115	S	S	126	S	S	S	6	40	S	10	S	S	2	2	2	2	S	36	3	S	L	3	S	S	S	47	L	S	2	44	2	S	6	S	17	S	S	24
* duplication in same region
** overlapping
# ycf3 == pafI
# ycf4 == pafII
#clpP == clpPI
# psbN == pbfI
[truncated: 93 more columns]

## Sheet: Table S3
Table S3. Exon and intron information for the petB and rpl16 genes
Gene	Species	Location	Exon I (bp)	Intron I (bp)	Exon II (bp)	Total Length
petB	Wolffia arrhiza	LSC	6	752	642	1400
	Wolffia globosa	LSC	648			648
	Wolffia australiana	LSC	6	52	642	700
	Wolffia brasiliensis	LSC	642			642
	Wolffiella lingulata	LSC	6	53	642	701
	Lemna minor	LSC	6	53	642	701
	Spirodela polyrhiza	LSC	6	47	648	701
rpl16	Wolffia arrhiza	LSC	9	1575	399	1983
	Wolffia globosa	LSC	411			411
	Wolffia australiana	LSC	411			411
	Wolffia brasiliensis	LSC	411			411
	Wolffiella lingulata	LSC	411			411
	Lemna minor	LSC	9	1306	399	1714
	Spirodela polyrhiza	LSC	411			411

## Sheet: Table S4
Table S4. The list of taxa and shared protein coding genes for the phylogenetic tree
Genbank Accession ID	Taxon name	Family	Subfamily	Genus
OQ079152	Wolffia arrhiza	Araceae	Lemnoideae	Wolffia
MN881100	Wolffia globosa	Araceae	Lemnoideae	Wolffia
NC015899	Wolffia australiana	Araceae	Lemnoideae	Wolffia
MN850406	Wolffia brasiliensis	Araceae	Lemnoideae	Wolffia
NC015894	Wolffiella lingulata	Araceae	Lemnoideae	Wolffiella
DQ400350	Lemna minor	Araceae	Lemnoideae	Lemna
NC015891	Spirodela polyrhiza	Araceae	Lemnoideae	Spirodela
KY769273	Colocasia esculenta	Araceae	Aroideae	Colocasieae
NC027681	Pinellia ternata	Araceae	Aroideae	Pinellia
NC027954	Epipremnum aureum	Araceae	Pothoideae	Epipremnum
NC027272	Dieffenbachia seguine	Araceae	Philodendroideae	Dieffenbachia
NC035499	Zantedeschia aethiopica	Araceae	Philodendroideae	Zantedeschia
NC033970	Symplocarpus renifolius	Araceae	Orontioideae	Symplocarpus
KR296655	Alocasia macrorrhizos	Araceae	Aroideae	Alocasia
X86563	Zea mays	Poaceae	Panicoideae	Zea
Genes (44)
atpA, atpB, atpE, atpH, atpI, cemA, ndhC, ndhE, ndhF, ndhG, ndhJ, petA, petB, psaA, psaB, psaI, psaJ, psbA, psbB, psbD, psbE, psbF,
psbH, psbI, psbJ, psbK, psbL, psbM, rpl14, rpl20, rpl22, rpl32, rpl33, rpl36, rpoA, rpoB, rpoC2, rps2, rps3, rps4, rps8, rps11, rps14, rps18

## Sheet: Table S5
Table S5. Detailed data of chloroplast genomes for Wolffia arrhiza and six Lemnoideae species
Species	Structure length (bp) and GC content (%)								Counts and GC content (%) of genes in different categories								Detailed counts of genes in different regions
	Total		LSC		SSC		IR (a/b)		Genes		PCGs		tRNA		rRNA		LSC		SSC		IR (a/b)
	Length	GC content	Length	GC content	Length	GC content	Length	GC content	Counts (unique)	GC content	Counts (unique)	GC content	Counts (unique)	GC content	Counts (unique)	GC content	Counts (unique)		Counts (unique)		Counts (unique)
																	PCGs	tRNA	PCGs	tRNA	PCGs	tRNA	rRNA
Wolffia arrhiza	169602	35.7844	92172	33.6295	13686	30.7906	31872	39.9724	131 (112)	38.52	86 (78)	37.0845	37 (30)	52.5	8 (4)	54.6941	61 (61)	22 (22)	10 (10)	1 (1)	7 (7)	7 (7)	4 (4)
Wolffia globosa	169405	35.8974	92171	33.7633	13570	31.0833	31810	40.0157	132 (112)	38.7789	86 (78)	37.0768	38 (30)	52.1168	8 (4)	54.672	62 (61)	23 (22)	10 (10)	1 (1)	7 (7)	7 (7)	4 (4)
Wolffia australiana	168704	35.8646	91454	33.8039	13392	30.7572	31930	39.8873	133 (112)	38.6801	83 (77)	36.9245	37 (29)	52.4742	8 (4)	54.6038	60 (60)	22 (21)	10 (10)	1 (1)	*9 (9)	7 (7)	4 (4)
Wolffia brasiliensis	168514	36.2391	90789	34.3324	13931	31.5268	31897	39.9818	132 (111)	38.9567	86 (78)	37.2884	38 (29)	52.648	8 (4)	54.684	62 (61)	23 (21)	10 (10)	1 (1)	7 (7)	7 (7)	4 (4)
Wolffiella lingulata	169337	35.841	92015	33.7195	13956	30.7896	31683	40.0341	132 (112)	38.7663	83 (77)	36.9629	37 (29)	52.8683	8 (4)	54.6851	60 (60)	22 (21)	10 (10)	1 (1)	*9 (9)	7 (7)	4 (4)
Lemna minor	165955	35.7169	89907	33.5135	13603	30.3389	31223	40.0602	135 (113)	38.6162	85 (78)	36.9627	37 (29)	52.6817	8 (4)	54.47	62 (61)	22 (21)	10 (10)	1 (1)	9 (9)	7 (7)	4 (4)
Spirodela polyrhiza	168788	35.6862	91222	33.4788	14056	30.1793	31755	40.0756	136 (112)	38.8059	87 (78)	37.1595	37 (28)	53.0649	8 (4)	54.8077	62 (61)	22 (20)	11 (10)	1 (1)	9 (9)	7 (7)	4 (4)
* In contrast to IRb, IRa have one less PCG due to the loss of rpl2.

## Sheet: Table S6
Table S6. Detailed data of the SNPs in the Wolffia arrhiza and six Lemnoideae species
No.	Pos in ref (Wolffia australiana)	Ref base	Wolffia arrhiza	Wolffia globosa	Wolffia australiana	Wolffia brasiliensis	Wolffiella lingulata	Lemna minor	Spirodela polyrhiza	Genotype	Annotation (Wolffia arrhiza)	Region
1	52	A	A	A	A	A	A	T	A	A/T	rpl2 ~ trnH-GUG	IGS
2	53	A	A	A	A	A	A	A	T	A/T	rpl2 ~ trnH-GUG	IGS
3	54	G	A	A	G	A	G	A	A	G/A	rpl2 ~ trnH-GUG	IGS
4	55	G	A	A	G	A	A	T	T	G/T,A	rpl2 ~ trnH-GUG	IGS
5	56	A	C	C	A	A	A	T	A	A/C,T	rpl2 ~ trnH-GUG	IGS
6	57	T	C	C	T	T	T	T	T	T/C	rpl2 ~ trnH-GUG	IGS
7	58	C	C	C	C	A	C	T	T	C/T,A	rpl2 ~ trnH-GUG	IGS
8	59	T	T	T	T	T	T	A	A	T/A	rpl2 ~ trnH-GUG	IGS
9	60	C	A	A	C	A	A	T	A	C/T,A	rpl2 ~ trnH-GUG	IGS
10	62	T	T	T	T	G	G	T	T	T/G	rpl2 ~ trnH-GUG	IGS
11	63	A	A	A	A	A	A	A	T	A/T	rpl2 ~ trnH-GUG	IGS
12	67	T	T	T	T	C	A	T	T	T/C,A	rpl2 ~ trnH-GUG	IGS
13	68	T	T	T	T	T	T	A	A	T/A	rpl2 ~ trnH-GUG	IGS
14	69	G	G	G	G	T	T	T	T	G/T	rpl2 ~ trnH-GUG	IGS
15	71	C	C	C	C	C	C	T	T	C/T	rpl2 ~ trnH-GUG	IGS
16	72	T	T	T	T	T	T	A	T	T/A	rpl2 ~ trnH-GUG	IGS
17	73	T	A	A	T	C	C	A	A	T/C,A	rpl2 ~ trnH-GUG	IGS
18	74	T	A	A	T	T	G	T	T	T/G,A	rpl2 ~ trnH-GUG	IGS
19	75	A	C	C	A	A	A	A	A	A/C	rpl2 ~ trnH-GUG	IGS
20	76	T	T	T	T	G	T	T	T	T/G	rpl2 ~ trnH-GUG	IGS
21	78	G	G	G	G	G	G	A	T	G/T,A	rpl2 ~ trnH-GUG	IGS
22	79	A	A	A	A	A	A	A	T	A/T	rpl2 ~ trnH-GUG	IGS
23	80	A	C	A	A	A	A	T	A	A/C,T	rpl2 ~ trnH-GUG	IGS
24	81	T	T	T	T	T	T	A	A	T/A	rpl2 ~ trnH-GUG	IGS
25	82	T	T	T	T	G	T	G	A	T/G,A	rpl2 ~ trnH-GUG	IGS
26	83	C	C	T	C	T	C	T	T	C/T	rpl2 ~ trnH-GUG	IGS
27	84	C	T	T	C	G	C	T	T	C/T,G	rpl2 ~ trnH-GUG	IGS
28	104	T	A	A	T	T	T	T	T	T/A	rpl2 ~ trnH-GUG	IGS
29	105	A	A	A	A	A	A	A	T	A/T	rpl2 ~ trnH-GUG	IGS
30	107	A	T	T	A	T	T	T	T	A/T	rpl2 ~ trnH-GUG	IGS
31	108	A	A	A	A	A	A	T	A	A/T	rpl2 ~ trnH-GUG	IGS
32	109	A	A	A	A	A	A	A	T	A/T	rpl2 ~ trnH-GUG	IGS
33	110	T	C	C	T	C	T	A	A	T/C,A	rpl2 ~ trnH-GUG	IGS
34	190	G	T	G	G	G	G	T	T	G/T	trnH-GUG ~ psbA	IGS
35	193	A	C	C	A	C	C	C	C	A/C	trnH-GUG ~ psbA	IGS
36	198	C	G	G	C	G	G	G	G	C/G	trnH-GUG ~ psbA	IGS
37	199	T	C	C	T	C	C	C	C	T/C	trnH-GUG ~ psbA	IGS
38	203	G	G	G	G	G	A	G	G	G/A	trnH-GUG ~ psbA	IGS
39	212	T	A	A	T	T	T	T	T	T/A	trnH-GUG ~ psbA	IGS
40	215	A	C	C	A	C	C	C	C	A/C	trnH-GUG ~ psbA	IGS
41	217	A	C	C	A	C	C	C	C	A/C	trnH-GUG ~ psbA	IGS
42	218	T	T	T	T	T	T	T	C	T/C	trnH-GUG ~ psbA	IGS
43	225	T	T	T	T	T	T	A	A	T/A	trnH-GUG ~ psbA	IGS
44	228	C	C	C	C	C	T	T	T	C/T	trnH-GUG ~ psbA	IGS
45	229	T	T	T	T	T	T	C	C	T/C	trnH-GUG ~ psbA	IGS
46	233	A	A	A	A	A	A	T	C	A/C,T	trnH-GUG ~ psbA	IGS
47	234	T	T	T	T	T	T	T	A	T/A	trnH-GUG ~ psbA	IGS
48	236	A	A	A	A	A	A	A	T	A/T	trnH-GUG ~ psbA	IGS
49	238	T	T	T	T	T	T	T	C	T/C	trnH-GUG ~ psbA	IGS
50	242	A	A	A	A	A	G	A	A	A/G	trnH-GUG ~ psbA	IGS
51	244	G	G	G	G	G	G	T	T	G/T	trnH-GUG ~ psbA	IGS
52	249	A	A	A	A	T	A	A	A	A/T	trnH-GUG ~ psbA	IGS
53	251	A	G	G	A	G	G	G	G	A/G	trnH-GUG ~ psbA	IGS
54	253	A	A	A	A	A	A	A	C	A/C	trnH-GUG ~ psbA	IGS
55	255	A	T	C	A	T	A	A	A	A/C,T	trnH-GUG ~ psbA	IGS
56	259	G	T	T	G	T	G	T	T	G/T	trnH-GUG ~ psbA	IGS
57	260	A	A	A	A	A	A	C	C	A/C	trnH-GUG ~ psbA	IGS
58	267	T	T	T	T	G	G	T	T	T/G	trnH-GUG ~ psbA	IGS
59	269	T	T	T	T	T	T	G	G	T/G	trnH-GUG ~ psbA	IGS
60	270	A	C	A	A	A	A	A	A	A/C	trnH-GUG ~ psbA	IGS
61	271	A	A	A	A	A	A	C	C	A/C	trnH-GUG ~ psbA	IGS
62	279	A	T	T	A	G	A	A	A	A/T,G	trnH-GUG ~ psbA	IGS
63	280	T	A	A	T	C	T	T	T	T/C,A	trnH-GUG ~ psbA	IGS
64	281	C	A	A	C	A	A	A	A	C/A	trnH-GUG ~ psbA	IGS
65	282	C	G	G	C	G	C	C	A	C/G,A	trnH-GUG ~ psbA	IGS
66	283	C	C	C	C	C	C	C	G	C/G	trnH-GUG ~ psbA	IGS
67	285	A	A	A	A	A	A	T	G	A/T,G	trnH-GUG ~ psbA	IGS
68	287	G	G	G	G	G	C	G	G	G/C	trnH-GUG ~ psbA	IGS
69	288	G	C	C	G	G	A	T	C	G/C,T,A	trnH-GUG ~ psbA	IGS
70	290	C	C	C	C	C	C	T	C	C/T	trnH-GUG ~ psbA	IGS
71	294	C	C	C	C	C	C	C	T	C/T	trnH-GUG ~ psbA	IGS
72	295	T	T	T	T	T	C	T	T	T/C	trnH-GUG ~ psbA	IGS
73	296	C	T	T	C	G	G	C	C	C/T,G	trnH-GUG ~ psbA	IGS
74	304	C	T	T	C	C	C	A	A	C/T,A	trnH-GUG ~ psbA	IGS
75	305	G	A	A	G	G	G	G	G	G/A	trnH-GUG ~ psbA	IGS
76	306	G	G	G	G	T	G	G	G	G/T	trnH-GUG ~ psbA	IGS
77	308	T	A	A	T	G	G	G	G	T/G,A	trnH-GUG ~ psbA	IGS
78	309	T	T	T	T	T	T	T	C	T/C	trnH-GUG ~ psbA	IGS
79	323	T	C	C	T	T	T	C	T	T/C	trnH-GUG ~ psbA	IGS
80	324	A	A	A	A	A	A	T	A	A/T	trnH-GUG ~ psbA	IGS
81	325	T	A	A	T	A	A	T	A	T/A	trnH-GUG ~ psbA	IGS
82	348	T	T	T	T	T	T	G	T	T/G	trnH-GUG ~ psbA	IGS
83	350	G	T	G	G	G	G	A	T	G/T,A	trnH-GUG ~ psbA	IGS
84	353	C	T	T	C	C	C	C	C	C/T	trnH-GUG ~ psbA	IGS
85	359	C	T	T	C	C	C	C	C	C/T	trnH-GUG ~ psbA	IGS
86	372	T	C	C	T	C	T	C	C	T/C	trnH-GUG ~ psbA	IGS
87	377	G	G	G	G	G	A	G	G	G/A	trnH-GUG ~ psbA	IGS
88	388	T	G	T	T	T	T	T	T	T/G	psbA	exon
89	437	G	A	A	G	G	G	A	A	G/A	psbA	exon
90	446	A	A	A	A	G	G	G	A	A/G	psbA	exon
91	467	G	G	G	G	G	G	A	G	G/A	psbA	exon
92	509	G	G	G	G	G	G	G	A	G/A	psbA	exon
93	515	G	G	G	G	G	G	G	A	G/A	psbA	exon
94	518	G	G	G	G	G	G	A	G	G/A	psbA	exon
95	527	A	A	A	A	A	A	A	G	A/G	psbA	exon
96	566	A	A	A	A	A	A	A	T	A/T	psbA	exon
97	605	A	A	A	A	C	A	A	A	A/C	psbA	exon
98	680	A	A	A	A	G	A	A	A	A/G	psbA	exon
99	707	A	A	A	A	A	A	A	G	A/G	psbA	exon
100	740	G	A	A	G	G	A	A	A	G/A	psbA	exon
101	749	C	T	T	C	C	C	T	C	C/T	psbA	exon
102	839	A	A	A	A	A	A	G	G	A/G	psbA	exon
103	844	G	G	G	G	G	G	G	A	G/A	psbA	exon
104	857	G	A	A	G	A	A	A	G	G/A	psbA	exon
105	890	G	A	A	G	A	A	A	A	G/A	psbA	exon
106	992	T	T	T	T	T	T	A	A	T/A	psbA	exon
107	1013	A	A	A	A	A	G	A	A	A/G	psbA	exon
108	1043	A	T	T	A	A	A	A	T	A/T	psbA	exon
109	1093	G	G	G	G	G	G	A	G	G/A	psbA	exon
110	1130	T	T	T	T	C	T	T	C	T/C	psbA	exon
111	1133	G	G	G	G	G	G	A	A	G/A	psbA	exon
112	1169	T	T	T	T	T	T	C	C	T/C	psbA	exon
113	1178	A	A	A	A	A	A	C	A	A/C	psbA	exon
114	1198	C	C	C	C	C	T	C	T	C/T	psbA	exon
115	1199	G	T	T	G	G	A	G	G	G/T,A	psbA	exon
116	1211	A	A	A	A	A	A	G	A	A/G	psbA	exon
117	1214	G	G	G	G	G	G	A	A	G/A	psbA	exon
118	1226	A	A	A	A	A	C	A	A	A/C	psbA	exon
119	1231	G	G	G	G	A	G	G	G	G/A	psbA	exon
120	1253	A	A	A	A	A	G	A	A	A/G	psbA	exon
121	1271	A	A	A	A	A	A	T	T	A/T	psbA	exon
122	1319	T	A	T	T	T	T	T	T	T/A	psbA	exon
123	1370	A	A	A	A	G	A	G	G	A/G	psbA	exon
124	1398	G	G	G	G	G	G	C	C	G/C	psbA	exon
125	1407	T	T	T	T	T	T	C	C	T/C	psbA	exon
126	1487	G	G	G	G	A	G	G	G	G/A	psbA ~ trnK-UUU	IGS
127	1497	G	G	G	G	T	T	T	T	G/T	psbA ~ trnK-UUU	IGS
128	1502	C	C	C	C	C	A	G	G	C/G,A	psbA ~ trnK-UUU	IGS
129	1506	A	C	C	A	C	C	C	C	A/C	psbA ~ trnK-UUU	IGS
130	1512	G	G	G	G	G	G	T	G	G/T	psbA ~ trnK-UUU	IGS
131	1536	A	G	G	A	A	A	A	A	A/G	psbA ~ trnK-UUU	IGS
132	1540	A	A	A	A	A	A	A	G	A/G	psbA ~ trnK-UUU	IGS
133	1546	T	T	T	T	C	T	T	T	T/C	psbA ~ trnK-UUU	IGS
134	1551	C	C	C	C	G	C	C	C	C/G	psbA ~ trnK-UUU	IGS
135	1564	T	T	T	T	T	C	T	T	T/C	psbA ~ trnK-UUU	IGS
136	1565	C	C	C	C	C	C	A	C	C/A	psbA ~ trnK-UUU	IGS
137	1566	T	T	T	T	T	T	A	T	T/A	psbA ~ trnK-UUU	IGS
138	1569	C	A	C	C	C	C	A	A	C/A	psbA ~ trnK-UUU	IGS
139	1570	G	T	T	G	T	T	T	T	G/T	psbA ~ trnK-UUU	IGS
140	1571	A	G	G	A	G	A	A	A	A/G	psbA ~ trnK-UUU	IGS
141	1580	A	C	C	A	A	A	A	A	A/C	psbA ~ trnK-UUU	IGS
142	1583	T	T	T	T	T	T	G	G	T/G	psbA ~ trnK-UUU	IGS
143	1589	G	G	G	G	T	T	T	T	G/T	psbA ~ trnK-UUU	IGS
144	1591	A	G	G	A	C	T	T	G	A/C,T,G	psbA ~ trnK-UUU	IGS
145	1593	A	A	A	A	C	C	A	A	A/C	psbA ~ trnK-UUU	IGS
146	1595	A	A	A	A	A	A	G	G	A/G	psbA ~ trnK-UUU	IGS
147	1596	T	T	T	T	T	T	G	T	T/G	psbA ~ trnK-UUU	IGS
148	1598	T	G	G	T	T	T	T	T	T/G	psbA ~ trnK-UUU	IGS
149	1601	C	C	C	C	C	C	C	G	C/G	psbA ~ trnK-UUU	IGS
150	1602	C	A	A	C	C	C	T	T	C/T,A	psbA ~ trnK-UUU	IGS
151	1603	T	T	T	T	T	G	T	T	T/G	psbA ~ trnK-UUU	IGS
152	1607	C	C	C	C	T	C	C	C	C/T	psbA ~ trnK-UUU	IGS
153	1609	G	T	T	G	G	G	G	G	G/T	psbA ~ trnK-UUU	IGS
154	1610	A	A	A	A	A	C	A	A	A/C	psbA ~ trnK-UUU	IGS
155	1611	A	G	G	A	A	A	A	A	A/G	psbA ~ trnK-UUU	IGS
156	1621	T	A	C	T	A	A	T	A	T/C,A	psbA ~ trnK-UUU	IGS
157	1623	T	T	T	T	T	A	T	T	T/A	psbA ~ trnK-UUU	IGS
158	1624	G	G	G	G	G	A	G	G	G/A	psbA ~ trnK-UUU	IGS
159	1628	A	C	C	A	A	G	A	A	A/C,G	psbA ~ trnK-UUU	IGS
160	1629	T	T	T	T	T	G	T	T	T/G	psbA ~ trnK-UUU	IGS
161	1630	C	A	A	C	A	A	G	G	C/G,A	psbA ~ trnK-UUU	IGS
162	1636	C	A	A	C	A	A	A	A	C/A	psbA ~ trnK-UUU	IGS
163	1637	C	C	C	C	C	C	C	G	C/G	psbA ~ trnK-UUU	IGS
164	1638	T	T	T	T	T	T	A	A	T/A	psbA ~ trnK-UUU	IGS
165	1639	C	C	C	C	G	C	A	A	C/G,A	psbA ~ trnK-UUU	IGS
166	1640	A	C	C	A	A	A	C	A	A/C	psbA ~ trnK-UUU	IGS
167	1641	G	T	T	G	G	T	G	T	G/T	psbA ~ trnK-UUU	IGS
168	1643	G	A	A	G	G	G	T	T	G/T,A	psbA ~ trnK-UUU	IGS
169	1644	T	T	T	T	T	T	T	C	T/C	psbA ~ trnK-UUU	IGS
170	1645	T	A	T	T	T	T	T	T	T/A	psbA ~ trnK-UUU	IGS
171	1646	A	A	A	A	A	A	A	C	A/C	psbA ~ trnK-UUU	IGS
172	1647	G	G	G	G	G	G	T	T	G/T	psbA ~ trnK-UUU	IGS
173	1652	C	C	C	C	C	A	C	C	C/A	psbA ~ trnK-UUU	IGS
174	1654	C	C	C	C	C	C	A	A	C/A	psbA ~ trnK-UUU	IGS
175	1659	C	C	C	C	C	C	C	A	C/A	trnK-UUU	exon
176	1661	G	G	C	G	G	G	G	G	G/C	trnK-UUU	exon
177	1690	G	G	G	G	G	G	A	A	G/A	trnK-UUU	exon
178	1692	T	T	C	T	T	T	T	T	T/C	trnK-UUU	exon
179	1712	G	G	G	G	G	G	A	T	G/T,A	trnK-UUU	intron
180	1716	T	T	T	T	T	C	T	T	T/C	trnK-UUU	intron
181	1717	C	C	C	C	C	G	C	C	C/G	trnK-UUU	intron
182	1718	T	C	C	T	T	C	T	C	T/C	trnK-UUU	intron
183	1719	T	T	T	T	G	T	T	T	T/G	trnK-UUU	intron
184	1722	A	A	A	A	A	A	T	T	A/T	trnK-UUU	intron
185	1725	G	G	G	G	G	G	T	T	G/T	trnK-UUU	intron
186	1731	G	A	A	G	A	A	A	A	G/A	trnK-UUU	intron
187	1732	A	G	G	A	G	G	G	G	A/G	trnK-UUU	intron
188	1796	T	A	A	T	T	A	A	A	T/A	trnK-UUU	intron
189	1831	C	C	C	C	C	C	A	C	C/A	trnK-UUU	intron
190	1832	C	C	C	C	C	C	C	T	C/T	trnK-UUU	intron
191	1837	A	A	A	A	A	G	T	T	A/T,G	trnK-UUU	intron
192	1843	A	G	G	A	G	G	G	G	A/G	trnK-UUU	intron
193	1857	T	T	T	T	T	T	T	A	T/A	trnK-UUU	intron
194	1858	T	A	A	T	A	C	A	A	T/C,A	trnK-UUU	intron
195	1859	A	C	C	A	T	C	C	C	A/C,T	trnK-UUU	intron
196	1861	A	A	A	A	G	G	G	G	A/G	trnK-UUU	intron
197	1865	G	G	A	G	G	G	G	G	G/A	trnK-UUU	intron
198	1876	T	T	T	T	T	T	A	A	T/A	trnK-UUU	intron
199	1878	T	T	T	T	G	T	T	T	T/G	trnK-UUU	intron
200	1882	G	G	G	G	A	G	G	G	G/A	trnK-UUU	intron
201	1883	G	G	G	G	G	G	A	A	G/A	trnK-UUU	intron
202	1885	G	G	G	G	A	G	G	G	G/A	trnK-UUU	intron
203	1887	C	T	T	C	T	T	T	T	C/T	trnK-UUU	intron
204	1891	T	T	T	T	G	T	T	T	T/G	trnK-UUU	intron
205	1901	T	T	T	T	T	T	C	C	T/C	trnK-UUU	intron
206	1902	G	G	G	G	G	G	T	T	G/T	trnK-UUU	intron
207	1903	T	T	G	T	A	T	T	T	T/G,A	trnK-UUU	intron
208	1904	T	A	A	T	C	G	G	G	T/C,G,A	trnK-UUU	intron
209	1906	G	G	G	G	G	G	T	G	G/T	trnK-UUU	intron
210	1913	T	G	G	T	T	T	T	T	T/G	trnK-UUU	intron
211	1920	T	A	A	T	T	T	T	T	T/A	trnK-UUU	intron
212	1921	C	T	T	C	G	C	C	C	C/T,G	trnK-UUU	intron
213	1922	G	T	T	G	T	T	T	T	G/T	trnK-UUU	intron
214	1923	A	T	T	A	A	A	A	A	A/T	trnK-UUU	intron
215	1924	T	T	T	T	T	G	T	T	T/G	trnK-UUU	intron
216	1927	A	T	T	A	T	G	G	G	A/T,G	trnK-UUU	intron
217	1933	G	C	C	G	G	C	T	C	G/C,T	trnK-UUU	intron
218	1939	T	C	C	T	T	T	T	T	T/C	trnK-UUU	intron
219	1943	G	T	T	G	T	T	T	T	G/T	trnK-UUU	intron
220	1944	A	C	C	A	A	C	C	C	A/C	trnK-UUU	intron
221	1945	A	A	A	A	C	A	A	A	A/C	trnK-UUU	intron
222	1947	A	A	A	A	A	A	C	C	A/C	trnK-UUU	intron
223	1949	C	C	C	C	C	C	A	A	C/A	trnK-UUU	intron
224	1951	G	T	T	G	G	G	G	G	G/T	trnK-UUU	intron
225	1962	G	G	G	G	G	G	C	T	G/C,T	matK, trnK-UUU	intron
226	1966	C	C	C	C	C	C	T	C	C/T	matK, trnK-UUU	intron
227	1978	G	T	T	G	G	G	T	T	G/T	matK, trnK-UUU	intron
228	1980	T	G	G	T	T	T	T	T	T/G	matK, trnK-UUU	intron
229	1981	A	A	A	A	A	G	A	A	A/G	matK, trnK-UUU	intron
230	1986	A	T	T	A	T	T	T	T	A/T	matK, trnK-UUU	intron
231	1997	T	A	A	T	T	T	T	T	T/A	matK, trnK-UUU	intron
232	2005	G	A	A	G	G	G	G	G	G/A	matK, trnK-UUU	intron
233	2009	T	T	T	T	T	T	T	G	T/G	matK, trnK-UUU	intron
234	2015	T	T	T	T	T	T	G	T	T/G	matK, trnK-UUU	intron
235	2022	G	G	G	G	G	G	G	T	G/T	matK, trnK-UUU	intron
236	2023	A	A	A	A	A	A	A	G	A/G	matK, trnK-UUU	intron
237	2046	A	A	A	A	A	C	G	G	A/C,G	matK, trnK-UUU	intron
238	2050	C	C	C	C	C	C	G	G	C/G	matK, trnK-UUU	intron
239	2062	A	A	A	A	C	A	C	A	A/C	matK, trnK-UUU	intron
240	2071	T	T	T	T	G	C	T	T	T/C,G	matK, trnK-UUU	intron
241	2073	C	C	C	C	C	C	G	C	C/G	matK, trnK-UUU	intron
242	2083	A	G	G	A	G	G	G	G	A/G	matK, trnK-UUU	intron
243	2092	G	A	A	G	G	G	G	T	G/T,A	matK, trnK-UUU	intron
244	2104	A	A	A	A	A	C	A	A	A/C	matK, trnK-UUU	intron
245	2124	T	T	T	T	T	T	C	C	T/C	matK, trnK-UUU	intron
246	2131	T	T	T	T	T	T	T	A	T/A	matK, trnK-UUU	intron
247	2134	C	C	C	C	T	C	A	A	C/T,A	matK, trnK-UUU	intron
248	2135	G	G	G	G	G	G	C	C	G/C	matK, trnK-UUU	intron
249	2140	A	G	G	A	A	A	A	A	A/G	matK, trnK-UUU	intron
250	2143	T	T	T	T	T	T	T	C	T/C	matK, trnK-UUU	intron
251	2146	A	C	C	A	A	C	A	A	A/C	matK, trnK-UUU	intron
252	2149	C	C	C	C	C	C	A	C	C/A	matK, trnK-UUU	intron
253	2158	T	T	T	T	G	T	T	T	T/G	matK, trnK-UUU	intron
254	2167	T	T	T	T	T	T	G	T	T/G	matK, trnK-UUU	intron
255	2175	T	T	T	T	T	T	T	G	T/G	matK, trnK-UUU	intron
256	2185	C	C	C	C	C	C	T	C	C/T	matK, trnK-UUU	intron
257	2194	G	G	G	G	G	G	A	A	G/A	matK, trnK-UUU	intron
258	2203	T	C	C	T	C	C	C	C	T/C	matK, trnK-UUU	intron
259	2217	T	A	A	T	A	A	A	A	T/A	matK, trnK-UUU	intron
260	2233	C	T	T	C	C	T	A	A	C/T,A	matK, trnK-UUU	intron
261	2238	G	G	G	G	G	T	G	G	G/T	matK, trnK-UUU	intron
262	2244	G	G	G	G	T	G	T	T	G/T	matK, trnK-UUU	intron
263	2245	A	A	A	A	G	A	A	A	A/G	matK, trnK-UUU	intron
264	2246	C	C	C	C	C	C	T	C	C/T	matK, trnK-UUU	intron
265	2250	A	G	G	A	G	G	T	T	A/T,G	matK, trnK-UUU	intron
266	2253	T	T	T	T	T	T	T	G	T/G	matK, trnK-UUU	intron
267	2272	C	C	C	C	C	C	A	A	C/A	matK, trnK-UUU	intron
268	2275	C	A	A	C	A	A	A	A	C/A	matK, trnK-UUU	intron
269	2284	C	C	C	C	C	C	C	T	C/T	matK, trnK-UUU	intron
270	2290	G	G	G	G	G	G	T	G	G/T	matK, trnK-UUU	intron
271	2292	T	T	T	T	T	T	C	C	T/C	matK, trnK-UUU	intron
272	2297	A	A	A	A	A	A	G	A	A/G	matK, trnK-UUU	intron
273	2299	T	T	T	T	T	T	T	A	T/A	matK, trnK-UUU	intron
274	2311	A	A	A	A	A	A	A	C	A/C	matK, trnK-UUU	intron
275	2317	C	C	C	C	T	A	C	C	C/T,A	matK, trnK-UUU	intron
276	2320	C	C	C	C	C	C	T	C	C/T	matK, trnK-UUU	intron
277	2326	A	A	A	A	A	A	A	G	A/G	matK, trnK-UUU	intron
278	2342	C	C	C	C	C	C	T	T	C/T	matK, trnK-UUU	intron
279	2344	G	G	G	G	G	G	T	T	G/T	matK, trnK-UUU	intron
280	2346	C	C	C	C	C	C	C	A	C/A	matK, trnK-UUU	intron
281	2353	C	C	C	C	C	C	C	A	C/A	matK, trnK-UUU	intron
282	2359	A	G	G	A	C	C	C	C	A/C,G	matK, trnK-UUU	intron
283	2362	C	C	C	C	C	C	A	A	C/A	matK, trnK-UUU	intron
284	2368	A	A	A	A	A	G	A	A	A/G	matK, trnK-UUU	intron
285	2371	G	G	G	G	T	T	T	G	G/T	matK, trnK-UUU	intron
286	2373	C	C	C	C	C	C	A	A	C/A	matK, trnK-UUU	intron
287	2376	T	T	T	T	T	T	T	C	T/C	matK, trnK-UUU	intron
288	2377	G	G	G	G	C	C	C	C	G/C	matK, trnK-UUU	intron
289	2379	T	T	T	T	T	G	T	T	T/G	matK, trnK-UUU	intron
290	2380	A	A	A	A	A	A	T	C	A/C,T	matK, trnK-UUU	intron
291	2385	G	G	G	G	G	G	C	C	G/C	matK, trnK-UUU	intron
292	2387	A	A	A	A	T	A	A	A	A/T	matK, trnK-UUU	intron
293	2393	G	G	G	G	G	G	G	T	G/T	matK, trnK-UUU	intron
294	2394	G	G	G	G	G	G	G	T	G/T	matK, trnK-UUU	intron
295	2400	C	C	C	C	C	C	A	C	C/A	matK, trnK-UUU	intron
296	2401	A	A	A	A	A	A	G	G	A/G	matK, trnK-UUU	intron
297	2402	G	G	G	G	G	G	C	G	G/C	matK, trnK-UUU	intron
298	2404	A	A	A	A	A	A	A	C	A/C	matK, trnK-UUU	intron
299	2422	A	C	C	A	C	C	C	C	A/C	matK, trnK-UUU	intron
300	2425	T	G	G	T	T	T	T	T	T/G	matK, trnK-UUU	intron
301	2427	A	G	G	A	G	G	G	G	A/G	matK, trnK-UUU	intron
302	2435	C	C	C	C	C	C	C	G	C/G	matK, trnK-UUU	intron
303	2437	T	T	T	T	C	C	C	C	T/C	matK, trnK-UUU	intron
304	2438	T	T	T	T	T	T	T	G	T/G	matK, trnK-UUU	intron
305	2440	T	T	T	T	C	C	C	T	T/C	matK, trnK-UUU	intron
306	2441	A	A	A	A	A	A	G	A	A/G	matK, trnK-UUU	intron
307	2442	T	T	T	T	T	T	C	C	T/C	matK, trnK-UUU	intron
308	2443	G	G	G	G	G	G	G	C	G/C	matK, trnK-UUU	intron
309	2446	T	T	T	T	T	A	T	T	T/A	matK, trnK-UUU	intron
310	2449	A	A	A	A	A	A	A	T	A/T	matK, trnK-UUU	intron
311	2450	G	G	C	G	G	G	G	C	G/C	matK, trnK-UUU	intron
312	2453	T	G	G	T	T	T	T	T	T/G	matK, trnK-UUU	intron
313	2455	C	C	C	C	C	C	T	T	C/T	matK, trnK-UUU	intron
314	2456	A	A	A	A	A	A	A	C	A/C	matK, trnK-UUU	intron
315	2458	T	T	T	T	T	T	T	A	T/A	matK, trnK-UUU	intron
316	2459	T	T	T	T	T	T	G	G	T/G	matK, trnK-UUU	intron
317	2460	C	C	C	C	C	G	G	G	C/G	matK, trnK-UUU	intron
318	2461	T	T	T	T	T	T	C	T	T/C	matK, trnK-UUU	intron
319	2482	A	A	A	A	A	A	T	A	A/T	matK, trnK-UUU	intron
320	2486	G	T	T	G	T	T	T	T	G/T	matK, trnK-UUU	intron
321	2487	A	A	A	A	G	A	A	A	A/G	matK, trnK-UUU	intron
322	2488	C	G	G	C	G	G	G	G	C/G	matK, trnK-UUU	intron
323	2497	A	A	T	A	C	A	A	A	A/C,T	matK, trnK-UUU	intron
324	2499	G	T	T	G	C	G	G	G	G/C,T	matK, trnK-UUU	intron
325	2500	T	T	T	T	T	T	G	G	T/G	matK, trnK-UUU	intron
326	2502	G	G	G	G	G	C	G	A	G/C,A	matK, trnK-UUU	intron
327	2503	A	A	A	A	A	A	G	G	A/G	matK, trnK-UUU	intron
328	2508	G	G	G	G	G	C	G	G	G/C	matK, trnK-UUU	intron
329	2509	G	G	G	G	G	G	G	A	G/A	matK, trnK-UUU	intron
330	2514	T	G	G	T	T	T	T	T	T/G	matK, trnK-UUU	intron
331	2518	T	T	T	T	T	T	T	G	T/G	matK, trnK-UUU	intron
332	2526	T	T	T	T	A	T	T	T	T/A	matK, trnK-UUU	intron
333	2532	C	C	C	C	C	G	G	G	C/G	matK, trnK-UUU	intron
334	2535	A	C	A	A	A	A	A	A	A/C	matK, trnK-UUU	intron
335	2544	G	T	T	G	G	G	G	G	G/T	matK, trnK-UUU	intron
336	2552	A	C	C	A	C	C	C	C	A/C	matK, trnK-UUU	intron
337	2566	C	C	C	C	A	T	C	C	C/T,A	matK, trnK-UUU	intron
338	2568	T	T	T	T	T	G	C	C	T/C,G	matK, trnK-UUU	intron
339	2576	A	G	G	A	G	G	G	G	A/G	matK, trnK-UUU	intron
340	2592	A	A	A	A	A	A	T	T	A/T	matK, trnK-UUU	intron
341	2593	A	A	A	A	A	A	C	C	A/C	matK, trnK-UUU	intron
342	2601	G	G	G	G	G	C	G	G	G/C	matK, trnK-UUU	intron
343	2602	A	A	A	A	C	A	A	A	A/C	matK, trnK-UUU	intron
344	2608	T	C	C	T	T	T	T	T	T/C	matK, trnK-UUU	intron
345	2609	C	C	C	C	C	C	T	T	C/T	matK, trnK-UUU	intron
346	2610	G	T	T	G	T	T	T	T	G/T	matK, trnK-UUU	intron
347	2617	G	G	G	G	G	G	C	C	G/C	matK, trnK-UUU	intron
348	2622	T	G	G	T	T	T	T	T	T/G	matK, trnK-UUU	intron
349	2623	G	A	A	G	G	A	G	T	G/T,A	matK, trnK-UUU	intron
350	2624	G	A	A	G	G	G	C	G	G/C,A	matK, trnK-UUU	intron
351	2625	A	C	C	A	A	A	A	A	A/C	matK, trnK-UUU	intron
352	2630	C	G	G	C	C	C	C	C	C/G	matK, trnK-UUU	intron
353	2631	C	A	A	C	C	C	C	C	C/A	matK, trnK-UUU	intron
354	2635	A	A	G	A	A	A	A	A	A/G	matK, trnK-UUU	intron
355	2653	G	G	G	G	G	G	G	A	G/A	matK, trnK-UUU	intron
356	2655	A	T	T	A	A	A	A	A	A/T	matK, trnK-UUU	intron
357	2668	G	G	G	G	G	T	C	C	G/C,T	matK, trnK-UUU	intron
358	2670	A	T	G	A	A	A	A	A	A/T,G	matK, trnK-UUU	intron
359	2671	C	C	C	C	A	C	C	C	C/A	matK, trnK-UUU	intron
360	2672	C	T	T	C	C	C	C	C	C/T	matK, trnK-UUU	intron
361	2673	C	C	C	C	C	C	A	A	C/A	matK, trnK-UUU	intron
362	2674	T	T	T	T	C	T	T	T	T/C	matK, trnK-UUU	intron
363	2677	A	G	G	A	G	G	G	G	A/G	matK, trnK-UUU	intron
364	2679	G	G	G	G	G	G	T	T	G/T	matK, trnK-UUU	intron
365	2680	T	T	T	T	G	T	T	T	T/G	matK, trnK-UUU	intron
366	2691	C	C	C	C	C	C	C	T	C/T	matK, trnK-UUU	intron
367	2696	C	C	C	C	C	C	C	G	C/G	matK, trnK-UUU	intron
368	2699	C	G	C	C	C	G	C	T	C/T,G	matK, trnK-UUU	intron
369	2700	G	G	G	G	A	A	A	G	G/A	matK, trnK-UUU	intron
370	2702	A	G	G	A	A	A	G	G	A/G	matK, trnK-UUU	intron
371	2704	T	T	T	T	C	T	T	T	T/C	matK, trnK-UUU	intron
372	2706	C	C	C	C	C	T	C	C	C/T	matK, trnK-UUU	intron
373	2707	T	G	G	T	T	T	T	T	T/G	matK, trnK-UUU	intron
374	2715	C	G	G	C	C	C	G	T	C/T,G	matK, trnK-UUU	intron
375	2719	C	C	A	C	C	C	C	C	C/A	matK, trnK-UUU	intron
376	2731	G	G	G	G	A	G	G	G	G/A	matK, trnK-UUU	intron
377	2736	G	G	G	G	G	G	G	A	G/A	matK, trnK-UUU	intron
378	2743	T	C	C	T	A	C	C	C	T/C,A	matK, trnK-UUU	intron
379	2748	G	G	G	G	T	G	G	G	G/T	matK, trnK-UUU	intron
380	2752	A	A	A	A	G	G	G	G	A/G	matK, trnK-UUU	intron
381	2754	G	G	G	G	G	G	G	T	G/T	matK, trnK-UUU	intron
382	2755	C	T	T	C	T	T	T	T	C/T	matK, trnK-UUU	intron
383	2762	G	G	C	G	G	G	G	G	G/C	matK, trnK-UUU	intron
384	2771	C	C	C	C	C	T	C	C	C/T	matK, trnK-UUU	intron
385	2779	G	G	G	G	G	G	A	A	G/A	matK, trnK-UUU	intron
386	2780	C	G	G	C	G	G	G	G	C/G	matK, trnK-UUU	intron
387	2782	T	T	T	T	T	T	G	G	T/G	matK, trnK-UUU	intron
388	2785	T	A	A	T	T	T	T	T	T/A	matK, trnK-UUU	intron
389	2788	C	T	T	C	T	T	T	T	C/T	matK, trnK-UUU	intron
390	2791	A	A	A	A	G	G	A	A	A/G	matK, trnK-UUU	intron
391	2794	A	A	A	A	A	A	A	G	A/G	matK, trnK-UUU	intron
392	2801	A	A	A	A	A	A	T	A	A/T	matK, trnK-UUU	intron
393	2802	G	C	C	G	A	C	C	C	G/C,A	matK, trnK-UUU	intron
394	2806	T	T	T	T	G	T	T	T	T/G	matK, trnK-UUU	intron
395	2815	A	G	G	A	G	G	G	G	A/G	matK, trnK-UUU	intron
396	2816	C	G	G	C	G	C	C	T	C/T,G	matK, trnK-UUU	intron
397	2817	A	A	C	A	A	A	A	A	A/C	matK, trnK-UUU	intron
398	2821	A	A	A	A	A	A	G	T	A/T,G	matK, trnK-UUU	intron
399	2826	T	C	C	T	C	C	C	C	T/C	matK, trnK-UUU	intron
400	2842	G	A	A	G	G	G	G	G	G/A	matK, trnK-UUU	intron
401	2851	T	G	T	T	G	G	G	T	T/G	matK, trnK-UUU	intron
402	2854	C	T	T	C	T	T	T	T	C/T	matK, trnK-UUU	intron
403	2859	C	G	G	C	C	C	G	G	C/G	matK, trnK-UUU	intron
404	2863	T	T	T	T	C	A	A	A	T/C,A	matK, trnK-UUU	intron
405	2879	T	T	T	T	T	T	A	T	T/A	matK, trnK-UUU	intron
406	2882	C	C	C	C	G	G	C	C	C/G	matK, trnK-UUU	intron
407	2884	A	A	A	A	A	C	A	A	A/C	matK, trnK-UUU	intron
408	2890	A	A	A	A	A	T	A	C	A/C,T	matK, trnK-UUU	intron
409	2893	T	T	G	T	T	T	T	T	T/G	matK, trnK-UUU	intron
410	2895	T	T	T	T	T	T	G	G	T/G	matK, trnK-UUU	intron
411	2898	T	T	T	T	T	T	G	T	T/G	matK, trnK-UUU	intron
412	2903	C	C	C	C	C	T	C	C	C/T	matK, trnK-UUU	intron
413	2904	A	A	A	A	A	C	T	A	A/C,T	matK, trnK-UUU	intron
414	2909	C	T	T	C	C	C	C	T	C/T	matK, trnK-UUU	intron
415	2913	A	A	A	A	A	A	C	C	A/C	matK, trnK-UUU	intron
416	2923	G	G	G	G	C	G	G	T	G/C,T	matK, trnK-UUU	intron
417	2925	C	C	C	C	C	C	C	G	C/G	matK, trnK-UUU	intron
418	2926	A	A	A	A	A	A	G	G	A/G	matK, trnK-UUU	intron
419	2934	A	A	A	A	A	A	T	G	A/T,G	matK, trnK-UUU	intron
420	2935	C	C	C	C	C	C	C	G	C/G	matK, trnK-UUU	intron
421	2937	A	A	A	A	G	A	A	A	A/G	matK, trnK-UUU	intron
422	2939	T	C	C	T	C	C	C	C	T/C	matK, trnK-UUU	intron
423	2953	A	A	A	A	A	G	A	A	A/G	matK, trnK-UUU	intron
424	2955	T	T	T	T	T	T	T	A	T/A	matK, trnK-UUU	intron
425	2961	C	C	C	C	C	C	G	C	C/G	matK, trnK-UUU	intron
426	2965	A	A	A	A	A	C	T	T	A/C,T	matK, trnK-UUU	intron
427	2988	G	G	G	G	C	G	G	G	G/C	matK, trnK-UUU	intron
428	2991	T	T	T	T	T	T	C	C	T/C	matK, trnK-UUU	intron
429	2996	T	T	T	T	T	T	A	A	T/A	matK, trnK-UUU	intron
430	3009	C	C	C	C	G	C	C	C	C/G	matK, trnK-UUU	intron
431	3010	C	C	C	C	C	T	C	G	C/T,G	matK, trnK-UUU	intron
432	3022	C	C	C	C	C	C	T	T	C/T	matK, trnK-UUU	intron
433	3023	A	A	A	A	C	A	A	A	A/C	matK, trnK-UUU	intron
434	3034	T	T	T	T	G	T	T	T	T/G	matK, trnK-UUU	intron
435	3036	C	C	C	C	C	T	C	C	C/T	matK, trnK-UUU	intron
436	3042	T	G	G	T	T	T	T	T	T/G	matK, trnK-UUU	intron
437	3051	C	G	G	C	C	C	A	C	C/G,A	matK, trnK-UUU	intron
438	3058	A	A	A	A	C	A	A	A	A/C	matK, trnK-UUU	intron
439	3070	T	A	A	T	T	T	T	T	T/A	matK, trnK-UUU	intron
440	3072	A	A	A	A	A	A	G	G	A/G	matK, trnK-UUU	intron
441	3078	T	T	T	T	T	T	G	T	T/G	matK, trnK-UUU	intron
442	3089	C	G	G	C	G	G	G	G	C/G	matK, trnK-UUU	intron
443	3104	T	T	T	T	T	T	G	G	T/G	matK, trnK-UUU	intron
444	3111	G	G	G	G	G	G	T	G	G/T	matK, trnK-UUU	intron
445	3115	T	T	G	T	T	T	T	T	T/G	matK, trnK-UUU	intron
446	3126	C	C	C	C	G	C	C	C	C/G	matK, trnK-UUU	intron
447	3130	G	G	G	G	G	T	G	G	G/T	matK, trnK-UUU	intron
448	3132	G	G	G	G	G	G	G	A	G/A	matK, trnK-UUU	intron
449	3133	C	C	C	C	C	T	A	A	C/T,A	matK, trnK-UUU	intron
450	3136	G	A	A	G	A	A	A	A	G/A	matK, trnK-UUU	intron
451	3141	C	C	C	C	T	T	C	C	C/T	matK, trnK-UUU	intron
452	3148	C	T	T	C	C	A	C	C	C/T,A	matK, trnK-UUU	intron
453	3151	T	G	G	T	T	T	T	C	T/C,G	matK, trnK-UUU	intron
454	3154	A	C	C	A	A	A	A	A	A/C	matK, trnK-UUU	intron
455	3157	G	G	G	G	G	G	C	A	G/C,A	matK, trnK-UUU	intron
456	3166	T	T	T	T	C	T	T	C	T/C	matK, trnK-UUU	intron
457	3168	C	A	A	C	C	C	C	C	C/A	matK, trnK-UUU	intron
458	3172	G	G	G	G	G	G	A	G	G/A	matK, trnK-UUU	intron
459	3177	C	C	C	C	C	A	C	C	C/A	matK, trnK-UUU	intron
460	3178	G	A	A	G	A	A	A	A	G/A	matK, trnK-UUU	intron
461	3192	G	C	C	G	T	T	T	T	G/C,T	matK, trnK-UUU	intron
462	3198	G	T	G	G	G	G	T	G	G/T	matK, trnK-UUU	intron
463	3208	G	A	A	G	A	G	A	A	G/A	matK, trnK-UUU	intron
464	3214	G	G	G	G	G	G	A	G	G/A	matK, trnK-UUU	intron
465	3223	G	G	G	G	G	G	A	A	G/A	matK, trnK-UUU	intron
466	3226	G	G	G	G	A	A	G	G	G/A	matK, trnK-UUU	intron
467	3230	C	C	C	C	C	C	C	A	C/A	matK, trnK-UUU	intron
468	3231	T	G	T	T	T	T	T	T	T/G	matK, trnK-UUU	intron
469	3232	T	A	A	T	A	A	A	A	T/A	matK, trnK-UUU	intron
470	3233	T	G	G	T	T	T	T	T	T/G	matK, trnK-UUU	intron
471	3238	C	C	C	C	C	T	C	G	C/T,G	matK, trnK-UUU	intron
472	3242	G	T	G	G	G	G	G	G	G/T	matK, trnK-UUU	intron
473	3243	C	C	C	C	C	C	A	A	C/A	matK, trnK-UUU	intron
474	3244	A	T	T	A	A	A	A	A	A/T	matK, trnK-UUU	intron
475	3246	T	T	T	T	T	T	T	C	T/C	matK, trnK-UUU	intron
476	3250	A	A	A	A	A	A	G	A	A/G	matK, trnK-UUU	intron
477	3252	C	G	C	C	C	C	C	C	C/G	matK, trnK-UUU	intron
478	3257	T	C	C	T	T	T	T	T	T/C	matK, trnK-UUU	intron
479	3258	G	G	G	G	G	G	A	G	G/A	matK, trnK-UUU	intron
480	3259	T	T	T	T	T	T	G	G	T/G	matK, trnK-UUU	intron
481	3262	C	A	A	C	C	C	A	C	C/A	matK, trnK-UUU	intron
482	3265	G	G	G	G	A	G	A	A	G/A	matK, trnK-UUU	intron
483	3268	A	A	A	A	T	A	A	A	A/T	matK, trnK-UUU	intron
484	3277	G	A	A	G	G	G	G	G	G/A	matK, trnK-UUU	intron
485	3282	G	G	G	G	G	G	T	T	G/T	matK, trnK-UUU	intron
486	3285	T	T	T	T	T	T	G	G	T/G	matK, trnK-UUU	intron
487	3286	C	C	C	C	A	C	A	A	C/A	matK, trnK-UUU	intron
488	3287	T	T	T	T	T	T	G	G	T/G	matK, trnK-UUU	intron
489	3289	A	A	A	A	A	A	A	T	A/T	matK, trnK-UUU	intron
490	3295	C	C	C	C	C	C	C	A	C/A	matK, trnK-UUU	intron
491	3297	G	G	G	G	G	T	G	G	G/T	matK, trnK-UUU	intron
492	3301	G	G	G	G	G	G	C	C	G/C	matK, trnK-UUU	intron
493	3311	G	G	G	G	G	G	G	A	G/A	matK, trnK-UUU	intron
494	3317	T	T	T	T	T	T	T	G	T/G	matK, trnK-UUU	intron
495	3322	T	T	T	T	T	T	A	A	T/A	matK, trnK-UUU	intron
496	3326	G	T	T	G	T	T	C	T	G/C,T	matK, trnK-UUU	intron
497	3329	G	T	T	G	T	T	T	T	G/T	matK, trnK-UUU	intron
498	3336	A	A	A	A	C	A	A	A	A/C	matK, trnK-UUU	intron
499	3340	A	A	A	A	T	T	T	T	A/T	matK, trnK-UUU	intron
500	3343	A	C	G	A	T	A	A	C	A/C,T,G	matK, trnK-UUU	intron
501	3344	A	G	G	A	G	A	G	G	A/G	matK, trnK-UUU	intron
502	3345	C	A	C	C	C	C	G	A	C/G,A	matK, trnK-UUU	intron
503	3346	G	C	G	G	G	G	G	G	G/C	matK, trnK-UUU	intron
504	3352	A	A	A	A	A	A	G	A	A/G	matK, trnK-UUU	intron
505	3381	T	C	C	T	C	C	C	C	T/C	matK, trnK-UUU	intron
506	3382	C	C	C	C	C	C	C	A	C/A	matK, trnK-UUU	intron
507	3388	A	A	A	A	A	A	G	A	A/G	matK, trnK-UUU	intron
508	3390	G	G	G	G	G	A	G	G	G/A	matK, trnK-UUU	intron
509	3391	A	T	C	A	A	A	A	A	A/C,T	matK, trnK-UUU	intron
510	3398	G	G	G	G	G	G	G	A	G/A	matK, trnK-UUU	intron
511	3400	A	A	A	A	A	A	A	G	A/G	matK, trnK-UUU	intron
512	3414	G	T	T	G	G	G	G	G	G/T	matK, trnK-UUU	intron
513	3415	A	G	G	A	A	A	A	A	A/G	matK, trnK-UUU	intron
514	3418	G	G	G	G	C	G	G	G	G/C	matK, trnK-UUU	intron
515	3424	T	G	G	T	T	T	T	T	T/G	matK, trnK-UUU	intron
516	3433	C	G	G	C	C	G	G	G	C/G	matK, trnK-UUU	intron
517	3448	A	C	C	A	A	A	A	A	A/C	matK, trnK-UUU	intron
518	3457	T	T	T	T	T	C	T	T	T/C	matK, trnK-UUU	intron
519	3462	G	G	G	G	G	C	G	G	G/C	matK, trnK-UUU	intron
520	3468	T	A	A	T	A	A	A	A	T/A	matK, trnK-UUU	intron
521	3483	G	C	C	G	C	C	C	C	G/C	matK, trnK-UUU	intron
522	3487	G	G	G	G	G	G	G	T	G/T	trnK-UUU	intron
523	3488	A	A	A	A	A	A	A	T	A/T	trnK-UUU	intron
524	3498	G	C	C	G	C	C	C	C	G/C	trnK-UUU	intron
525	3501	G	G	G	G	G	G	G	T	G/T	trnK-UUU	intron
526	3502	A	A	A	A	A	A	A	C	A/C	trnK-UUU	intron
527	3507	G	C	G	G	G	G	G	G	G/C	trnK-UUU	intron
528	3511	T	T	T	T	T	T	T	C	T/C	trnK-UUU	intron
529	3513	G	G	G	G	G	G	G	A	G/A	trnK-UUU	intron
530	3517	T	T	T	T	G	G	G	G	T/G	trnK-UUU	intron
531	3519	T	T	T	T	T	T	T	A	T/A	trnK-UUU	intron
532	3523	C	C	C	C	C	G	C	C	C/G	trnK-UUU	intron
533	3526	G	G	G	G	G	C	G	G	G/C	trnK-UUU	intron
534	3528	G	G	G	G	G	A	G	G	G/A	trnK-UUU	intron
535	3530	G	G	G	G	A	G	G	C	G/C,A	trnK-UUU	intron
536	3557	T	T	T	T	T	T	T	C	T/C	trnK-UUU	intron
537	3566	G	G	G	G	G	G	A	G	G/A	trnK-UUU	intron
538	3571	A	A	A	A	A	A	A	T	A/T	trnK-UUU	intron
539	3578	C	C	C	C	C	C	A	A	C/A	trnK-UUU	intron
540	3584	A	A	A	A	A	G	A	A	A/G	trnK-UUU	intron
541	3588	T	A	A	T	T	T	T	T	T/A	trnK-UUU	intron
542	3589	A	A	A	A	G	A	A	A	A/G	trnK-UUU	intron
543	3590	G	G	G	G	G	G	T	A	G/T,A	trnK-UUU	intron
544	3591	G	G	G	G	A	G	G	A	G/A	trnK-UUU	intron
545	3603	G	G	G	G	G	G	C	A	G/C,A	trnK-UUU	intron
546	3606	A	A	A	A	A	A	A	G	A/G	trnK-UUU	intron
547	3610	A	C	A	A	C	A	A	A	A/C	trnK-UUU	intron
548	3613	C	C	C	C	T	C	C	C	C/T	trnK-UUU	intron
549	3619	A	C	C	A	C	C	A	C	A/C	trnK-UUU	intron
550	3620	A	A	A	A	C	A	A	A	A/C	trnK-UUU	intron
551	3630	A	T	T	A	A	A	A	A	A/T	trnK-UUU	intron
552	3632	T	C	C	T	T	C	C	C	T/C	trnK-UUU	intron
553	3633	C	C	C	C	C	C	G	C	C/G	trnK-UUU	intron
554	3634	T	G	G	T	A	C	C	C	T/C,G,A	trnK-UUU	intron
555	3635	G	T	T	G	T	T	T	T	G/T	trnK-UUU	intron
556	3636	A	A	A	A	A	A	A	G	A/G	trnK-UUU	intron
557	3640	T	T	T	T	T	T	T	C	T/C	trnK-UUU	intron
558	3643	C	C	C	C	C	C	T	C	C/T	trnK-UUU	intron
559	3649	C	A	A	C	C	T	A	A	C/T,A	trnK-UUU	intron
560	3651	C	C	C	C	C	C	T	C	C/T	trnK-UUU	intron
561	3655	C	C	C	C	C	G	C	C	C/G	trnK-UUU	intron
562	3656	C	C	C	C	G	C	C	C	C/G	trnK-UUU	intron
563	3657	G	G	G	G	A	G	C	G	G/C,A	trnK-UUU	intron
564	3658	T	T	T	T	T	G	A	G	T/G,A	trnK-UUU	intron
565	3659	A	A	A	A	C	C	A	A	A/C	trnK-UUU	intron
566	3660	G	G	G	G	T	T	T	T	G/T	trnK-UUU	intron
567	3666	A	A	A	A	G	G	G	G	A/G	trnK-UUU	intron
568	3667	A	T	T	A	A	A	A	A	A/T	trnK-UUU	intron
569	3668	A	A	A	A	A	A	G	G	A/G	trnK-UUU	intron
570	3672	A	T	T	A	A	A	A	A	A/T	trnK-UUU	intron
571	3684	A	A	A	A	C	C	A	A	A/C	trnK-UUU	intron
572	3699	T	T	T	T	G	T	T	T	T/G	trnK-UUU	intron
573	3700	G	T	T	G	G	T	T	T	G/T	trnK-UUU	intron
574	3701	A	A	A	A	A	A	C	A	A/C	trnK-UUU	intron
575	3708	G	C	T	G	G	G	C	C	G/C,T	trnK-UUU	intron
576	3756	G	G	G	G	G	G	G	T	G/T	trnK-UUU	intron
577	3763	A	A	A	A	A	A	G	G	A/G	trnK-UUU	intron
578	3786	T	C	C	T	T	C	C	C	T/C	trnK-UUU	intron
579	3789	A	G	G	A	A	G	C	C	A/C,G	trnK-UUU	intron
580	3810	A	A	A	A	A	A	A	T	A/T	trnK-UUU	intron
581	3812	G	G	G	G	G	G	G	A	G/A	trnK-UUU	intron
582	3819	C	A	A	C	A	A	A	A	C/A	trnK-UUU	intron
583	3829	A	A	A	A	A	C	A	A	A/C	trnK-UUU	intron
584	3837	A	C	C	A	C	C	A	A	A/C	trnK-UUU	intron
585	3843	T	T	T	T	T	T	A	T	T/A	trnK-UUU	intron
586	3847	T	T	T	T	T	T	T	C	T/C	trnK-UUU	intron
587	3851	T	T	T	T	T	T	C	T	T/C	trnK-UUU	intron
588	3852	A	A	A	A	A	A	G	G	A/G	trnK-UUU	intron
589	3853	C	C	C	C	C	G	G	G	C/G	trnK-UUU	intron
590	3862	G	G	G	G	G	G	T	T	G/T	trnK-UUU	intron
591	3895	A	C	C	A	A	C	C	C	A/C	trnK-UUU	intron
592	3916	C	A	A	C	A	A	A	A	C/A	trnK-UUU	intron
593	3917	T	T	T	T	T	T	T	C	T/C	trnK-UUU	intron
594	3918	C	C	C	C	C	A	C	C	C/A	trnK-UUU	intron
595	3919	A	A	A	A	A	A	G	A	A/G	trnK-UUU	intron
596	3952	C	G	G	C	C	C	C	C	C/G	trnK-UUU	intron
597	3956	T	T	T	T	T	T	T	G	T/G	trnK-UUU	intron
598	3961	G	A	G	G	G	G	G	T	G/T,A	trnK-UUU	intron
599	3966	C	C	C	C	C	C	G	G	C/G	trnK-UUU	intron
600	3970	C	T	T	C	C	C	C	C	C/T	trnK-UUU	intron
601	3971	C	C	C	C	C	C	C	G	C/G	trnK-UUU	intron
602	3974	A	A	A	A	A	A	A	G	A/G	trnK-UUU	intron
603	3994	A	A	A	A	C	A	A	A	A/C	trnK-UUU	intron
604	3995	T	G	G	T	T	T	C	C	T/C,G	trnK-UUU	intron
605	4009	A	C	A	A	A	C	A	A	A/C	trnK-UUU	intron
606	4014	T	T	T	T	A	C	T	T	T/C,A	trnK-UUU	intron
607	4015	A	A	A	A	A	A	T	A	A/T	trnK-UUU	intron
608	4016	A	A	A	A	C	A	A	A	A/C	trnK-UUU	intron
609	4017	A	C	C	A	A	A	A	A	A/C	trnK-UUU	intron
610	4019	G	A	A	G	G	G	G	G	G/A	trnK-UUU	intron
611	4024	C	C	C	C	C	C	T	T	C/T	trnK-UUU	intron
612	4026	C	C	C	C	C	C	C	G	C/G	trnK-UUU	intron
613	4027	A	C	A	A	A	A	T	A	A/C,T	trnK-UUU	intron
614	4032	G	G	G	G	G	G	G	T	G/T	trnK-UUU	intron
615	4034	C	C	C	C	C	C	C	T	C/T	trnK-UUU	intron
616	4035	C	C	C	C	C	C	C	T	C/T	trnK-UUU	intron
617	4036	C	C	C	C	C	C	C	G	C/G	trnK-UUU	intron
618	4037	C	C	C	C	T	C	C	T	C/T	trnK-UUU	intron
619	4038	T	T	T	T	T	T	T	C	T/C	trnK-UUU	intron
620	4039	T	T	T	T	T	T	T	C	T/C	trnK-UUU	intron
621	4040	A	A	A	A	A	A	A	C	A/C	trnK-UUU	intron
622	4042	T	T	T	T	T	T	T	C	T/C	trnK-UUU	intron
623	4043	C	C	C	C	C	C	T	G	C/T,G	trnK-UUU	intron
624	4045	T	C	C	T	A	C	C	A	T/C,A	trnK-UUU	intron
625	4046	G	G	G	G	G	G	G	A	G/A	trnK-UUU	intron
626	4052	C	C	C	C	C	C	G	G	C/G	trnK-UUU	intron
627	4055	T	T	T	T	G	T	T	T	T/G	trnK-UUU	intron
628	4060	T	C	C	T	G	C	C	C	T/C,G	trnK-UUU	intron
629	4062	A	A	A	A	A	A	A	T	A/T	trnK-UUU	intron
630	4068	G	G	G	G	G	G	A	G	G/A	trnK-UUU	intron
631	4070	T	C	C	T	G	T	T	T	T/C,G	trnK-UUU	intron
632	4075	T	T	T	T	C	T	T	T	T/C	trnK-UUU	intron
633	4076	T	G	G	T	T	T	G	A	T/G,A	trnK-UUU	intron
634	4079	T	C	C	T	A	T	T	T	T/C,A	trnK-UUU	intron
635	4080	C	C	C	C	A	A	C	T	C/T,A	trnK-UUU	intron
636	4084	G	A	A	G	G	G	G	G	G/A	trnK-UUU	intron
637	4088	T	T	T	T	T	A	T	T	T/A	trnK-UUU	intron
638	4091	A	A	A	A	A	A	G	A	A/G	trnK-UUU	intron
639	4093	T	T	T	T	G	T	T	T	T/G	trnK-UUU	intron
640	4095	A	A	A	A	A	A	G	C	A/C,G	trnK-UUU	intron
641	4096	T	T	T	T	A	A	T	T	T/A	trnK-UUU	intron
642	4097	T	T	T	T	A	A	A	A	T/A	trnK-UUU	intron
643	4098	T	T	T	T	A	A	A	A	T/A	trnK-UUU	intron
644	4105	G	G	G	G	G	G	G	T	G/T	trnK-UUU	intron
645	4108	A	A	A	A	A	C	A	A	A/C	trnK-UUU	intron
646	4111	G	G	G	G	A	G	T	T	G/T,A	trnK-UUU	intron
647	4114	G	G	G	G	G	G	T	T	G/T	trnK-UUU	intron
648	4186	T	T	T	T	T	T	A	A	T/A	trnK-UUU	intron
649	4205	C	A	A	C	A	A	A	G	C/G,A	trnK-UUU	intron
650	4230	A	A	A	A	A	A	C	A	A/C	trnK-UUU	intron
651	4284	A	C	C	A	A	A	A	A	A/C	trnK-UUU ~ rps16	IGS
652	4289	A	T	T	A	A	A	A	A	A/T	trnK-UUU ~ rps16	IGS
653	4298	G	G	G	G	G	G	G	T	G/T	trnK-UUU ~ rps16	IGS
654	4304	G	G	G	G	G	G	C	G	G/C	trnK-UUU ~ rps16	IGS
655	4305	T	T	T	T	G	T	T	T	T/G	trnK-UUU ~ rps16	IGS
656	4311	T	T	T	T	T	T	G	G	T/G	trnK-UUU ~ rps16	IGS
657	4313	A	A	A	A	A	A	G	A	A/G	trnK-UUU ~ rps16	IGS
658	4316	G	G	G	G	A	G	G	G	G/A	trnK-UUU ~ rps16	IGS
659	4325	C	A	A	C	A	A	A	A	C/A	trnK-UUU ~ rps16	IGS
660	4327	C	C	C	C	G	C	C	C	C/G	trnK-UUU ~ rps16	IGS
661	4328	C	T	T	C	G	A	G	G	C/T,G,A	trnK-UUU ~ rps16	IGS
662	4329	T	T	T	T	T	T	C	C	T/C	trnK-UUU ~ rps16	IGS
663	4333	C	C	C	C	C	C	T	C	C/T	trnK-UUU ~ rps16	IGS
664	4338	T	T	T	T	T	C	T	T	T/C	trnK-UUU ~ rps16	IGS
665	4343	C	C	C	C	C	G	A	A	C/G,A	trnK-UUU ~ rps16	IGS
666	4346	A	A	A	A	A	G	A	A	A/G	trnK-UUU ~ rps16	IGS
667	4347	T	C	C	T	C	C	C	C	T/C	trnK-UUU ~ rps16	IGS
668	4349	A	A	A	A	A	A	G	G	A/G	trnK-UUU ~ rps16	IGS
669	4357	C	C	C	C	A	A	A	A	C/A	trnK-UUU ~ rps16	IGS
670	4371	T	A	A	T	T	T	A	T	T/A	trnK-UUU ~ rps16	IGS
671	4373	T	T	T	T	T	G	T	T	T/G	trnK-UUU ~ rps16	IGS
672	4374	T	T	T	T	T	T	G	A	T/G,A	trnK-UUU ~ rps16	IGS
673	4377	T	T	T	T	T	T	T	A	T/A	trnK-UUU ~ rps16	IGS
674	4380	A	A	A	A	A	A	T	C	A/C,T	trnK-UUU ~ rps16	IGS
675	4381	A	A	A	A	A	A	T	T	A/T	trnK-UUU ~ rps16	IGS
676	4382	A	C	C	A	A	A	A	A	A/C	trnK-UUU ~ rps16	IGS
677	4384	C	C	C	C	C	C	A	A	C/A	trnK-UUU ~ rps16	IGS
678	4385	G	G	G	G	G	G	A	A	G/A	trnK-UUU ~ rps16	IGS
679	4386	A	A	A	A	C	A	A	A	A/C	trnK-UUU ~ rps16	IGS
680	4387	T	T	T	T	T	T	T	C	T/C	trnK-UUU ~ rps16	IGS
681	4388	G	G	G	G	G	G	A	A	G/A	trnK-UUU ~ rps16	IGS
682	4389	C	C	C	C	C	C	G	G	C/G	trnK-UUU ~ rps16	IGS
683	4391	T	G	G	T	T	T	T	T	T/G	trnK-UUU ~ rps16	IGS
684	4392	T	T	T	T	T	T	C	C	T/C	trnK-UUU ~ rps16	IGS
685	4393	T	T	T	T	T	T	C	C	T/C	trnK-UUU ~ rps16	IGS
686	4395	C	T	T	C	T	T	T	T	C/T	trnK-UUU ~ rps16	IGS
687	4401	A	A	A	A	A	A	T	T	A/T	trnK-UUU ~ rps16	IGS
688	4403	T	T	T	T	T	G	T	T	T/G	trnK-UUU ~ rps16	IGS
689	4407	C	C	C	C	A	A	A	A	C/A	trnK-UUU ~ rps16	IGS
690	4409	G	G	G	G	G	G	C	C	G/C	trnK-UUU ~ rps16	IGS
691	4431	C	C	C	C	C	A	C	C	C/A	trnK-UUU ~ rps16	IGS
692	4444	G	G	G	G	G	G	T	G	G/T	trnK-UUU ~ rps16	IGS
693	4448	T	T	T	T	G	T	T	T	T/G	trnK-UUU ~ rps16	IGS
694	4450	G	C	C	G	C	A	G	T	G/C,T,A	trnK-UUU ~ rps16	IGS
695	4453	G	A	A	G	G	G	A	G	G/A	trnK-UUU ~ rps16	IGS
696	4454	A	A	A	A	A	C	A	A	A/C	trnK-UUU ~ rps16	IGS
697	4457	C	C	C	C	A	A	A	A	C/A	trnK-UUU ~ rps16	IGS
698	4458	T	T	T	T	C	T	C	C	T/C	trnK-UUU ~ rps16	IGS
699	4461	A	C	C	A	A	A	A	A	A/C	trnK-UUU ~ rps16	IGS
700	4463	C	C	C	C	T	T	C	C	C/T	trnK-UUU ~ rps16	IGS
701	4465	C	C	C	C	C	C	A	A	C/A	trnK-UUU ~ rps16	IGS
702	4467	T	G	G	T	G	G	T	T	T/G	trnK-UUU ~ rps16	IGS
703	4473	T	T	T	T	C	T	A	A	T/C,A	trnK-UUU ~ rps16	IGS
704	4475	A	A	A	A	A	C	A	A	A/C	trnK-UUU ~ rps16	IGS
705	4477	A	A	A	A	A	A	A	G	A/G	trnK-UUU ~ rps16	IGS
706	4478	G	G	G	G	G	T	A	A	G/T,A	trnK-UUU ~ rps16	IGS
707	4480	G	T	G	G	A	A	G	A	G/T,A	trnK-UUU ~ rps16	IGS
708	4481	A	A	A	A	A	A	A	T	A/T	trnK-UUU ~ rps16	IGS
709	4485	G	T	T	G	T	G	G	G	G/T	trnK-UUU ~ rps16	IGS
710	4487	C	C	C	C	C	T	C	C	C/T	trnK-UUU ~ rps16	IGS
711	4508	A	A	A	A	A	A	C	A	A/C	trnK-UUU ~ rps16	IGS
712	4513	C	C	C	C	C	C	A	A	C/A	trnK-UUU ~ rps16	IGS
713	4515	C	C	C	C	A	A	A	A	C/A	trnK-UUU ~ rps16	IGS
714	4516	T	T	T	T	T	T	T	G	T/G	trnK-UUU ~ rps16	IGS
715	4519	G	G	G	G	C	C	A	A	G/C,A	trnK-UUU ~ rps16	IGS
716	4524	T	A	A	T	A	A	A	A	T/A	trnK-UUU ~ rps16	IGS
717	4525	T	T	T	T	T	A	T	T	T/A	trnK-UUU ~ rps16	IGS
718	4526	T	T	T	T	T	T	T	C	T/C	trnK-UUU ~ rps16	IGS
719	4528	G	T	T	G	T	T	T	G	G/T	trnK-UUU ~ rps16	IGS
720	4529	T	C	C	T	T	T	T	T	T/C	trnK-UUU ~ rps16	IGS
721	4530	C	C	C	C	C	C	A	A	C/A	trnK-UUU ~ rps16	IGS
722	4536	T	T	T	T	G	T	T	T	T/G	trnK-UUU ~ rps16	IGS
723	4537	A	C	C	A	A	G	A	A	A/C,G	trnK-UUU ~ rps16	IGS
724	4538	T	T	T	T	A	T	T	T	T/A	trnK-UUU ~ rps16	IGS
725	4541	G	G	G	G	G	A	C	G	G/C,A	trnK-UUU ~ rps16	IGS
726	4542	C	G	G	C	G	G	G	G	C/G	trnK-UUU ~ rps16	IGS
727	4546	A	T	T	A	A	A	A	A	A/T	trnK-UUU ~ rps16	IGS
728	4550	G	T	T	G	G	C	G	G	G/C,T	trnK-UUU ~ rps16	IGS
729	4551	A	A	C	A	A	A	A	G	A/C,G	trnK-UUU ~ rps16	IGS
730	4553	C	C	C	C	G	T	G	G	C/T,G	trnK-UUU ~ rps16	IGS
731	4555	A	C	A	A	A	A	A	A	A/C	trnK-UUU ~ rps16	IGS
732	4556	T	T	T	T	T	T	T	A	T/A	trnK-UUU ~ rps16	IGS
733	4558	T	A	A	T	T	T	T	T	T/A	trnK-UUU ~ rps16	IGS
734	4559	C	C	C	C	T	A	A	C	C/T,A	trnK-UUU ~ rps16	IGS
735	4561	A	A	A	A	C	A	C	G	A/C,G	trnK-UUU ~ rps16	IGS
736	4564	G	G	G	G	A	G	G	G	G/A	trnK-UUU ~ rps16	IGS
737	4566	T	C	T	T	G	T	T	T	T/C,G	trnK-UUU ~ rps16	IGS
738	4568	C	A	A	C	C	C	C	A	C/A	trnK-UUU ~ rps16	IGS
739	4571	T	T	T	T	T	T	T	C	T/C	trnK-UUU ~ rps16	IGS
740	4573	G	G	G	G	G	G	T	G	G/T	trnK-UUU ~ rps16	IGS
741	4574	T	A	A	T	G	G	T	T	T/G,A	trnK-UUU ~ rps16	IGS
742	4575	C	T	T	C	C	C	C	C	C/T	trnK-UUU ~ rps16	IGS
743	4583	C	C	C	C	C	C	T	C	C/T	trnK-UUU ~ rps16	IGS
744	4584	G	G	G	G	G	G	A	T	G/T,A	trnK-UUU ~ rps16	IGS
745	4586	C	C	C	C	C	C	A	C	C/A	trnK-UUU ~ rps16	IGS
746	4588	A	A	A	A	A	A	C	A	A/C	trnK-UUU ~ rps16	IGS
747	4589	A	A	A	A	A	A	T	T	A/T	trnK-UUU ~ rps16	IGS
748	4590	G	A	A	G	A	A	A	A	G/A	trnK-UUU ~ rps16	IGS
749	4600	A	C	C	A	C	A	A	A	A/C	trnK-UUU ~ rps16	IGS
750	4602	A	A	A	A	C	C	T	C	A/C,T	trnK-UUU ~ rps16	IGS
751	4604	A	A	A	A	G	G	C	C	A/C,G	trnK-UUU ~ rps16	IGS
752	4605	C	C	C	C	C	C	T	C	C/T	trnK-UUU ~ rps16	IGS
753	4607	C	C	C	C	T	T	T	T	C/T	trnK-UUU ~ rps16	IGS
754	4610	C	G	G	C	A	C	T	G	C/T,G,A	trnK-UUU ~ rps16	IGS
755	4611	C	C	C	C	C	C	T	C	C/T	trnK-UUU ~ rps16	IGS
756	4621	A	G	G	A	G	G	A	G	A/G	trnK-UUU ~ rps16	IGS
757	4622	A	A	A	A	A	A	A	G	A/G	trnK-UUU ~ rps16	IGS
758	4623	C	C	C	C	C	C	T	C	C/T	trnK-UUU ~ rps16	IGS
759	4635	A	C	C	A	A	A	G	A	A/C,G	trnK-UUU ~ rps16	IGS
760	4641	C	C	C	C	C	A	C	C	C/A	trnK-UUU ~ rps16	IGS
761	4649	T	T	T	T	T	T	G	G	T/G	trnK-UUU ~ rps16	IGS
762	4651	C	T	T	C	T	T	T	C	C/T	trnK-UUU ~ rps16	IGS
763	4652	G	G	C	G	G	G	G	T	G/C,T	trnK-UUU ~ rps16	IGS
764	4656	T	T	T	T	G	T	T	T	T/G	trnK-UUU ~ rps16	IGS
765	4659	A	A	A	A	A	A	A	T	A/T	trnK-UUU ~ rps16	IGS
766	4660	G	G	G	G	G	G	G	A	G/A	trnK-UUU ~ rps16	IGS
767	4663	T	C	T	T	T	T	T	T	T/C	trnK-UUU ~ rps16	IGS
768	4664	A	T	A	A	A	A	A	A	A/T	trnK-UUU ~ rps16	IGS
769	4669	T	T	T	T	C	T	T	T	T/C	trnK-UUU ~ rps16	IGS
770	4670	G	G	G	G	C	G	G	A	G/C,A	trnK-UUU ~ rps16	IGS
771	4676	C	C	C	C	C	C	T	T	C/T	trnK-UUU ~ rps16	IGS
772	4677	T	A	A	T	A	A	A	A	T/A	trnK-UUU ~ rps16	IGS
773	4681	T	T	T	T	T	T	G	G	T/G	trnK-UUU ~ rps16	IGS
774	4693	T	T	T	T	G	G	T	T	T/G	trnK-UUU ~ rps16	IGS
775	4694	A	T	T	A	T	T	T	T	A/T	trnK-UUU ~ rps16	IGS
776	4695	G	G	G	G	C	G	C	A	G/C,A	trnK-UUU ~ rps16	IGS
777	4715	T	G	T	T	A	T	T	T	T/G,A	trnK-UUU ~ rps16	IGS
778	4716	A	A	A	A	A	C	A	A	A/C	trnK-UUU ~ rps16	IGS
779	4720	G	C	C	G	C	C	T	C	G/C,T	trnK-UUU ~ rps16	IGS
780	4724	G	G	G	G	G	T	G	G	G/T	trnK-UUU ~ rps16	IGS
781	4727	C	A	C	C	C	C	A	C	C/A	rps16	exon
782	4733	T	T	T	T	T	T	T	A	T/A	rps16	exon
783	4737	C	C	C	C	C	T	C	C	C/T	rps16	exon
784	4740	T	T	T	T	T	G	T	T	T/G	rps16	exon
785	4743	C	C	C	C	T	T	C	C	C/T	rps16	exon
786	4746	C	T	T	C	C	C	C	C	C/T	rps16	exon
787	4749	C	C	C	C	C	C	T	C	C/T	rps16	exon
788	4761	A	A	A	A	G	A	A	A	A/G	rps16	exon
789	4763	G	G	G	G	G	T	G	G	G/T	rps16	exon
790	4776	G	G	G	G	G	G	A	G	G/A	rps16	exon
791	4803	T	C	C	T	T	T	T	T	T/C	rps16	exon
792	4805	G	G	G	G	G	G	A	G	G/A	rps16	exon
793	4810	A	A	A	A	A	A	G	G	A/G	rps16	exon
794	4811	C	T	T	C	C	C	C	C	C/T	rps16	exon
795	4812	C	C	C	C	C	T	T	C	C/T	rps16	exon
796	4822	A	A	A	A	A	A	G	G	A/G	rps16	exon
797	4825	A	T	T	A	T	T	T	T	A/T	rps16	exon
798	4832	G	G	G	G	G	G	T	G	G/T	rps16	exon
799	4836	C	C	C	C	C	C	T	C	C/T	rps16	exon
800	4874	G	T	T	G	T	T	T	T	G/T	rps16	exon
801	4905	A	A	A	A	G	A	A	A	A/G	rps16	exon
802	4920	T	T	T	T	T	T	T	G	T/G	rps16	exon
803	4925	A	A	G	A	A	A	A	A	A/G	rps16	exon
804	4935	A	A	A	A	A	A	G	A	A/G	rps16	exon
805	4954	A	A	A	A	A	A	G	G	A/G	rps16	exon
806	4976	T	C	C	T	C	C	T	C	T/C	rps16	exon
807	5005	C	T	T	C	C	C	C	C	C/T	rps16	exon
808	5011	C	C	C	C	C	C	C	T	C/T	rps16	exon
809	5032	A	A	A	A	A	A	T	T	A/T	rps16	exon
810	5038	A	A	A	A	A	A	T	A	A/T	rps16	exon
811	5040	A	A	A	A	A	A	A	T	A/T	rps16	exon
812	5041	A	A	A	A	G	A	T	T	A/T,G	rps16	exon
813	5043	G	G	G	G	A	A	A	A	G/A	rps16	exon
814	5044	C	C	C	C	C	C	A	T	C/T,A	rps16	exon
815	5045	A	A	A	A	C	A	T	T	A/C,T	rps16	exon
816	5046	C	C	C	C	C	A	A	T	C/T,A	rps16	exon
817	5047	T	T	T	T	T	T	A	T	T/A	rps16	exon
818	5048	G	G	G	G	G	G	A	A	G/A	rps16	exon
819	5049	G	G	G	G	G	G	A	A	G/A	rps16	exon
820	5051	C	C	C	C	C	C	A	T	C/T,A	rps16	exon
821	5053	T	T	T	T	T	T	G	C	T/C,G	rps16	exon
822	5055	T	T	T	T	T	T	C	A	T/C,A	rps16	exon
823	5056	T	T	T	T	T	T	A	A	T/A	rps16	exon
824	5057	T	T	T	T	T	T	A	T	T/A	rps16	exon
825	5058	A	A	A	A	G	G	A	A	A/G	rps16	exon
826	5066	T	T	T	T	T	T	A	A	T/A	rps16	intron
827	5068	A	A	A	A	C	A	A	A	A/C	rps16	intron
828	5070	G	G	G	G	T	G	A	A	G/T,A	rps16	intron
829	5071	A	A	A	A	A	A	C	C	A/C	rps16	intron
830	5074	T	T	T	T	T	T	A	A	T/A	rps16	intron
831	5075	T	T	T	T	T	T	A	A	T/A	rps16	intron
832	5076	T	T	T	T	G	T	T	T	T/G	rps16	intron
833	5077	C	A	C	C	A	A	A	A	C/A	rps16	intron
834	5078	A	A	A	A	A	A	G	G	A/G	rps16	intron
835	5079	T	C	C	T	A	T	T	T	T/C,A	rps16	intron
836	5080	T	T	T	T	A	T	T	T	T/A	rps16	intron
837	5081	T	T	T	T	A	T	T	T	T/A	rps16	intron
838	5082	T	T	T	T	G	T	T	T	T/G	rps16	intron
839	5085	G	A	A	G	G	G	A	G	G/A	rps16	intron
840	5087	C	C	C	C	C	C	T	T	C/T	rps16	intron
841	5089	T	T	T	T	T	T	A	A	T/A	rps16	intron
842	5091	G	G	G	G	T	C	T	T	G/C,T	rps16	intron
843	5092	A	A	A	A	C	A	A	A	A/C	rps16	intron
844	5094	T	T	T	T	T	T	A	A	T/A	rps16	intron
845	5095	A	T	T	A	T	T	T	T	A/T	rps16	intron
846	5106	T	T	T	T	T	G	A	T	T/G,A	rps16	intron
847	5107	C	C	C	C	C	C	A	C	C/A	rps16	intron
848	5110	T	A	A	T	T	T	A	T	T/A	rps16	intron
849	5114	A	A	A	A	A	A	A	T	A/T	rps16	intron
850	5117	C	A	C	C	C	C	A	C	C/A	rps16	intron
851	5119	C	C	C	C	C	C	A	A	C/A	rps16	intron
852	5120	A	T	T	A	T	T	A	T	A/T	rps16	intron
853	5126	T	T	T	T	T	T	G	T	T/G	rps16	intron
854	5127	G	A	G	G	A	G	G	G	G/A	rps16	intron
855	5129	C	C	C	C	A	C	C	C	C/A	rps16	intron
856	5137	C	C	C	C	C	C	A	A	C/A	rps16	intron
857	5139	C	C	C	C	C	C	T	T	C/T	rps16	intron
858	5148	A	G	G	A	G	G	G	A	A/G	rps16	intron
859	5149	A	A	A	A	A	C	A	A	A/C	rps16	intron
860	5151	A	A	A	A	A	A	A	G	A/G	rps16	intron
861	5158	A	A	A	A	C	A	A	A	A/C	rps16	intron
862	5160	A	A	A	A	A	A	T	T	A/T	rps16	intron
863	5161	G	T	T	G	A	G	G	C	G/C,T,A	rps16	intron
864	5162	G	G	G	G	G	G	G	A	G/A	rps16	intron
865	5163	G	G	G	G	C	G	C	C	G/C	rps16	intron
866	5170	A	A	A	A	A	T	A	A	A/T	rps16	intron
867	5172	T	C	C	T	C	T	C	C	T/C	rps16	intron
868	5173	T	T	T	T	C	T	T	C	T/C	rps16	intron
869	5174	A	C	C	A	A	A	C	A	A/C	rps16	intron
870	5187	A	A	A	A	G	G	A	A	A/G	rps16	intron
871	5188	A	A	A	A	A	A	A	T	A/T	rps16	intron
872	5200	T	T	T	T	T	T	T	A	T/A	rps16	intron
873	5201	G	G	G	G	G	G	G	A	G/A	rps16	intron
874	5202	A	A	A	A	C	A	A	A	A/C	rps16	intron
875	5204	C	C	C	C	C	C	A	A	C/A	rps16	intron
876	5206	G	A	A	G	T	G	G	G	G/T,A	rps16	intron
877	5212	G	G	G	G	G	G	T	G	G/T	rps16	intron
878	5218	G	G	G	G	G	G	T	G	G/T	rps16	intron
879	5223	A	A	A	A	C	A	A	A	A/C	rps16	intron
880	5225	A	A	A	A	A	A	T	A	A/T	rps16	intron
881	5228	G	G	G	G	G	G	G	A	G/A	rps16	intron
882	5237	T	T	T	T	G	T	T	T	T/G	rps16	intron
883	5238	T	T	T	T	C	T	T	T	T/C	rps16	intron
884	5239	A	C	C	A	C	A	C	C	A/C	rps16	intron
885	5248	C	T	T	C	C	C	A	A	C/T,A	rps16	intron
886	5267	G	A	G	G	T	G	G	G	G/T,A	rps16	intron
887	5269	C	C	C	C	C	C	A	A	C/A	rps16	intron
888	5284	A	T	T	A	T	T	T	T	A/T	rps16	intron
889	5287	G	G	G	G	G	G	G	C	G/C	rps16	intron
890	5288	A	T	T	A	T	T	T	T	A/T	rps16	intron
891	5295	G	G	G	G	A	A	G	G	G/A	rps16	intron
892	5296	A	G	G	A	G	A	A	A	A/G	rps16	intron
893	5299	A	A	A	A	A	A	G	G	A/G	rps16	intron
894	5301	T	A	A	T	A	A	A	A	T/A	rps16	intron
895	5305	C	C	C	C	C	C	G	G	C/G	rps16	intron
896	5314	C	C	C	C	C	C	A	A	C/A	rps16	intron
897	5328	T	T	T	T	T	T	C	C	T/C	rps16	intron
898	5334	T	T	T	T	C	T	T	T	T/C	rps16	intron
899	5337	C	C	C	C	C	C	A	A	C/A	rps16	intron
900	5338	A	A	A	A	A	A	C	C	A/C	rps16	intron
901	5340	C	T	T	C	C	C	C	C	C/T	rps16	intron
902	5346	G	T	T	G	G	G	G	G	G/T	rps16	intron
903	5348	C	T	T	C	C	C	T	T	C/T	rps16	intron
904	5359	C	C	C	C	C	G	G	C	C/G	rps16	intron
905	5364	C	T	T	C	C	C	C	C	C/T	rps16	intron
906	5367	A	G	G	A	T	T	T	T	A/T,G	rps16	intron
907	5370	G	G	G	G	G	G	A	G	G/A	rps16	intron
908	5371	C	T	T	C	C	T	A	A	C/T,A	rps16	intron
909	5372	T	T	T	T	T	T	A	A	T/A	rps16	intron
910	5374	A	T	T	A	A	A	T	T	A/T	rps16	intron
911	5375	T	T	T	T	G	T	G	T	T/G	rps16	intron
912	5376	T	T	T	T	T	T	G	T	T/G	rps16	intron
913	5377	A	A	A	A	A	A	A	C	A/C	rps16	intron
914	5379	T	T	T	T	G	T	T	T	T/G	rps16	intron
915	5380	C	G	A	C	C	C	C	C	C/G,A	rps16	intron
916	5385	T	G	G	T	T	G	T	T	T/G	rps16	intron
917	5387	C	C	C	C	C	C	A	C	C/A	rps16	intron
918	5388	T	C	C	T	C	C	C	C	T/C	rps16	intron
919	5389	A	A	A	A	T	A	A	A	A/T	rps16	intron
920	5392	T	T	T	T	G	T	T	T	T/G	rps16	intron
921	5393	C	A	C	C	C	C	C	G	C/G,A	rps16	intron
922	5395	T	T	T	T	G	T	T	T	T/G	rps16	intron
923	5397	A	A	A	A	A	A	A	G	A/G	rps16	intron
924	5398	A	T	T	A	A	A	A	A	A/T	rps16	intron
925	5400	T	T	T	T	A	T	T	T	T/A	rps16	intron
926	5401	T	G	G	T	G	G	G	G	T/G	rps16	intron
927	5404	G	G	G	G	G	G	T	T	G/T	rps16	intron
928	5405	A	A	A	A	A	A	A	C	A/C	rps16	intron
929	5406	T	T	T	T	T	G	T	T	T/G	rps16	intron
930	5407	A	T	T	A	T	A	A	A	A/T	rps16	intron
931	5408	A	T	A	A	A	A	A	A	A/T	rps16	intron
932	5411	T	T	T	T	G	T	G	G	T/G	rps16	intron
933	5412	A	T	T	A	A	C	A	A	A/C,T	rps16	intron
934	5415	T	T	T	T	C	T	T	T	T/C	rps16	intron
935	5418	C	C	C	C	A	C	C	C	C/A	rps16	intron
936	5419	A	A	A	A	A	A	G	G	A/G	rps16	intron
937	5425	C	A	A	C	C	C	G	G	C/G,A	rps16	intron
938	5427	T	T	T	T	T	T	C	T	T/C	rps16	intron
939	5428	C	C	C	C	G	C	G	T	C/T,G	rps16	intron
940	5433	T	T	T	T	T	A	T	T	T/A	rps16	intron
941	5434	T	T	T	T	A	T	G	A	T/G,A	rps16	intron
942	5445	T	T	T	T	T	T	A	C	T/C,A	rps16	intron
943	5452	A	A	A	A	C	C	C	C	A/C	rps16	intron
944	5455	C	C	C	C	C	C	G	G	C/G	rps16	intron
945	5465	C	C	C	C	T	T	T	T	C/T	rps16	intron
946	5470	A	G	G	A	A	G	G	G	A/G	rps16	intron
947	5471	T	T	T	T	G	T	C	C	T/C,G	rps16	intron
948	5478	G	G	G	G	A	G	A	G	G/A	rps16	intron
949	5511	T	T	T	T	T	T	C	T	T/C	rps16	intron
950	5512	T	T	T	T	T	G	T	T	T/G	rps16	intron
951	5516	T	T	T	T	T	T	T	A	T/A	rps16	intron
952	5526	T	A	A	T	T	T	T	C	T/C,A	rps16	intron
953	5537	G	T	T	G	T	T	T	T	G/T	rps16	intron
954	5541	T	C	C	T	C	C	C	C	T/C	rps16	intron
955	5547	A	G	A	A	G	G	G	G	A/G	rps16	intron
956	5549	G	A	A	G	A	A	A	A	G/A	rps16	intron
957	5555	G	G	G	G	G	G	T	T	G/T	rps16	intron
958	5566	A	A	A	A	A	A	T	T	A/T	rps16	intron
959	5568	C	C	C	C	C	C	C	T	C/T	rps16	intron
960	5572	C	A	A	C	C	C	C	C	C/A	rps16	intron
961	5573	T	T	T	T	C	G	C	C	T/C,G	rps16	intron
962	5575	C	C	C	C	C	C	T	T	C/T	rps16	intron
963	5597	A	C	C	A	A	A	A	A	A/C	rps16	intron
964	5598	T	T	T	T	A	T	T	T	T/A	rps16	intron
965	5614	A	A	A	A	A	A	A	T	A/T	rps16	intron
966	5616	T	T	T	T	T	T	G	A	T/G,A	rps16	intron
967	5617	C	C	C	C	C	C	C	A	C/A	rps16	intron
968	5618	T	C	C	T	G	C	C	C	T/C,G	rps16	intron
969	5621	C	C	G	C	C	C	C	T	C/T,G	rps16	intron
970	5622	A	A	A	A	A	A	A	T	A/T	rps16	intron
971	5623	A	C	C	A	A	A	A	C	A/C	rps16	intron
972	5624	G	G	G	G	G	G	G	C	G/C	rps16	intron
973	5628	G	G	G	G	G	A	G	G	G/A	rps16	intron
974	5636	C	T	T	C	A	G	C	C	C/T,G,A	rps16	intron
975	5638	G	T	T	G	G	G	T	T	G/T	rps16	intron
976	5640	T	T	T	T	T	G	T	T	T/G	rps16	intron
977	5641	T	T	T	T	T	T	A	C	T/C,A	rps16	intron
978	5642	A	A	A	A	C	A	A	A	A/C	rps16	intron
979	5645	G	G	G	G	G	G	T	T	G/T	rps16	intron
980	5646	T	T	T	T	T	A	G	T	T/G,A	rps16	intron
981	5647	A	C	C	A	G	A	C	A	A/C,G	rps16	intron
982	5663	T	A	C	T	T	G	G	G	T/C,G,A	rps16	intron
983	5665	T	C	C	T	T	T	A	A	T/C,A	rps16	intron
984	5671	T	T	T	T	T	C	C	C	T/C	rps16	intron
985	5674	C	C	C	C	C	A	C	A	C/A	rps16	intron
986	5675	G	G	G	G	G	T	G	T	G/T	rps16	intron
987	5686	G	G	G	G	G	G	A	A	G/A	rps16	intron
988	5688	G	G	G	G	A	G	T	T	G/T,A	rps16	intron
989	5689	A	A	A	A	A	A	A	C	A/C	rps16	intron
990	5697	T	T	T	T	T	T	T	G	T/G	rps16	intron
991	5715	C	G	G	C	G	G	G	G	C/G	rps16	intron
992	5721	T	G	T	T	T	T	T	A	T/G,A	rps16	intron
993	5722	G	G	G	G	T	G	G	G	G/T	rps16	intron
994	5739	C	C	C	C	T	C	G	C	C/T,G	rps16	intron
995	5741	T	T	T	T	T	G	T	T	T/G	rps16	intron
996	5742	C	C	C	C	C	T	C	C	C/T	rps16	intron
997	5746	C	C	C	C	C	T	C	C	C/T	rps16	intron
998	5747	C	C	C	C	C	T	C	C	C/T	rps16	intron
999	5758	A	T	T	A	A	A	A	A	A/T	rps16	intron
1000	5760	C	T	T	C	C	C	C	C	C/T	rps16	intron
1001	5761	A	C	C	A	A	A	A	A	A/C	rps16	intron
1002	5764	C	T	T	C	C	C	C	C	C/T	rps16	intron
1003	5773	A	A	A	A	A	A	A	C	A/C	rps16	intron
1004	5788	C	C	C	C	C	C	C	T	C/T	rps16	intron
1005	5790	C	C	C	C	T	T	T	T	C/T	rps16	intron
1006	5804	C	A	A	C	A	A	A	A	C/A	rps16	intron
1007	5808	C	C	T	C	C	C	C	C	C/T	rps16	intron
1008	5809	C	C	C	C	C	A	C	C	C/A	rps16	intron
1009	5811	T	C	C	T	G	C	C	T	T/C,G	rps16	intron
1010	5812	C	C	C	C	G	C	C	A	C/G,A	rps16	intron
1011	5813	G	G	G	G	G	C	A	A	G/C,A	rps16	intron
1012	5818	T	T	T	T	T	T	T	G	T/G	rps16	intron
1013	5823	C	C	C	C	C	C	T	T	C/T	rps16	intron
1014	5825	C	C	C	C	C	T	C	C	C/T	rps16	intron
1015	5830	A	A	A	A	A	A	A	G	A/G	rps16	intron
1016	5833	T	G	G	T	G	G	A	A	T/G,A	rps16	intron
1017	5840	A	G	G	A	A	A	A	A	A/G	rps16	intron
1018	5853	A	A	A	A	A	A	T	C	A/C,T	rps16	intron
1019	5854	C	C	C	C	T	T	C	C	C/T	rps16	intron
1020	5863	C	T	T	C	C	C	C	C	C/T	rps16	intron
1021	5864	C	C	C	C	C	C	T	C	C/T	rps16	intron
1022	5870	T	T	T	T	G	T	T	T	T/G	rps16	intron
1023	5871	A	A	A	A	A	A	C	C	A/C	rps16	intron
1024	5872	G	G	G	G	G	G	T	T	G/T	rps16	intron
1025	5884	C	C	C	C	C	C	T	T	C/T	rps16	intron
1026	5889	A	A	A	A	A	C	A	A	A/C	rps16	intron
1027	5902	T	G	G	T	G	G	C	C	T/C,G	rps16	intron
1028	5906	G	G	G	G	G	A	G	C	G/C,A	rps16	intron
1029	5910	C	G	G	C	C	C	C	C	C/G	rps16	intron
1030	5916	C	C	C	C	T	C	C	C	C/T	rps16	intron
1031	5951	C	C	C	C	C	T	C	C	C/T	rps16	exon
1032	5960	C	T	T	C	T	T	T	T	C/T	rps16	exon
1033	5985	C	A	C	C	C	C	C	C	C/A	rps16 ~ trnQ-UUG	IGS
1034	5990	C	C	C	C	C	C	T	A	C/T,A	rps16 ~ trnQ-UUG	IGS
1035	6032	A	A	A	A	A	A	A	G	A/G	rps16 ~ trnQ-UUG	IGS
1036	6036	T	A	A	T	A	A	A	A	T/A	rps16 ~ trnQ-UUG	IGS
1037	6044	A	G	G	A	C	C	C	C	A/C,G	rps16 ~ trnQ-UUG	IGS
1038	6045	C	G	G	C	C	C	C	T	C/T,G	rps16 ~ trnQ-UUG	IGS
1039	6047	T	G	G	T	G	T	T	T	T/G	rps16 ~ trnQ-UUG	IGS
1040	6063	A	T	T	A	A	A	A	A	A/T	rps16 ~ trnQ-UUG	IGS
1041	6070	C	C	C	C	C	C	C	T	C/T	rps16 ~ trnQ-UUG	IGS
1042	6071	C	C	C	C	T	C	C	C	C/T	rps16 ~ trnQ-UUG	IGS
1043	6072	A	A	A	A	A	A	A	C	A/C	rps16 ~ trnQ-UUG	IGS
1044	6075	G	T	G	G	T	T	T	T	G/T	rps16 ~ trnQ-UUG	IGS
1045	6076	A	A	A	A	A	A	A	T	A/T	rps16 ~ trnQ-UUG	IGS
1046	6077	C	C	C	C	C	C	T	T	C/T	rps16 ~ trnQ-UUG	IGS
1047	6078	T	T	T	T	T	T	T	A	T/A	rps16 ~ trnQ-UUG	IGS
1048	6080	T	T	T	T	G	T	T	T	T/G	rps16 ~ trnQ-UUG	IGS
1049	6095	A	C	C	A	A	A	A	A	A/C	rps16 ~ trnQ-UUG	IGS
1050	6100	A	A	A	A	A	A	T	T	A/T	rps16 ~ trnQ-UUG	IGS
1051	6112	C	G	G	C	C	G	T	C	C/T,G	rps16 ~ trnQ-UUG	IGS
1052	6115	A	G	G	A	A	G	G	G	A/G	rps16 ~ trnQ-UUG	IGS
1053	6116	G	C	C	G	C	C	A	A	G/C,A	rps16 ~ trnQ-UUG	IGS
1054	6117	G	C	C	G	G	G	G	G	G/C	rps16 ~ trnQ-UUG	IGS
1055	6121	G	G	G	G	G	C	T	T	G/C,T	rps16 ~ trnQ-UUG	IGS
1056	6122	C	A	A	C	T	C	C	C	C/T,A	rps16 ~ trnQ-UUG	IGS
1057	6125	G	G	G	G	G	G	A	A	G/A	rps16 ~ trnQ-UUG	IGS
1058	6130	G	G	T	G	G	G	A	G	G/T,A	rps16 ~ trnQ-UUG	IGS
1059	6135	C	C	C	C	C	C	C	G	C/G	rps16 ~ trnQ-UUG	IGS
1060	6136	C	C	C	C	A	A	A	A	C/A	rps16 ~ trnQ-UUG	IGS
1061	6139	T	T	T	T	T	A	A	G	T/G,A	rps16 ~ trnQ-UUG	IGS
1062	6144	C	C	C	C	C	A	C	C	C/A	rps16 ~ trnQ-UUG	IGS
1063	6148	A	G	G	A	A	A	G	G	A/G	rps16 ~ trnQ-UUG	IGS
1064	6149	G	G	G	G	G	G	T	T	G/T	rps16 ~ trnQ-UUG	IGS
1065	6151	T	T	T	T	T	G	T	T	T/G	rps16 ~ trnQ-UUG	IGS
1066	6152	T	G	G	T	G	T	T	T	T/G	rps16 ~ trnQ-UUG	IGS
1067	6155	A	A	A	A	A	A	C	T	A/C,T	rps16 ~ trnQ-UUG	IGS
1068	6156	A	A	A	A	C	C	C	C	A/C	rps16 ~ trnQ-UUG	IGS
1069	6157	T	T	T	T	T	T	C	C	T/C	rps16 ~ trnQ-UUG	IGS
1070	6158	T	C	C	T	T	T	C	C	T/C	rps16 ~ trnQ-UUG	IGS
1071	6159	A	A	A	A	A	A	T	T	A/T	rps16 ~ trnQ-UUG	IGS
1072	6160	A	A	A	A	A	A	C	A	A/C	rps16 ~ trnQ-UUG	IGS
1073	6161	A	A	A	A	A	A	T	T	A/T	rps16 ~ trnQ-UUG	IGS
1074	6162	G	G	G	G	G	G	T	T	G/T	rps16 ~ trnQ-UUG	IGS
1075	6165	T	T	T	T	T	T	C	C	T/C	rps16 ~ trnQ-UUG	IGS
1076	6167	T	T	T	T	T	T	A	A	T/A	rps16 ~ trnQ-UUG	IGS
1077	6168	T	T	T	T	T	T	A	G	T/G,A	rps16 ~ trnQ-UUG	IGS
1078	6234	A	A	A	A	A	A	T	G	A/T,G	rps16 ~ trnQ-UUG	IGS
1079	6236	A	A	A	A	A	A	G	A	A/G	rps16 ~ trnQ-UUG	IGS
1080	6239	A	G	G	A	A	A	A	A	A/G	rps16 ~ trnQ-UUG	IGS
1081	6283	T	T	T	T	A	A	A	A	T/A	rps16 ~ trnQ-UUG	IGS
1082	6285	A	T	T	A	T	T	T	T	A/T	rps16 ~ trnQ-UUG	IGS
1083	6286	T	C	C	T	A	A	A	A	T/C,A	rps16 ~ trnQ-UUG	IGS
1084	6312	A	A	A	A	G	G	G	C	A/C,G	rps16 ~ trnQ-UUG	IGS
1085	6313	G	T	G	G	G	G	C	C	G/C,T	rps16 ~ trnQ-UUG	IGS
1086	6319	C	T	T	C	C	C	A	A	C/T,A	rps16 ~ trnQ-UUG	IGS
1087	6320	C	A	C	C	C	C	C	C	C/A	rps16 ~ trnQ-UUG	IGS
1088	6321	C	C	C	C	C	C	T	T	C/T	rps16 ~ trnQ-UUG	IGS
1089	6322	C	C	C	C	C	C	A	A	C/A	rps16 ~ trnQ-UUG	IGS
1090	6325	T	T	T	T	T	T	A	A	T/A	rps16 ~ trnQ-UUG	IGS
1091	6326	T	T	T	T	T	T	C	C	T/C	rps16 ~ trnQ-UUG	IGS
1092	6328	A	A	A	A	C	G	A	A	A/C,G	rps16 ~ trnQ-UUG	IGS
1093	6331	C	C	C	C	A	C	C	C	C/A	rps16 ~ trnQ-UUG	IGS
1094	6332	C	C	C	C	C	T	T	C	C/T	rps16 ~ trnQ-UUG	IGS
1095	6334	C	C	C	C	C	A	C	C	C/A	rps16 ~ trnQ-UUG	IGS
1096	6336	C	C	C	C	C	C	C	G	C/G	rps16 ~ trnQ-UUG	IGS
1097	6337	A	A	A	A	A	A	C	C	A/C	rps16 ~ trnQ-UUG	IGS
1098	6340	T	T	T	T	T	T	A	A	T/A	rps16 ~ trnQ-UUG	IGS
1099	6346	C	C	C	C	G	A	C	C	C/G,A	rps16 ~ trnQ-UUG	IGS
1100	6347	C	C	C	C	G	T	T	C	C/T,G	rps16 ~ trnQ-UUG	IGS
1101	6348	A	A	A	A	A	A	T	A	A/T	rps16 ~ trnQ-UUG	IGS
1102	6349	A	A	A	A	A	A	C	A	A/C	rps16 ~ trnQ-UUG	IGS
1103	6350	T	T	T	T	T	T	A	T	T/A	rps16 ~ trnQ-UUG	IGS
1104	6351	T	T	T	T	T	T	G	G	T/G	rps16 ~ trnQ-UUG	IGS
1105	6367	A	C	C	A	A	A	A	A	A/C	rps16 ~ trnQ-UUG	IGS
1106	6369	T	T	T	T	C	T	C	T	T/C	rps16 ~ trnQ-UUG	IGS
1107	6370	C	C	C	C	G	C	C	A	C/G,A	rps16 ~ trnQ-UUG	IGS
1108	6373	C	C	C	C	C	C	A	A	C/A	rps16 ~ trnQ-UUG	IGS
1109	6378	C	A	A	C	A	A	A	A	C/A	rps16 ~ trnQ-UUG	IGS
1110	6379	T	T	T	T	T	T	C	T	T/C	rps16 ~ trnQ-UUG	IGS
1111	6383	A	A	A	A	T	A	C	C	A/C,T	rps16 ~ trnQ-UUG	IGS
1112	6384	C	C	C	C	T	T	T	T	C/T	rps16 ~ trnQ-UUG	IGS
1113	6385	A	A	A	A	C	C	C	C	A/C	rps16 ~ trnQ-UUG	IGS
1114	6386	T	C	C	T	A	A	A	G	T/C,G,A	rps16 ~ trnQ-UUG	IGS
1115	6391	T	T	T	T	G	A	T	G	T/G,A	rps16 ~ trnQ-UUG	IGS
1116	6393	A	A	A	A	A	T	A	A	A/T	rps16 ~ trnQ-UUG	IGS
1117	6394	A	A	A	A	A	C	A	A	A/C	rps16 ~ trnQ-UUG	IGS
1118	6396	T	T	T	T	T	T	A	T	T/A	rps16 ~ trnQ-UUG	IGS
1119	6397	T	T	T	T	T	T	G	A	T/G,A	rps16 ~ trnQ-UUG	IGS
1120	6398	T	T	T	T	T	T	C	G	T/C,G	rps16 ~ trnQ-UUG	IGS
1121	6399	A	C	C	A	A	A	A	A	A/C	rps16 ~ trnQ-UUG	IGS
1122	6405	A	C	C	A	C	A	A	C	A/C	rps16 ~ trnQ-UUG	IGS
1123	6407	C	C	C	C	C	T	C	C	C/T	rps16 ~ trnQ-UUG	IGS
1124	6409	G	G	G	G	G	G	C	C	G/C	rps16 ~ trnQ-UUG	IGS
1125	6413	T	T	T	T	G	T	T	T	T/G	rps16 ~ trnQ-UUG	IGS
1126	6414	G	G	G	G	T	G	G	G	G/T	rps16 ~ trnQ-UUG	IGS
1127	6415	C	C	C	C	C	G	G	C	C/G	rps16 ~ trnQ-UUG	IGS
1128	6416	T	A	A	T	A	A	A	A	T/A	rps16 ~ trnQ-UUG	IGS
1129	6420	A	A	A	A	A	A	C	C	A/C	rps16 ~ trnQ-UUG	IGS
1130	6421	T	T	T	T	G	T	T	T	T/G	rps16 ~ trnQ-UUG	IGS
1131	6422	T	T	T	T	G	T	T	T	T/G	rps16 ~ trnQ-UUG	IGS
1132	6423	A	C	C	A	C	G	C	C	A/C,G	rps16 ~ trnQ-UUG	IGS
1133	6424	A	A	A	A	T	A	A	A	A/T	rps16 ~ trnQ-UUG	IGS
1134	6429	C	C	C	C	C	C	A	C	C/A	rps16 ~ trnQ-UUG	IGS
1135	6433	G	A	A	G	A	G	G	A	G/A	rps16 ~ trnQ-UUG	IGS
1136	6435	A	A	A	A	T	T	A	A	A/T	rps16 ~ trnQ-UUG	IGS
1137	6442	G	C	C	G	A	C	T	T	G/C,T,A	rps16 ~ trnQ-UUG	IGS
1138	6454	G	T	T	G	T	G	T	T	G/T	rps16 ~ trnQ-UUG	IGS
1139	6460	T	G	G	T	T	T	G	T	T/G	rps16 ~ trnQ-UUG	IGS
1140	6461	G	G	G	G	G	G	A	G	G/A	rps16 ~ trnQ-UUG	IGS
1141	6462	C	C	C	C	G	A	G	C	C/G,A	rps16 ~ trnQ-UUG	IGS
1142	6465	T	A	A	T	T	T	T	T	T/A	rps16 ~ trnQ-UUG	IGS
1143	6474	T	A	A	T	T	T	T	T	T/A	rps16 ~ trnQ-UUG	IGS
1144	6477	A	T	T	A	A	A	A	A	A/T	rps16 ~ trnQ-UUG	IGS
1145	6478	G	T	T	G	G	G	G	G	G/T	rps16 ~ trnQ-UUG	IGS
1146	6479	G	A	A	G	G	G	A	A	G/A	rps16 ~ trnQ-UUG	IGS
1147	6481	T	A	A	T	T	T	T	T	T/A	rps16 ~ trnQ-UUG	IGS
1148	6482	T	T	T	T	T	T	T	C	T/C	rps16 ~ trnQ-UUG	IGS
1149	6488	C	C	C	C	C	C	T	T	C/T	rps16 ~ trnQ-UUG	IGS
1150	6490	G	G	G	G	G	G	C	G	G/C	rps16 ~ trnQ-UUG	IGS
1151	6492	C	C	C	C	C	G	A	A	C/G,A	rps16 ~ trnQ-UUG	IGS
1152	6495	C	T	T	C	T	T	T	T	C/T	rps16 ~ trnQ-UUG	IGS
1153	6498	C	A	A	C	C	C	A	A	C/A	rps16 ~ trnQ-UUG	IGS
1154	6501	C	C	C	C	C	T	C	C	C/T	rps16 ~ trnQ-UUG	IGS
1155	6504	A	A	A	A	A	A	A	C	A/C	rps16 ~ trnQ-UUG	IGS
1156	6505	G	A	A	G	G	G	C	C	G/C,A	rps16 ~ trnQ-UUG	IGS
1157	6506	G	G	G	G	G	T	C	C	G/C,T	rps16 ~ trnQ-UUG	IGS
1158	6507	A	A	A	A	A	A	C	C	A/C	rps16 ~ trnQ-UUG	IGS
1159	6509	A	A	A	A	A	A	A	G	A/G	rps16 ~ trnQ-UUG	IGS
1160	6511	T	T	T	T	C	C	C	C	T/C	rps16 ~ trnQ-UUG	IGS
1161	6513	C	C	C	C	C	C	G	G	C/G	rps16 ~ trnQ-UUG	IGS
1162	6524	C	G	G	C	A	G	A	A	C/G,A	rps16 ~ trnQ-UUG	IGS
1163	6525	T	T	T	T	T	T	A	A	T/A	rps16 ~ trnQ-UUG	IGS
1164	6535	G	A	A	G	A	A	A	A	G/A	rps16 ~ trnQ-UUG	IGS
1165	6540	T	T	T	T	G	A	A	T	T/G,A	rps16 ~ trnQ-UUG	IGS
1166	6543	C	T	T	C	C	C	C	C	C/T	rps16 ~ trnQ-UUG	IGS
1167	6545	T	T	T	T	T	T	C	G	T/C,G	rps16 ~ trnQ-UUG	IGS
1168	6550	T	T	T	T	T	T	T	G	T/G	rps16 ~ trnQ-UUG	IGS
1169	6554	C	T	T	C	C	C	C	C	C/T	rps16 ~ trnQ-UUG	IGS
1170	6555	T	G	G	T	T	T	T	T	T/G	rps16 ~ trnQ-UUG	IGS
1171	6564	G	G	G	G	G	G	C	C	G/C	rps16 ~ trnQ-UUG	IGS
1172	6565	C	C	C	C	C	C	A	T	C/T,A	rps16 ~ trnQ-UUG	IGS
1173	6566	C	C	C	C	C	C	A	A	C/A	rps16 ~ trnQ-UUG	IGS
1174	6571	T	T	T	T	G	T	T	T	T/G	rps16 ~ trnQ-UUG	IGS
1175	6572	G	G	G	G	C	G	G	C	G/C	rps16 ~ trnQ-UUG	IGS
1176	6578	G	C	G	G	C	C	A	C	G/C,A	rps16 ~ trnQ-UUG	IGS
1177	6630	A	A	A	A	C	A	A	A	A/C	rps16 ~ trnQ-UUG	IGS
1178	6631	G	A	A	G	C	C	C	A	G/C,A	rps16 ~ trnQ-UUG	IGS
1179	6633	A	A	A	A	C	A	A	A	A/C	rps16 ~ trnQ-UUG	IGS
1180	6634	G	G	G	G	G	C	G	G	G/C	rps16 ~ trnQ-UUG	IGS
1181	6636	G	G	G	G	G	A	T	T	G/T,A	rps16 ~ trnQ-UUG	IGS
1182	6638	T	T	T	T	T	T	T	C	T/C	rps16 ~ trnQ-UUG	IGS
1183	6639	A	A	A	A	A	A	A	G	A/G	rps16 ~ trnQ-UUG	IGS
1184	6641	A	T	T	A	T	G	C	G	A/C,T,G	rps16 ~ trnQ-UUG	IGS
1185	6642	A	T	T	A	A	A	A	A	A/T	rps16 ~ trnQ-UUG	IGS
1186	6647	G	G	G	G	G	G	G	T	G/T	rps16 ~ trnQ-UUG	IGS
1187	6648	G	A	A	G	G	G	G	G	G/A	rps16 ~ trnQ-UUG	IGS
1188	6649	A	A	C	A	A	A	C	C	A/C	rps16 ~ trnQ-UUG	IGS
1189	6655	C	C	C	C	C	G	C	C	C/G	rps16 ~ trnQ-UUG	IGS
1190	6656	G	G	G	G	G	G	C	C	G/C	rps16 ~ trnQ-UUG	IGS
1191	6657	A	A	A	A	C	A	A	A	A/C	rps16 ~ trnQ-UUG	IGS
1192	6675	T	T	T	T	T	G	T	T	T/G	rps16 ~ trnQ-UUG	IGS
1193	6698	T	T	T	T	T	T	C	C	T/C	rps16 ~ trnQ-UUG	IGS
1194	6701	A	A	A	A	G	A	A	A	A/G	rps16 ~ trnQ-UUG	IGS
1195	6702	T	A	A	T	G	G	T	T	T/G,A	rps16 ~ trnQ-UUG	IGS
1196	6703	A	A	A	A	A	A	C	A	A/C	rps16 ~ trnQ-UUG	IGS
1197	6704	A	A	A	A	A	A	T	T	A/T	rps16 ~ trnQ-UUG	IGS
1198	6705	A	T	T	A	A	A	A	A	A/T	rps16 ~ trnQ-UUG	IGS
1199	6707	T	T	T	T	T	T	A	G	T/G,A	rps16 ~ trnQ-UUG	IGS
1200	6710	C	C	C	C	C	C	T	T	C/T	rps16 ~ trnQ-UUG	IGS
1201	6711	A	A	A	A	A	A	T	T	A/T	rps16 ~ trnQ-UUG	IGS
1202	6712	A	A	A	A	C	A	G	G	A/C,G	rps16 ~ trnQ-UUG	IGS
1203	6714	G	G	G	G	G	G	A	A	G/A	rps16 ~ trnQ-UUG	IGS
1204	6719	C	C	C	C	C	C	C	A	C/A	rps16 ~ trnQ-UUG	IGS
1205	6723	A	A	A	A	A	A	C	A	A/C	rps16 ~ trnQ-UUG	IGS
1206	6725	C	C	C	C	C	C	G	C	C/G	rps16 ~ trnQ-UUG	IGS
1207	6729	A	G	G	A	A	A	A	A	A/G	rps16 ~ trnQ-UUG	IGS
1208	6731	G	A	A	G	G	G	G	G	G/A	rps16 ~ trnQ-UUG	IGS
1209	6741	T	T	T	T	G	C	G	G	T/C,G	rps16 ~ trnQ-UUG	IGS
1210	6742	A	A	A	A	A	A	C	A	A/C	rps16 ~ trnQ-UUG	IGS
1211	6743	T	T	T	T	T	C	T	T	T/C	rps16 ~ trnQ-UUG	IGS
1212	6744	G	A	G	G	G	G	G	G	G/A	rps16 ~ trnQ-UUG	IGS
1213	6747	T	T	T	T	G	G	G	T	T/G	rps16 ~ trnQ-UUG	IGS
1214	6754	T	T	T	T	T	T	A	T	T/A	rps16 ~ trnQ-UUG	IGS
1215	6756	T	T	T	T	T	T	A	T	T/A	rps16 ~ trnQ-UUG	IGS
1216	6761	T	T	T	T	T	A	T	T	T/A	rps16 ~ trnQ-UUG	IGS
1217	6762	G	A	A	G	G	A	G	T	G/T,A	rps16 ~ trnQ-UUG	IGS
1218	6764	G	A	A	G	C	G	C	A	G/C,A	rps16 ~ trnQ-UUG	IGS
1219	6771	A	A	A	A	A	T	A	A	A/T	rps16 ~ trnQ-UUG	IGS
1220	6772	A	A	A	A	A	C	A	A	A/C	rps16 ~ trnQ-UUG	IGS
1221	6773	G	G	G	G	G	C	T	G	G/C,T	rps16 ~ trnQ-UUG	IGS
1222	6774	G	G	G	G	C	C	A	G	G/C,A	rps16 ~ trnQ-UUG	IGS
1223	6776	A	A	A	A	A	T	A	A	A/T	rps16 ~ trnQ-UUG	IGS
1224	6778	T	T	T	T	T	T	G	G	T/G	rps16 ~ trnQ-UUG	IGS
1225	6779	A	A	A	A	A	A	C	A	A/C	rps16 ~ trnQ-UUG	IGS
1226	6785	T	T	T	T	T	G	T	T	T/G	rps16 ~ trnQ-UUG	IGS
1227	6790	G	G	G	G	G	A	G	G	G/A	rps16 ~ trnQ-UUG	IGS
1228	6792	C	C	C	C	C	C	T	C	C/T	rps16 ~ trnQ-UUG	IGS
1229	6796	T	T	T	T	A	A	C	C	T/C,A	rps16 ~ trnQ-UUG	IGS
1230	6801	T	A	A	T	A	C	T	T	T/C,A	rps16 ~ trnQ-UUG	IGS
1231	6804	T	T	T	T	G	G	T	T	T/G	rps16 ~ trnQ-UUG	IGS
1232	6805	T	T	T	T	T	T	T	C	T/C	rps16 ~ trnQ-UUG	IGS
1233	6806	G	A	A	G	T	T	A	A	G/T,A	rps16 ~ trnQ-UUG	IGS
1234	6807	T	T	T	T	A	A	T	G	T/G,A	rps16 ~ trnQ-UUG	IGS
1235	6828	T	A	A	T	A	A	G	G	T/G,A	rps16 ~ trnQ-UUG	IGS
1236	6829	G	A	A	G	A	A	A	A	G/A	rps16 ~ trnQ-UUG	IGS
1237	6831	A	A	A	A	G	G	A	A	A/G	rps16 ~ trnQ-UUG	IGS
1238	6832	A	A	A	A	A	A	G	G	A/G	rps16 ~ trnQ-UUG	IGS
1239	6835	A	A	A	A	T	T	T	T	A/T	rps16 ~ trnQ-UUG	IGS
1240	6836	G	G	G	G	G	G	A	A	G/A	rps16 ~ trnQ-UUG	IGS
1241	6838	G	T	G	G	G	T	A	A	G/T,A	rps16 ~ trnQ-UUG	IGS
1242	6840	A	A	A	A	A	A	T	T	A/T	rps16 ~ trnQ-UUG	IGS
1243	6841	A	A	A	A	A	A	C	C	A/C	rps16 ~ trnQ-UUG	IGS
1244	6842	C	C	C	C	C	C	A	A	C/A	rps16 ~ trnQ-UUG	IGS
1245	6846	A	A	A	A	A	A	C	C	A/C	rps16 ~ trnQ-UUG	IGS
1246	6847	C	C	C	C	T	C	C	C	C/T	rps16 ~ trnQ-UUG	IGS
1247	6848	G	A	A	G	G	G	G	A	G/A	rps16 ~ trnQ-UUG	IGS
1248	6849	T	G	G	T	G	G	G	G	T/G	rps16 ~ trnQ-UUG	IGS
1249	6854	A	A	A	A	A	A	G	G	A/G	rps16 ~ trnQ-UUG	IGS
1250	6859	C	C	C	C	C	C	A	A	C/A	rps16 ~ trnQ-UUG	IGS
1251	6860	T	T	T	T	T	T	G	T	T/G	rps16 ~ trnQ-UUG	IGS
1252	6861	A	A	A	A	A	A	A	C	A/C	rps16 ~ trnQ-UUG	IGS
1253	6865	C	C	C	C	C	C	T	C	C/T	rps16 ~ trnQ-UUG	IGS
1254	6866	C	C	C	C	C	C	A	A	C/A	rps16 ~ trnQ-UUG	IGS
1255	6870	G	G	G	G	G	G	T	T	G/T	rps16 ~ trnQ-UUG	IGS
1256	6871	C	G	G	C	C	C	C	C	C/G	rps16 ~ trnQ-UUG	IGS
1257	6872	C	C	C	C	C	C	T	C	C/T	rps16 ~ trnQ-UUG	IGS
1258	6877	T	T	T	T	C	G	A	T	T/C,G,A	rps16 ~ trnQ-UUG	IGS
1259	6879	T	T	T	T	T	T	A	T	T/A	rps16 ~ trnQ-UUG	IGS
1260	6881	C	C	C	C	C	C	A	C	C/A	rps16 ~ trnQ-UUG	IGS
1261	6884	G	G	G	G	G	G	G	C	G/C	rps16 ~ trnQ-UUG	IGS
1262	6885	C	C	C	C	C	C	G	G	C/G	rps16 ~ trnQ-UUG	IGS
1263	6886	A	A	A	A	A	C	A	A	A/C	rps16 ~ trnQ-UUG	IGS
1264	6887	A	A	A	A	G	G	G	G	A/G	rps16 ~ trnQ-UUG	IGS
1265	6888	C	C	C	C	C	C	G	C	C/G	rps16 ~ trnQ-UUG	IGS
1266	6889	A	T	T	A	A	A	A	A	A/T	rps16 ~ trnQ-UUG	IGS
1267	6897	A	A	A	A	A	A	C	C	A/C	rps16 ~ trnQ-UUG	IGS
1268	6901	T	T	T	T	T	T	G	G	T/G	rps16 ~ trnQ-UUG	IGS
1269	6902	G	G	G	G	G	G	T	T	G/T	rps16 ~ trnQ-UUG	IGS
1270	6904	C	C	C	C	C	C	C	T	C/T	rps16 ~ trnQ-UUG	IGS
1271	6905	C	G	G	C	A	G	A	A	C/G,A	rps16 ~ trnQ-UUG	IGS
1272	6906	C	C	C	C	C	T	C	C	C/T	rps16 ~ trnQ-UUG	IGS
1273	6907	T	T	T	T	T	G	T	T	T/G	rps16 ~ trnQ-UUG	IGS
1274	6910	T	G	G	T	G	G	G	G	T/G	rps16 ~ trnQ-UUG	IGS
1275	6916	T	A	A	T	A	A	A	A	T/A	rps16 ~ trnQ-UUG	IGS
1276	6917	T	T	T	T	G	T	T	T	T/G	rps16 ~ trnQ-UUG	IGS
1277	6918	A	G	G	A	G	A	G	G	A/G	rps16 ~ trnQ-UUG	IGS
1278	6920	G	C	C	G	G	G	G	C	G/C	rps16 ~ trnQ-UUG	IGS
1279	6921	G	A	A	G	G	G	A	G	G/A	rps16 ~ trnQ-UUG	IGS
1280	6925	G	G	G	G	T	G	T	T	G/T	rps16 ~ trnQ-UUG	IGS
1281	6926	A	A	A	A	A	A	C	T	A/C,T	rps16 ~ trnQ-UUG	IGS
1282	6928	T	T	T	T	T	T	G	T	T/G	rps16 ~ trnQ-UUG	IGS
1283	6943	C	C	C	C	C	G	T	A	C/T,G,A	rps16 ~ trnQ-UUG	IGS
1284	6947	A	T	T	A	T	T	T	A	A/T	rps16 ~ trnQ-UUG	IGS
1285	6951	A	A	A	A	A	C	A	A	A/C	rps16 ~ trnQ-UUG	IGS
1286	6952	A	A	A	A	C	A	A	A	A/C	rps16 ~ trnQ-UUG	IGS
1287	6956	G	G	G	G	T	T	T	G	G/T	rps16 ~ trnQ-UUG	IGS
1288	6959	T	T	T	T	T	T	A	A	T/A	rps16 ~ trnQ-UUG	IGS
1289	6963	G	A	A	G	G	G	T	T	G/T,A	rps16 ~ trnQ-UUG	IGS
1290	6964	G	G	G	G	G	G	T	C	G/C,T	rps16 ~ trnQ-UUG	IGS
1291	6965	G	G	G	G	G	G	T	T	G/T	rps16 ~ trnQ-UUG	IGS
1292	6966	A	G	G	A	G	G	G	G	A/G	rps16 ~ trnQ-UUG	IGS
1293	6967	G	G	G	G	G	G	G	C	G/C	rps16 ~ trnQ-UUG	IGS
1294	6969	G	G	G	G	G	G	T	T	G/T	rps16 ~ trnQ-UUG	IGS
1295	6973	C	C	C	C	C	C	G	C	C/G	rps16 ~ trnQ-UUG	IGS
1296	6974	A	A	A	A	A	A	T	A	A/T	rps16 ~ trnQ-UUG	IGS
1297	6975	A	A	A	A	A	A	T	A	A/T	rps16 ~ trnQ-UUG	IGS
1298	6979	A	A	A	A	A	C	A	A	A/C	rps16 ~ trnQ-UUG	IGS
1299	6981	A	C	C	A	A	A	A	A	A/C	rps16 ~ trnQ-UUG	IGS
1300	7160	T	T	T	T	T	T	A	A	T/A	rps16 ~ trnQ-UUG	IGS
1301	7301	C	A	A	C	A	A	A	A	C/A	rps16 ~ trnQ-UUG	IGS
1302	7302	T	G	G	T	A	T	G	G	T/G,A	rps16 ~ trnQ-UUG	IGS
1303	7305	T	T	T	T	T	A	T	T	T/A	rps16 ~ trnQ-UUG	IGS
1304	7306	A	T	T	A	G	A	T	T	A/T,G	rps16 ~ trnQ-UUG	IGS
1305	7307	A	T	T	A	A	A	A	A	A/T	rps16 ~ trnQ-UUG	IGS
1306	7308	T	T	T	T	G	C	T	T	T/C,G	rps16 ~ trnQ-UUG	IGS
1307	7309	C	G	G	C	G	C	C	C	C/G	rps16 ~ trnQ-UUG	IGS
1308	7311	A	A	A	A	A	A	C	C	A/C	rps16 ~ trnQ-UUG	IGS
1309	7312	T	T	T	T	T	T	G	C	T/C,G	rps16 ~ trnQ-UUG	IGS
1310	7313	A	A	A	A	A	A	A	G	A/G	rps16 ~ trnQ-UUG	IGS
1311	7326	C	C	C	C	C	C	C	T	C/T	rps16 ~ trnQ-UUG	IGS
1312	7328	C	C	C	C	T	C	T	T	C/T	rps16 ~ trnQ-UUG	IGS
1313	7330	G	G	G	G	G	G	A	C	G/C,A	rps16 ~ trnQ-UUG	IGS
1314	7331	A	A	A	A	A	A	G	G	A/G	rps16 ~ trnQ-UUG	IGS
1315	7339	T	T	T	T	T	T	T	C	T/C	rps16 ~ trnQ-UUG	IGS
1316	7340	T	T	T	T	T	T	T	C	T/C	rps16 ~ trnQ-UUG	IGS
1317	7351	G	G	G	G	G	G	G	C	G/C	rps16 ~ trnQ-UUG	IGS
1318	7352	A	A	A	A	C	A	A	A	A/C	rps16 ~ trnQ-UUG	IGS
1319	7354	T	T	T	T	T	T	C	T	T/C	rps16 ~ trnQ-UUG	IGS
1320	7355	C	G	G	C	G	G	G	G	C/G	rps16 ~ trnQ-UUG	IGS
1321	7357	C	A	A	C	A	A	C	A	C/A	rps16 ~ trnQ-UUG	IGS
1322	7360	G	G	G	G	G	G	A	A	G/A	rps16 ~ trnQ-UUG	IGS
1323	7365	C	C	C	C	C	T	C	C	C/T	rps16 ~ trnQ-UUG	IGS
1324	7368	G	T	T	G	T	T	T	T	G/T	rps16 ~ trnQ-UUG	IGS
1325	7370	G	A	A	G	C	C	C	C	G/C,A	rps16 ~ trnQ-UUG	IGS
1326	7371	A	A	A	A	A	G	A	A	A/G	rps16 ~ trnQ-UUG	IGS
1327	7375	A	A	A	A	A	A	G	A	A/G	rps16 ~ trnQ-UUG	IGS
1328	7376	T	A	A	T	T	T	C	C	T/C,A	rps16 ~ trnQ-UUG	IGS
1329	7377	T	T	T	T	C	T	T	T	T/C	rps16 ~ trnQ-UUG	IGS
1330	7382	G	G	G	G	G	G	T	G	G/T	rps16 ~ trnQ-UUG	IGS
1331	7384	T	G	G	T	T	T	T	T	T/G	rps16 ~ trnQ-UUG	IGS
1332	7385	T	T	T	T	G	T	T	T	T/G	rps16 ~ trnQ-UUG	IGS
1333	7396	G	A	A	G	G	A	A	G	G/A	rps16 ~ trnQ-UUG	IGS
1334	7400	C	C	C	C	C	C	G	G	C/G	rps16 ~ trnQ-UUG	IGS
1335	7401	G	G	G	G	A	G	T	C	G/C,T,A	rps16 ~ trnQ-UUG	IGS
1336	7402	A	A	A	A	A	A	T	A	A/T	rps16 ~ trnQ-UUG	IGS
1337	7407	T	C	C	T	C	C	A	A	T/C,A	rps16 ~ trnQ-UUG	IGS
1338	7433	G	A	A	G	G	G	G	G	G/A	rps16 ~ trnQ-UUG	IGS
1339	7493	A	A	A	A	G	G	A	G	A/G	trnQ-UUG	exon
1340	7518	A	A	A	A	A	A	C	T	A/C,T	trnQ-UUG ~ psbK	IGS
1341	7519	A	G	G	A	T	T	T	T	A/T,G	trnQ-UUG ~ psbK	IGS
1342	7524	G	G	G	G	T	G	A	G	G/T,A	trnQ-UUG ~ psbK	IGS
1343	7525	A	A	A	A	T	A	A	A	A/T	trnQ-UUG ~ psbK	IGS
1344	7526	T	T	T	T	G	T	T	T	T/G	trnQ-UUG ~ psbK	IGS
1345	7528	C	C	C	C	C	C	A	C	C/A	trnQ-UUG ~ psbK	IGS
1346	7529	T	T	T	T	T	A	T	T	T/A	trnQ-UUG ~ psbK	IGS
1347	7533	C	C	C	C	A	C	C	A	C/A	trnQ-UUG ~ psbK	IGS
1348	7536	A	G	G	A	A	G	T	G	A/T,G	trnQ-UUG ~ psbK	IGS
1349	7546	G	G	G	G	C	G	G	G	G/C	trnQ-UUG ~ psbK	IGS
1350	7551	G	A	G	G	G	G	G	G	G/A	trnQ-UUG ~ psbK	IGS
1351	7554	G	G	G	G	G	G	C	C	G/C	trnQ-UUG ~ psbK	IGS
1352	7569	C	C	G	C	C	C	A	C	C/G,A	trnQ-UUG ~ psbK	IGS
1353	7571	C	C	C	C	C	C	A	A	C/A	trnQ-UUG ~ psbK	IGS
1354	7572	T	T	T	T	T	T	G	G	T/G	trnQ-UUG ~ psbK	IGS
1355	7581	G	G	G	G	G	G	C	C	G/C	trnQ-UUG ~ psbK	IGS
1356	7582	C	C	C	C	C	T	C	C	C/T	trnQ-UUG ~ psbK	IGS
1357	7583	A	A	A	A	G	A	A	A	A/G	trnQ-UUG ~ psbK	IGS
1358	7586	G	G	G	G	G	G	C	C	G/C	trnQ-UUG ~ psbK	IGS
1359	7591	T	T	T	T	T	G	G	T	T/G	trnQ-UUG ~ psbK	IGS
1360	7592	A	A	A	A	A	A	G	G	A/G	trnQ-UUG ~ psbK	IGS
1361	7594	G	G	G	G	G	G	G	C	G/C	trnQ-UUG ~ psbK	IGS
1362	7616	T	T	T	T	T	T	A	A	T/A	trnQ-UUG ~ psbK	IGS
1363	7618	A	A	A	A	G	T	G	A	A/T,G	trnQ-UUG ~ psbK	IGS
1364	7619	T	T	T	T	A	A	A	A	T/A	trnQ-UUG ~ psbK	IGS
1365	7621	T	G	G	T	T	T	A	T	T/G,A	trnQ-UUG ~ psbK	IGS
1366	7622	A	T	T	A	A	A	A	A	A/T	trnQ-UUG ~ psbK	IGS
1367	7629	A	A	A	A	A	A	G	A	A/G	trnQ-UUG ~ psbK	IGS
1368	7632	C	C	C	C	C	C	G	A	C/G,A	trnQ-UUG ~ psbK	IGS
1369	7633	A	G	G	A	A	G	T	T	A/T,G	trnQ-UUG ~ psbK	IGS
1370	7635	A	A	A	A	A	C	A	A	A/C	trnQ-UUG ~ psbK	IGS
1371	7637	C	C	C	C	C	C	T	C	C/T	trnQ-UUG ~ psbK	IGS
1372	7638	C	C	C	C	T	T	C	C	C/T	trnQ-UUG ~ psbK	IGS
1373	7640	C	C	C	C	A	C	G	G	C/G,A	trnQ-UUG ~ psbK	IGS
1374	7641	T	T	T	T	G	C	T	T	T/C,G	trnQ-UUG ~ psbK	IGS
1375	7646	C	C	G	C	T	C	C	C	C/T,G	trnQ-UUG ~ psbK	IGS
1376	7647	C	G	G	C	C	C	T	T	C/T,G	trnQ-UUG ~ psbK	IGS
1377	7650	C	C	C	C	C	C	A	C	C/A	trnQ-UUG ~ psbK	IGS
1378	7651	C	C	C	C	G	G	C	C	C/G	trnQ-UUG ~ psbK	IGS
1379	7653	G	G	G	G	C	G	G	G	G/C	trnQ-UUG ~ psbK	IGS
1380	7661	A	A	A	A	A	A	G	A	A/G	trnQ-UUG ~ psbK	IGS
1381	7664	C	C	C	C	G	C	T	T	C/T,G	trnQ-UUG ~ psbK	IGS
1382	7665	G	G	G	G	G	G	T	T	G/T	trnQ-UUG ~ psbK	IGS
1383	7666	T	T	T	T	T	T	C	G	T/C,G	trnQ-UUG ~ psbK	IGS
1384	7674	A	G	G	A	G	G	G	G	A/G	trnQ-UUG ~ psbK	IGS
1385	7676	G	G	G	G	G	G	A	A	G/A	trnQ-UUG ~ psbK	IGS
1386	7677	A	A	A	A	A	A	G	G	A/G	trnQ-UUG ~ psbK	IGS
1387	7678	C	C	C	C	C	C	A	A	C/A	trnQ-UUG ~ psbK	IGS
1388	7680	A	A	A	A	A	A	C	A	A/C	trnQ-UUG ~ psbK	IGS
1389	7683	G	G	G	G	G	G	A	G	G/A	trnQ-UUG ~ psbK	IGS
1390	7686	T	T	T	T	T	G	T	T	T/G	trnQ-UUG ~ psbK	IGS
1391	7689	C	A	A	C	A	A	A	A	C/A	trnQ-UUG ~ psbK	IGS
1392	7691	T	T	T	T	T	A	T	T	T/A	trnQ-UUG ~ psbK	IGS
1393	7692	A	A	A	A	G	G	G	T	A/T,G	trnQ-UUG ~ psbK	IGS
1394	7693	G	G	G	G	G	G	T	T	G/T	trnQ-UUG ~ psbK	IGS
1395	7696	T	A	A	T	A	A	A	A	T/A	trnQ-UUG ~ psbK	IGS
1396	7715	T	T	T	T	T	G	G	T	T/G	trnQ-UUG ~ psbK	IGS
1397	7736	T	T	G	T	T	T	T	T	T/G	trnQ-UUG ~ psbK	IGS
1398	7761	T	T	T	T	T	T	A	A	T/A	trnQ-UUG ~ psbK	IGS
1399	7803	G	G	G	G	G	G	G	T	G/T	trnQ-UUG ~ psbK	IGS
1400	7804	G	A	A	G	G	G	G	G	G/A	trnQ-UUG ~ psbK	IGS
1401	7808	G	G	G	G	G	C	G	G	G/C	trnQ-UUG ~ psbK	IGS
1402	7823	C	C	C	C	A	A	A	A	C/A	trnQ-UUG ~ psbK	IGS
1403	7833	C	C	C	C	C	C	A	A	C/A	trnQ-UUG ~ psbK	IGS
1404	7839	T	T	T	T	T	T	G	T	T/G	trnQ-UUG ~ psbK	IGS
1405	7841	G	G	G	G	G	G	C	C	G/C	trnQ-UUG ~ psbK	IGS
1406	7855	T	T	T	T	T	T	C	C	T/C	trnQ-UUG ~ psbK	IGS
1407	7856	C	C	C	C	C	A	C	C	C/A	trnQ-UUG ~ psbK	IGS
1408	7861	G	G	G	G	G	G	T	T	G/T	trnQ-UUG ~ psbK	IGS
1409	7863	C	C	C	C	C	C	A	A	C/A	trnQ-UUG ~ psbK	IGS
1410	7865	A	A	A	A	A	A	A	T	A/T	trnQ-UUG ~ psbK	IGS
1411	7866	A	A	A	A	A	A	A	T	A/T	trnQ-UUG ~ psbK	IGS
1412	7870	C	A	A	C	C	C	C	C	C/A	trnQ-UUG ~ psbK	IGS
1413	7877	T	T	T	T	T	G	T	T	T/G	trnQ-UUG ~ psbK	IGS
1414	7880	A	T	T	A	A	A	A	A	A/T	trnQ-UUG ~ psbK	IGS
1415	7884	G	G	G	G	G	G	T	T	G/T	trnQ-UUG ~ psbK	IGS
1416	7886	C	C	C	C	C	T	C	C	C/T	trnQ-UUG ~ psbK	IGS
1417	7901	A	T	T	A	T	T	T	T	A/T	trnQ-UUG ~ psbK	IGS
1418	7904	C	T	T	C	C	C	C	C	C/T	trnQ-UUG ~ psbK	IGS
1419	7911	A	C	A	A	A	A	A	A	A/C	trnQ-UUG ~ psbK	IGS
1420	7915	A	A	A	A	A	A	C	A	A/C	trnQ-UUG ~ psbK	IGS
1421	7934	A	A	A	A	A	A	C	A	A/C	psbK	exon
1422	7935	T	T	T	T	T	T	C	T	T/C	psbK	exon
1423	7942	G	G	G	G	G	G	C	G	G/C	psbK	exon
1424	7950	T	T	T	T	C	T	T	T	T/C	psbK	exon
1425	7953	G	G	G	G	T	G	G	G	G/T	psbK	exon
1426	7954	T	C	T	T	T	T	T	T	T/C	psbK	exon
1427	7967	T	C	C	T	T	T	T	T	T/C	psbK	exon
1428	7971	C	T	T	C	C	C	C	T	C/T	psbK	exon
1429	7972	T	T	T	T	T	T	T	C	T/C	psbK	exon
1430	7973	G	C	C	G	G	G	C	C	G/C	psbK	exon
1431	7978	G	G	G	G	G	G	T	T	G/T	psbK	exon
1432	7988	A	A	A	A	A	A	G	A	A/G	psbK	exon
1433	7991	G	G	G	G	G	G	G	T	G/T	psbK	exon
1434	7999	G	G	G	G	G	G	C	C	G/C	psbK	exon
1435	8023	G	G	G	G	T	G	G	A	G/T,A	psbK	exon
1436	8029	T	T	T	T	T	T	C	C	T/C	psbK	exon
1437	8036	C	A	A	C	A	A	A	A	C/A	psbK	exon
1438	8038	C	T	T	C	C	C	C	C	C/T	psbK	exon
1439	8039	A	A	A	A	A	A	G	G	A/G	psbK	exon
1440	8045	A	A	A	A	T	A	A	A	A/T	psbK	exon
1441	8048	T	A	A	T	A	A	A	A	T/A	psbK	exon
1442	8053	C	C	C	C	T	C	C	C	C/T	psbK	exon
1443	8054	A	G	G	A	G	G	G	G	A/G	psbK	exon
1444	8063	T	C	C	T	C	C	G	C	T/C,G	psbK	exon
1445	8077	C	G	C	C	C	C	C	C	C/G	psbK	exon
1446	8115	G	G	G	G	G	G	A	G	G/A	psbK	exon
1447	8118	A	A	A	A	A	A	G	G	A/G	psbK ~ psbI	IGS
1448	8119	G	T	T	G	T	T	T	T	G/T	psbK ~ psbI	IGS
1449	8131	A	A	A	A	A	A	A	C	A/C	psbK ~ psbI	IGS
1450	8136	A	A	A	A	A	A	A	T	A/T	psbK ~ psbI	IGS
1451	8138	G	G	A	G	G	G	C	C	G/C,A	psbK ~ psbI	IGS
1452	8145	G	G	G	G	C	G	G	G	G/C	psbK ~ psbI	IGS
1453	8146	A	C	C	A	A	A	A	A	A/C	psbK ~ psbI	IGS
1454	8161	G	G	G	G	T	T	T	T	G/T	psbK ~ psbI	IGS
1455	8162	C	C	C	C	C	C	G	G	C/G	psbK ~ psbI	IGS
1456	8164	T	T	T	T	G	T	T	T	T/G	psbK ~ psbI	IGS
1457	8167	A	C	C	A	A	A	A	T	A/C,T	psbK ~ psbI	IGS
1458	8171	A	A	A	A	G	G	G	G	A/G	psbK ~ psbI	IGS
1459	8174	A	A	A	A	A	G	A	A	A/G	psbK ~ psbI	IGS
1460	8180	A	A	A	A	A	A	G	G	A/G	psbK ~ psbI	IGS
1461	8183	G	T	T	G	G	T	T	A	G/T,A	psbK ~ psbI	IGS
1462	8185	T	C	C	T	C	C	C	C	T/C	psbK ~ psbI	IGS
1463	8186	G	T	T	G	T	C	T	T	G/C,T	psbK ~ psbI	IGS
1464	8190	T	T	T	T	A	A	A	A	T/A	psbK ~ psbI	IGS
1465	8191	G	C	A	G	C	C	A	A	G/C,A	psbK ~ psbI	IGS
1466	8192	T	T	T	T	T	T	A	T	T/A	psbK ~ psbI	IGS
1467	8195	G	G	G	G	G	G	T	T	G/T	psbK ~ psbI	IGS
1468	8198	A	A	A	A	A	A	G	A	A/G	psbK ~ psbI	IGS
1469	8199	T	T	T	T	T	G	T	T	T/G	psbK ~ psbI	IGS
1470	8201	A	A	A	A	A	A	G	A	A/G	psbK ~ psbI	IGS
1471	8204	T	T	T	T	T	T	G	T	T/G	psbK ~ psbI	IGS
1472	8205	G	C	C	G	C	C	C	G	G/C	psbK ~ psbI	IGS
1473	8207	A	A	A	A	A	A	A	G	A/G	psbK ~ psbI	IGS
1474	8213	C	C	C	C	C	A	G	G	C/G,A	psbK ~ psbI	IGS
1475	8214	G	G	G	G	G	G	T	C	G/C,T	psbK ~ psbI	IGS
1476	8222	G	T	G	G	T	T	T	T	G/T	psbK ~ psbI	IGS
1477	8224	C	A	C	C	C	C	C	A	C/A	psbK ~ psbI	IGS
1478	8248	A	A	A	A	A	A	A	G	A/G	psbK ~ psbI	IGS
1479	8252	A	A	A	A	A	A	A	T	A/T	psbK ~ psbI	IGS
1480	8254	A	A	A	A	A	A	T	A	A/T	psbK ~ psbI	IGS
1481	8255	A	A	A	A	A	C	A	A	A/C	psbK ~ psbI	IGS
1482	8257	G	G	T	G	G	G	T	T	G/T	psbK ~ psbI	IGS
1483	8259	G	G	G	G	G	G	G	A	G/A	psbK ~ psbI	IGS
1484	8264	C	C	C	C	C	A	C	C	C/A	psbK ~ psbI	IGS
1485	8269	A	A	A	A	A	A	G	G	A/G	psbK ~ psbI	IGS
1486	8271	C	T	T	C	A	A	A	A	C/T,A	psbK ~ psbI	IGS
1487	8273	A	C	C	A	A	A	A	A	A/C	psbK ~ psbI	IGS
1488	8277	C	G	G	C	C	C	A	G	C/G,A	psbK ~ psbI	IGS
1489	8278	G	G	G	G	G	A	G	G	G/A	psbK ~ psbI	IGS
1490	8281	G	C	C	G	G	C	C	C	G/C	psbK ~ psbI	IGS
1491	8287	G	A	A	G	G	A	G	G	G/A	psbK ~ psbI	IGS
1492	8291	C	G	G	C	G	A	G	G	C/G,A	psbK ~ psbI	IGS
1493	8292	A	A	A	A	T	T	G	G	A/T,G	psbK ~ psbI	IGS
1494	8295	C	C	G	C	C	C	C	C	C/G	psbK ~ psbI	IGS
1495	8296	T	A	A	T	A	A	A	A	T/A	psbK ~ psbI	IGS
1496	8299	G	G	G	G	G	G	C	C	G/C	psbK ~ psbI	IGS
1497	8300	A	A	A	A	G	G	C	A	A/C,G	psbK ~ psbI	IGS
1498	8301	T	A	A	T	A	A	A	A	T/A	psbK ~ psbI	IGS
1499	8302	T	G	G	T	T	G	T	T	T/G	psbK ~ psbI	IGS
1500	8304	T	C	C	T	T	T	T	T	T/C	psbK ~ psbI	IGS
1501	8305	T	C	C	T	C	C	C	C	T/C	psbK ~ psbI	IGS
1502	8306	G	G	G	G	G	G	G	C	G/C	psbK ~ psbI	IGS
1503	8307	A	A	A	A	A	A	C	C	A/C	psbK ~ psbI	IGS
1504	8308	A	A	A	A	A	C	C	C	A/C	psbK ~ psbI	IGS
1505	8309	G	G	G	G	A	G	G	G	G/A	psbK ~ psbI	IGS
1506	8312	A	A	A	A	A	A	C	C	A/C	psbK ~ psbI	IGS
1507	8313	T	T	T	T	T	T	T	C	T/C	psbK ~ psbI	IGS
1508	8314	C	A	A	C	C	G	G	G	C/G,A	psbK ~ psbI	IGS
1509	8315	G	G	G	G	G	G	G	T	G/T	psbK ~ psbI	IGS
1510	8316	C	C	C	C	C	C	C	A	C/A	psbK ~ psbI	IGS
1511	8318	T	A	A	T	G	G	G	G	T/G,A	psbK ~ psbI	IGS
1512	8321	T	T	T	T	T	T	C	C	T/C	psbK ~ psbI	IGS
1513	8324	C	C	C	C	T	T	C	C	C/T	psbK ~ psbI	IGS
1514	8326	G	G	G	G	A	G	G	G	G/A	psbK ~ psbI	IGS
1515	8331	C	C	C	C	C	C	G	C	C/G	psbK ~ psbI	IGS
1516	8334	G	A	G	G	G	G	G	G	G/A	psbK ~ psbI	IGS
1517	8340	T	G	T	T	G	T	T	T	T/G	psbK ~ psbI	IGS
1518	8341	A	A	A	A	A	A	A	C	A/C	psbK ~ psbI	IGS
1519	8342	C	C	C	C	C	C	T	T	C/T	psbK ~ psbI	IGS
1520	8345	T	A	A	T	A	A	A	A	T/A	psbK ~ psbI	IGS
1521	8348	T	A	A	T	A	A	A	A	T/A	psbK ~ psbI	IGS
1522	8350	T	G	G	T	C	C	C	C	T/C,G	psbK ~ psbI	IGS
1523	8351	A	T	T	A	T	T	T	T	A/T	psbK ~ psbI	IGS
1524	8353	C	C	C	C	C	C	T	A	C/T,A	psbK ~ psbI	IGS
1525	8355	T	T	T	T	T	T	G	G	T/G	psbK ~ psbI	IGS
1526	8363	C	C	C	C	A	C	A	C	C/A	psbK ~ psbI	IGS
1527	8366	C	C	C	C	G	C	C	C	C/G	psbK ~ psbI	IGS
1528	8388	T	T	T	T	A	A	A	A	T/A	psbK ~ psbI	IGS
1529	8389	A	G	G	A	A	A	T	T	A/T,G	psbK ~ psbI	IGS
1530	8391	T	A	A	T	C	C	C	C	T/C,A	psbK ~ psbI	IGS
1531	8393	T	A	A	T	T	T	T	T	T/A	psbK ~ psbI	IGS
1532	8394	T	T	T	T	G	T	T	T	T/G	psbK ~ psbI	IGS
1533	8397	A	T	T	A	A	A	T	T	A/T	psbK ~ psbI	IGS
1534	8398	G	T	T	G	T	G	G	G	G/T	psbK ~ psbI	IGS
1535	8399	T	A	A	T	T	T	T	T	T/A	psbK ~ psbI	IGS
1536	8401	A	A	A	A	G	A	A	A	A/G	psbK ~ psbI	IGS
1537	8418	T	G	G	T	T	T	T	T	T/G	psbK ~ psbI	IGS
1538	8420	A	A	A	A	A	G	A	A	A/G	psbK ~ psbI	IGS
1539	8422	A	A	A	A	G	A	A	A	A/G	psbK ~ psbI	IGS
1540	8427	G	G	G	G	G	G	C	C	G/C	psbK ~ psbI	IGS
1541	8429	T	T	T	T	T	T	T	A	T/A	psbK ~ psbI	IGS
1542	8433	C	C	C	C	C	T	T	T	C/T	psbK ~ psbI	IGS
1543	8434	A	A	A	A	A	A	G	G	A/G	psbK ~ psbI	IGS
1544	8438	A	A	A	A	A	C	A	A	A/C	psbK ~ psbI	IGS
1545	8439	C	C	C	C	C	T	C	C	C/T	psbK ~ psbI	IGS
1546	8443	G	C	C	G	G	C	C	C	G/C	psbK ~ psbI	IGS
1547	8446	A	A	A	A	A	A	G	A	A/G	psbK ~ psbI	IGS
1548	8448	G	A	A	G	G	G	C	C	G/C,A	psbK ~ psbI	IGS
1549	8457	G	G	G	G	G	G	A	A	G/A	psbK ~ psbI	IGS
1550	8464	A	A	A	A	A	A	G	A	A/G	psbK ~ psbI	IGS
1551	8465	A	A	A	A	A	A	C	A	A/C	psbK ~ psbI	IGS
1552	8466	A	A	A	A	A	C	A	A	A/C	psbK ~ psbI	IGS
1553	8467	T	C	C	T	T	T	T	T	T/C	psbK ~ psbI	IGS
1554	8468	G	A	A	G	A	G	T	T	G/T,A	psbK ~ psbI	IGS
1555	8469	G	A	A	G	C	C	C	C	G/C,A	psbK ~ psbI	IGS
1556	8472	T	G	G	T	G	G	G	G	T/G	psbK ~ psbI	IGS
1557	8473	A	C	C	A	A	A	A	A	A/C	psbK ~ psbI	IGS
1558	8474	A	A	A	A	A	A	G	A	A/G	psbK ~ psbI	IGS
1559	8476	T	C	C	T	T	T	T	T	T/C	psbK ~ psbI	IGS
1560	8479	A	A	A	A	A	C	A	A	A/C	psbK ~ psbI	IGS
1561	8482	T	T	T	T	T	T	A	A	T/A	psbK ~ psbI	IGS
1562	8484	C	G	G	C	T	T	T	T	C/T,G	psbK ~ psbI	IGS
1563	8485	A	A	A	A	A	A	C	C	A/C	psbK ~ psbI	IGS
1564	8493	T	T	T	T	T	T	G	T	T/G	psbK ~ psbI	IGS
1565	8494	T	A	A	T	T	T	T	T	T/A	psbK ~ psbI	IGS
1566	8502	A	A	A	A	A	T	A	A	A/T	psbK ~ psbI	IGS
1567	8503	G	G	G	G	A	A	T	C	G/C,T,A	psbK ~ psbI	IGS
1568	8506	T	T	T	T	G	T	T	T	T/G	psbK ~ psbI	IGS
1569	8511	A	A	A	A	A	A	A	T	A/T	psbK ~ psbI	IGS
1570	8527	C	T	T	C	T	A	G	G	C/T,G,A	psbK ~ psbI	IGS
1571	8529	T	C	C	T	T	T	T	T	T/C	psbK ~ psbI	IGS
1572	8530	T	T	T	T	T	C	C	C	T/C	psbK ~ psbI	IGS
1573	8531	A	A	A	A	T	T	T	T	A/T	psbK ~ psbI	IGS
1574	8532	T	T	T	T	A	T	T	T	T/A	psbK ~ psbI	IGS
1575	8534	C	G	G	C	G	C	A	A	C/G,A	psbK ~ psbI	IGS
1576	8539	T	C	C	T	T	T	T	T	T/C	psbK ~ psbI	IGS
1577	8541	A	C	C	A	C	C	C	C	A/C	psbK ~ psbI	IGS
1578	8544	A	A	A	A	C	A	A	A	A/C	psbK ~ psbI	IGS
1579	8545	T	T	T	T	T	T	G	T	T/G	psbK ~ psbI	IGS
1580	8555	G	G	G	G	G	G	T	T	G/T	psbK ~ psbI	IGS
1581	8562	C	A	A	C	A	A	G	G	C/G,A	psbK ~ psbI	IGS
1582	8567	T	T	T	T	T	T	C	T	T/C	psbK ~ psbI	IGS
1583	8569	A	A	A	A	A	A	C	A	A/C	psbK ~ psbI	IGS
1584	8573	G	G	G	G	G	G	T	T	G/T	psbK ~ psbI	IGS
1585	8575	A	A	A	A	C	C	A	A	A/C	psbK ~ psbI	IGS
1586	8577	A	A	A	A	G	A	A	A	A/G	psbK ~ psbI	IGS
1587	8580	T	T	T	T	T	G	T	T	T/G	psbK ~ psbI	IGS
1588	8619	C	A	C	C	C	G	C	C	C/G,A	psbK ~ psbI	IGS
1589	8637	T	T	T	T	T	T	C	C	T/C	psbK ~ psbI	IGS
1590	8672	C	C	C	C	C	T	C	C	C/T	psbI	exon
1591	8693	C	C	C	C	C	C	T	C	C/T	psbI	exon
1592	8705	G	G	G	G	C	C	C	C	G/C	psbI	exon
1593	8729	C	C	C	C	C	T	T	T	C/T	psbI	exon
1594	8738	C	A	A	C	A	A	A	A	C/A	psbI	exon
1595	8747	A	T	T	A	T	T	T	T	A/T	psbI	exon
1596	8750	T	T	T	T	G	G	G	G	T/G	psbI	exon
1597	8753	A	A	A	A	A	A	C	C	A/C	psbI	exon
1598	8762	A	A	A	A	A	G	A	A	A/G	psbI	exon
1599	8769	A	T	T	A	C	A	A	A	A/C,T	psbI ~ trnS-GCU	IGS
1600	8773	T	T	T	T	T	T	T	G	T/G	psbI ~ trnS-GCU	IGS
1601	8779	C	G	G	C	G	T	T	T	C/T,G	psbI ~ trnS-GCU	IGS
1602	8785	A	A	A	A	A	C	C	A	A/C	psbI ~ trnS-GCU	IGS
1603	8786	G	T	G	G	G	T	T	G	G/T	psbI ~ trnS-GCU	IGS
1604	8787	A	A	A	A	A	A	G	A	A/G	psbI ~ trnS-GCU	IGS
1605	8789	T	T	T	T	T	G	T	T	T/G	psbI ~ trnS-GCU	IGS
1606	8792	A	C	C	A	G	A	C	C	A/C,G	psbI ~ trnS-GCU	IGS
1607	8794	T	C	C	T	T	C	C	C	T/C	psbI ~ trnS-GCU	IGS
1608	8805	C	G	G	C	C	C	C	C	C/G	psbI ~ trnS-GCU	IGS
1609	8806	T	T	G	T	T	T	T	T	T/G	psbI ~ trnS-GCU	IGS
1610	8807	A	A	C	A	A	A	A	A	A/C	psbI ~ trnS-GCU	IGS
1611	8812	T	T	T	T	T	G	T	T	T/G	psbI ~ trnS-GCU	IGS
1612	8814	T	A	A	T	T	T	A	A	T/A	psbI ~ trnS-GCU	IGS
1613	8817	G	G	G	G	G	G	C	A	G/C,A	psbI ~ trnS-GCU	IGS
1614	8820	A	A	A	A	A	A	A	G	A/G	psbI ~ trnS-GCU	IGS
1615	8821	A	T	T	A	A	A	A	A	A/T	psbI ~ trnS-GCU	IGS
1616	8824	G	G	G	G	G	G	T	T	G/T	psbI ~ trnS-GCU	IGS
1617	8825	G	C	C	G	C	C	C	C	G/C	psbI ~ trnS-GCU	IGS
1618	8834	A	G	G	A	G	T	A	A	A/T,G	psbI ~ trnS-GCU	IGS
1619	8835	A	A	A	A	C	C	A	A	A/C	psbI ~ trnS-GCU	IGS
1620	8852	T	T	T	T	C	T	T	T	T/C	psbI ~ trnS-GCU	IGS
1621	8857	C	C	C	C	T	C	C	C	C/T	psbI ~ trnS-GCU	IGS
1622	8861	G	G	G	G	G	G	C	C	G/C	psbI ~ trnS-GCU	IGS
1623	8865	A	A	A	A	A	A	G	G	A/G	psbI ~ trnS-GCU	IGS
1624	8866	C	A	A	C	A	A	G	A	C/G,A	psbI ~ trnS-GCU	IGS
1625	8867	G	G	G	G	A	A	G	A	G/A	psbI ~ trnS-GCU	IGS
1626	8868	A	C	C	A	A	A	T	T	A/C,T	psbI ~ trnS-GCU	IGS
1627	8869	T	T	T	T	A	G	G	G	T/G,A	psbI ~ trnS-GCU	IGS
1628	8870	G	G	G	G	T	A	G	G	G/T,A	psbI ~ trnS-GCU	IGS
1629	8871	T	T	T	T	G	G	T	T	T/G	psbI ~ trnS-GCU	IGS
1630	8872	A	A	A	A	G	A	A	A	A/G	psbI ~ trnS-GCU	IGS
1631	8873	T	C	C	T	A	T	T	T	T/C,A	psbI ~ trnS-GCU	IGS
1632	8878	T	T	T	T	T	T	G	G	T/G	psbI ~ trnS-GCU	IGS
1633	8879	T	T	T	T	T	T	A	A	T/A	psbI ~ trnS-GCU	IGS
1634	8880	A	T	T	A	A	A	A	A	A/T	psbI ~ trnS-GCU	IGS
1635	8881	T	T	T	T	G	T	T	T	T/G	psbI ~ trnS-GCU	IGS
1636	8883	G	G	G	G	G	G	A	C	G/C,A	psbI ~ trnS-GCU	IGS
1637	8884	A	C	C	A	A	A	A	A	A/C	psbI ~ trnS-GCU	IGS
1638	8886	G	A	A	G	G	G	A	A	G/A	psbI ~ trnS-GCU	IGS
1639	8887	G	G	G	G	G	C	G	G	G/C	psbI ~ trnS-GCU	IGS
1640	8888	T	T	T	T	T	T	G	G	T/G	psbI ~ trnS-GCU	IGS
1641	8890	A	A	A	A	G	A	A	A	A/G	psbI ~ trnS-GCU	IGS
1642	8896	T	T	T	T	T	C	C	T	T/C	psbI ~ trnS-GCU	IGS
1643	8904	G	G	G	G	A	G	G	G	G/A	psbI ~ trnS-GCU	IGS
1644	8942	T	A	A	T	A	T	T	T	T/A	trnS-GCU	exon
1645	8945	T	C	C	T	C	C	T	C	T/C	trnS-GCU	exon
1646	9002	A	A	A	A	G	G	T	T	A/T,G	trnS-GCU ~ trnG-UCC	IGS
1647	9003	G	G	G	G	G	G	T	G	G/T	trnS-GCU ~ trnG-UCC	IGS
1648	9009	A	A	A	A	A	T	C	G	A/C,T,G	trnS-GCU ~ trnG-UCC	IGS
1649	9011	G	G	G	G	G	G	T	G	G/T	trnS-GCU ~ trnG-UCC	IGS
1650	9012	A	A	A	A	C	A	A	A	A/C	trnS-GCU ~ trnG-UCC	IGS
1651	9019	A	T	T	A	T	C	A	A	A/C,T	trnS-GCU ~ trnG-UCC	IGS
1652	9020	T	C	C	T	T	T	T	T	T/C	trnS-GCU ~ trnG-UCC	IGS
1653	9021	C	T	T	C	T	C	C	C	C/T	trnS-GCU ~ trnG-UCC	IGS
1654	9022	T	C	C	T	T	T	T	T	T/C	trnS-GCU ~ trnG-UCC	IGS
1655	9029	G	G	G	G	A	G	A	A	G/A	trnS-GCU ~ trnG-UCC	IGS
1656	9030	C	A	A	C	A	A	G	A	C/G,A	trnS-GCU ~ trnG-UCC	IGS
1657	9035	T	T	T	T	T	T	T	G	T/G	trnS-GCU ~ trnG-UCC	IGS
1658	9048	G	T	T	G	T	T	T	T	G/T	trnS-GCU ~ trnG-UCC	IGS
1659	9049	A	A	A	A	A	A	T	A	A/T	trnS-GCU ~ trnG-UCC	IGS
1660	9050	A	A	A	A	A	A	T	A	A/T	trnS-GCU ~ trnG-UCC	IGS
1661	9051	T	A	A	T	T	T	T	T	T/A	trnS-GCU ~ trnG-UCC	IGS
1662	9052	T	C	C	T	T	T	T	T	T/C	trnS-GCU ~ trnG-UCC	IGS
1663	9053	C	T	T	C	G	G	G	G	C/T,G	trnS-GCU ~ trnG-UCC	IGS
1664	9057	C	C	C	C	G	G	G	T	C/T,G	trnS-GCU ~ trnG-UCC	IGS
1665	9059	T	G	T	T	T	T	T	T	T/G	trnS-GCU ~ trnG-UCC	IGS
1666	9064	A	T	T	A	A	A	A	A	A/T	trnS-GCU ~ trnG-UCC	IGS
1667	9068	T	G	G	T	T	T	T	T	T/G	trnS-GCU ~ trnG-UCC	IGS
1668	9072	T	T	T	T	T	T	A	G	T/G,A	trnS-GCU ~ trnG-UCC	IGS
1669	9073	A	T	T	A	C	A	A	A	A/C,T	trnS-GCU ~ trnG-UCC	IGS
1670	9077	T	T	T	T	T	T	A	T	T/A	trnS-GCU ~ trnG-UCC	IGS
1671	9080	C	G	G	C	G	G	A	A	C/G,A	trnS-GCU ~ trnG-UCC	IGS
1672	9082	A	A	A	A	C	A	T	T	A/C,T	trnS-GCU ~ trnG-UCC	IGS
1673	9083	A	C	C	A	A	A	A	A	A/C	trnS-GCU ~ trnG-UCC	IGS
1674	9085	A	A	A	A	A	A	T	T	A/T	trnS-GCU ~ trnG-UCC	IGS
1675	9086	T	G	G	T	T	T	T	T	T/G	trnS-GCU ~ trnG-UCC	IGS
1676	9087	C	C	C	C	C	C	T	A	C/T,A	trnS-GCU ~ trnG-UCC	IGS
1677	9088	T	T	T	T	T	T	A	A	T/A	trnS-GCU ~ trnG-UCC	IGS
1678	9089	C	C	C	C	C	C	T	T	C/T	trnS-GCU ~ trnG-UCC	IGS
1679	9091	T	T	T	T	A	T	T	T	T/A	trnS-GCU ~ trnG-UCC	IGS
1680	9101	A	A	A	A	A	A	A	T	A/T	trnS-GCU ~ trnG-UCC	IGS
1681	9103	T	T	T	T	T	G	T	C	T/C,G	trnS-GCU ~ trnG-UCC	IGS
1682	9104	T	T	T	T	T	C	G	T	T/C,G	trnS-GCU ~ trnG-UCC	IGS
1683	9105	A	C	C	A	A	A	A	T	A/C,T	trnS-GCU ~ trnG-UCC	IGS
1684	9107	A	A	A	A	A	A	A	T	A/T	trnS-GCU ~ trnG-UCC	IGS
1685	9108	A	A	A	A	A	A	A	T	A/T	trnS-GCU ~ trnG-UCC	IGS
1686	9110	T	A	A	T	T	T	G	A	T/G,A	trnS-GCU ~ trnG-UCC	IGS
1687	9111	A	A	A	A	A	C	A	A	A/C	trnS-GCU ~ trnG-UCC	IGS
1688	9112	T	A	C	T	T	T	T	T	T/C,A	trnS-GCU ~ trnG-UCC	IGS
1689	9113	C	T	T	C	C	C	C	A	C/T,A	trnS-GCU ~ trnG-UCC	IGS
1690	9129	T	T	T	T	G	T	T	T	T/G	trnS-GCU ~ trnG-UCC	IGS
1691	9130	C	C	C	C	C	C	A	T	C/T,A	trnS-GCU ~ trnG-UCC	IGS
1692	9131	A	C	C	A	A	A	A	A	A/C	trnS-GCU ~ trnG-UCC	IGS
1693	9134	T	T	T	T	T	T	T	A	T/A	trnS-GCU ~ trnG-UCC	IGS
1694	9137	G	G	G	G	G	G	G	A	G/A	trnS-GCU ~ trnG-UCC	IGS
1695	9139	A	A	C	A	C	A	A	A	A/C	trnS-GCU ~ trnG-UCC	IGS
1696	9144	A	A	A	A	A	A	T	A	A/T	trnS-GCU ~ trnG-UCC	IGS
1697	9145	A	A	A	A	A	A	T	T	A/T	trnS-GCU ~ trnG-UCC	IGS
1698	9146	A	A	A	A	A	A	T	T	A/T	trnS-GCU ~ trnG-UCC	IGS
1699	9149	G	G	G	G	G	G	A	A	G/A	trnS-GCU ~ trnG-UCC	IGS
1700	9151	A	A	A	A	C	A	T	T	A/C,T	trnS-GCU ~ trnG-UCC	IGS
1701	9152	T	T	T	T	T	T	C	T	T/C	trnS-GCU ~ trnG-UCC	IGS
1702	9153	A	A	A	A	A	A	T	A	A/T	trnS-GCU ~ trnG-UCC	IGS
1703	9155	A	A	A	A	A	A	T	C	A/C,T	trnS-GCU ~ trnG-UCC	IGS
1704	9156	C	C	C	C	C	C	A	C	C/A	trnS-GCU ~ trnG-UCC	IGS
1705	9167	G	T	T	G	T	T	T	T	G/T	trnS-GCU ~ trnG-UCC	IGS
1706	9168	A	A	A	A	A	A	A	T	A/T	trnS-GCU ~ trnG-UCC	IGS
1707	9172	T	A	A	T	A	A	T	T	T/A	trnS-GCU ~ trnG-UCC	IGS
1708	9173	A	A	A	A	A	A	T	T	A/T	trnS-GCU ~ trnG-UCC	IGS
1709	9175	G	G	G	G	T	T	A	T	G/T,A	trnS-GCU ~ trnG-UCC	IGS
1710	9176	A	A	A	A	A	A	A	T	A/T	trnS-GCU ~ trnG-UCC	IGS
1711	9177	G	T	T	G	G	G	A	A	G/T,A	trnS-GCU ~ trnG-UCC	IGS
1712	9179	T	T	T	T	T	T	G	T	T/G	trnS-GCU ~ trnG-UCC	IGS
1713	9182	T	T	T	T	T	T	A	A	T/A	trnS-GCU ~ trnG-UCC	IGS
1714	9185	A	A	A	A	A	A	C	T	A/C,T	trnS-GCU ~ trnG-UCC	IGS
1715	9188	T	G	G	T	T	C	T	T	T/C,G	trnS-GCU ~ trnG-UCC	IGS
1716	9195	T	T	T	T	T	T	A	T	T/A	trnS-GCU ~ trnG-UCC	IGS
1717	9199	C	A	A	C	A	A	G	A	C/G,A	trnS-GCU ~ trnG-UCC	IGS
1718	9200	G	A	A	G	T	T	A	A	G/T,A	trnS-GCU ~ trnG-UCC	IGS
1719	9202	G	G	G	G	G	G	A	T	G/T,A	trnS-GCU ~ trnG-UCC	IGS
1720	9204	A	C	C	A	A	A	T	T	A/C,T	trnS-GCU ~ trnG-UCC	IGS
1721	9206	A	A	A	A	A	A	T	T	A/T	trnS-GCU ~ trnG-UCC	IGS
1722	9207	A	A	A	A	A	T	A	A	A/T	trnS-GCU ~ trnG-UCC	IGS
1723	9208	T	T	T	T	C	A	T	T	T/C,A	trnS-GCU ~ trnG-UCC	IGS
1724	9209	T	G	G	T	T	A	T	T	T/G,A	trnS-GCU ~ trnG-UCC	IGS
1725	9211	T	T	T	T	T	T	C	T	T/C	trnS-GCU ~ trnG-UCC	IGS
1726	9213	G	G	G	G	G	G	T	A	G/T,A	trnS-GCU ~ trnG-UCC	IGS
1727	9214	A	A	A	A	A	A	A	T	A/T	trnS-GCU ~ trnG-UCC	IGS
1728	9216	T	T	T	T	C	T	T	T	T/C	trnS-GCU ~ trnG-UCC	IGS
1729	9217	A	A	A	A	A	A	C	A	A/C	trnS-GCU ~ trnG-UCC	IGS
1730	9218	T	T	T	T	T	T	A	A	T/A	trnS-GCU ~ trnG-UCC	IGS
1731	9221	T	C	C	T	C	A	T	T	T/C,A	trnS-GCU ~ trnG-UCC	IGS
1732	9229	T	T	T	T	T	T	A	T	T/A	trnS-GCU ~ trnG-UCC	IGS
1733	9230	T	G	G	T	A	T	T	T	T/G,A	trnS-GCU ~ trnG-UCC	IGS
1734	9231	G	G	G	G	G	G	G	C	G/C	trnS-GCU ~ trnG-UCC	IGS
1735	9232	A	A	A	A	A	A	A	T	A/T	trnS-GCU ~ trnG-UCC	IGS
1736	9233	A	A	A	A	A	A	G	A	A/G	trnS-GCU ~ trnG-UCC	IGS
1737	9236	G	T	T	G	G	G	C	T	G/C,T	trnS-GCU ~ trnG-UCC	IGS
1738	9238	A	A	A	A	A	A	T	T	A/T	trnS-GCU ~ trnG-UCC	IGS
1739	9239	T	T	T	T	T	T	A	A	T/A	trnS-GCU ~ trnG-UCC	IGS
1740	9241	A	A	C	A	A	A	A	A	A/C	trnS-GCU ~ trnG-UCC	IGS
1741	9242	C	C	C	C	C	C	T	T	C/T	trnS-GCU ~ trnG-UCC	IGS
1742	9243	C	C	C	C	A	A	T	T	C/T,A	trnS-GCU ~ trnG-UCC	IGS
1743	9244	T	C	C	T	T	T	T	T	T/C	trnS-GCU ~ trnG-UCC	IGS
1744	9246	G	T	T	G	T	T	T	T	G/T	trnS-GCU ~ trnG-UCC	IGS
1745	9248	A	C	A	A	C	C	A	G	A/C,G	trnS-GCU ~ trnG-UCC	IGS
1746	9250	A	A	A	A	C	A	T	T	A/C,T	trnS-GCU ~ trnG-UCC	IGS
1747	9251	A	A	A	A	A	A	T	T	A/T	trnS-GCU ~ trnG-UCC	IGS
1748	9259	T	T	T	T	T	T	T	A	T/A	trnS-GCU ~ trnG-UCC	IGS
1749	9260	T	A	A	T	T	A	T	A	T/A	trnS-GCU ~ trnG-UCC	IGS
1750	9261	T	G	G	T	T	G	T	T	T/G	trnS-GCU ~ trnG-UCC	IGS
1751	9262	T	T	T	T	T	T	A	A	T/A	trnS-GCU ~ trnG-UCC	IGS
1752	9263	G	G	G	G	G	G	T	T	G/T	trnS-GCU ~ trnG-UCC	IGS
1753	9264	A	A	A	A	A	C	T	T	A/C,T	trnS-GCU ~ trnG-UCC	IGS
1754	9265	T	T	T	T	T	T	A	A	T/A	trnS-GCU ~ trnG-UCC	IGS
1755	9267	G	T	T	G	T	T	T	A	G/T,A	trnS-GCU ~ trnG-UCC	IGS
1756	9272	C	C	C	C	C	A	A	A	C/A	trnS-GCU ~ trnG-UCC	IGS
1757	9273	T	T	T	T	T	G	T	T	T/G	trnS-GCU ~ trnG-UCC	IGS
1758	9275	A	A	A	A	A	A	T	T	A/T	trnS-GCU ~ trnG-UCC	IGS
1759	9280	T	T	T	T	G	T	T	T	T/G	trnS-GCU ~ trnG-UCC	IGS
1760	9281	T	A	A	T	A	A	A	A	T/A	trnS-GCU ~ trnG-UCC	IGS
1761	9283	G	T	T	G	T	T	T	A	G/T,A	trnS-GCU ~ trnG-UCC	IGS
1762	9284	C	G	G	C	C	C	T	T	C/T,G	trnS-GCU ~ trnG-UCC	IGS
1763	9285	T	T	T	T	T	T	A	A	T/A	trnS-GCU ~ trnG-UCC	IGS
1764	9286	A	A	A	A	A	A	T	T	A/T	trnS-GCU ~ trnG-UCC	IGS
1765	9287	A	A	A	A	A	A	A	T	A/T	trnS-GCU ~ trnG-UCC	IGS
1766	9293	C	C	C	C	C	C	A	A	C/A	trnS-GCU ~ trnG-UCC	IGS
1767	9295	A	A	C	A	A	A	A	A	A/C	trnS-GCU ~ trnG-UCC	IGS
1768	9297	A	A	A	A	A	A	A	T	A/T	trnS-GCU ~ trnG-UCC	IGS
1769	9298	A	A	A	A	A	A	C	T	A/C,T	trnS-GCU ~ trnG-UCC	IGS
1770	9300	A	A	A	A	A	A	A	G	A/G	trnS-GCU ~ trnG-UCC	IGS
1771	9301	A	T	T	A	A	A	T	T	A/T	trnS-GCU ~ trnG-UCC	IGS
1772	9303	G	T	T	G	T	T	A	A	G/T,A	trnS-GCU ~ trnG-UCC	IGS
1773	9305	A	A	C	A	A	A	A	T	A/C,T	trnS-GCU ~ trnG-UCC	IGS
1774	9309	A	A	A	A	A	A	A	T	A/T	trnS-GCU ~ trnG-UCC	IGS
1775	9310	A	A	A	A	A	A	T	T	A/T	trnS-GCU ~ trnG-UCC	IGS
1776	9311	T	T	T	T	T	T	A	A	T/A	trnS-GCU ~ trnG-UCC	IGS
1777	9314	G	G	G	G	G	G	A	A	G/A	trnS-GCU ~ trnG-UCC	IGS
1778	9315	T	T	T	T	T	T	A	T	T/A	trnS-GCU ~ trnG-UCC	IGS
1779	9316	A	C	C	A	C	C	C	C	A/C	trnS-GCU ~ trnG-UCC	IGS
1780	9317	A	A	A	A	A	A	A	T	A/T	trnS-GCU ~ trnG-UCC	IGS
1781	9322	T	T	T	T	T	T	C	T	T/C	trnS-GCU ~ trnG-UCC	IGS
1782	9323	T	T	T	T	C	C	T	T	T/C	trnS-GCU ~ trnG-UCC	IGS
1783	9325	A	A	A	A	C	A	A	A	A/C	trnS-GCU ~ trnG-UCC	IGS
1784	9326	G	G	G	G	G	G	A	A	G/A	trnS-GCU ~ trnG-UCC	IGS
1785	9331	A	A	A	A	A	A	G	A	A/G	trnS-GCU ~ trnG-UCC	IGS
1786	9332	A	A	A	A	A	A	A	G	A/G	trnS-GCU ~ trnG-UCC	IGS
1787	9334	A	A	A	A	A	A	A	T	A/T	trnS-GCU ~ trnG-UCC	IGS
1788	9335	A	A	A	A	A	A	G	A	A/G	trnS-GCU ~ trnG-UCC	IGS
1789	9336	A	C	C	A	C	A	A	A	A/C	trnS-GCU ~ trnG-UCC	IGS
1790	9337	G	G	G	G	G	G	T	G	G/T	trnS-GCU ~ trnG-UCC	IGS
1791	9338	G	G	G	G	G	A	A	A	G/A	trnS-GCU ~ trnG-UCC	IGS
1792	9339	C	T	T	C	A	A	T	T	C/T,A	trnS-GCU ~ trnG-UCC	IGS
1793	9341	T	T	T	T	T	A	T	T	T/A	trnS-GCU ~ trnG-UCC	IGS
1794	9342	A	A	A	A	A	T	A	A	A/T	trnS-GCU ~ trnG-UCC	IGS
1795	9343	T	G	A	T	T	T	T	T	T/G,A	trnS-GCU ~ trnG-UCC	IGS
1796	9344	T	T	T	T	T	A	A	A	T/A	trnS-GCU ~ trnG-UCC	IGS
1797	9345	A	A	A	A	A	A	T	A	A/T	trnS-GCU ~ trnG-UCC	IGS
1798	9346	A	A	A	A	A	G	A	A	A/G	trnS-GCU ~ trnG-UCC	IGS
1799	9362	A	T	T	A	A	A	A	A	A/T	trnS-GCU ~ trnG-UCC	IGS
1800	9363	A	A	A	A	G	G	C	C	A/C,G	trnS-GCU ~ trnG-UCC	IGS
1801	9366	C	T	T	C	A	A	A	A	C/T,A	trnS-GCU ~ trnG-UCC	IGS
1802	9367	T	A	A	T	A	A	A	A	T/A	trnS-GCU ~ trnG-UCC	IGS
1803	9368	A	A	A	A	G	G	G	G	A/G	trnS-GCU ~ trnG-UCC	IGS
1804	9369	A	T	T	A	T	T	T	T	A/T	trnS-GCU ~ trnG-UCC	IGS
1805	9370	G	A	A	G	C	C	A	A	G/C,A	trnS-GCU ~ trnG-UCC	IGS
1806	9371	A	G	G	A	C	G	T	C	A/C,T,G	trnS-GCU ~ trnG-UCC	IGS
1807	9373	G	T	T	G	T	T	T	T	G/T	trnS-GCU ~ trnG-UCC	IGS
1808	9375	G	G	G	G	G	G	G	T	G/T	trnS-GCU ~ trnG-UCC	IGS
1809	9376	T	T	T	T	T	T	G	A	T/G,A	trnS-GCU ~ trnG-UCC	IGS
1810	9377	T	T	T	T	T	T	T	C	T/C	trnS-GCU ~ trnG-UCC	IGS
1811	9379	G	T	G	G	T	T	T	T	G/T	trnS-GCU ~ trnG-UCC	IGS
1812	9380	A	A	A	A	A	T	A	A	A/T	trnS-GCU ~ trnG-UCC	IGS
1813	9411	C	A	A	C	A	A	C	A	C/A	trnS-GCU ~ trnG-UCC	IGS
1814	9413	T	T	T	T	T	T	A	A	T/A	trnS-GCU ~ trnG-UCC	IGS
1815	9414	C	T	T	C	C	C	T	T	C/T	trnS-GCU ~ trnG-UCC	IGS
1816	9415	A	A	A	A	A	C	A	A	A/C	trnS-GCU ~ trnG-UCC	IGS
1817	9420	G	A	A	G	A	A	A	T	G/T,A	trnS-GCU ~ trnG-UCC	IGS
1818	9421	T	T	T	T	G	T	T	T	T/G	trnS-GCU ~ trnG-UCC	IGS
1819	9424	A	A	A	A	A	A	G	G	A/G	trnS-GCU ~ trnG-UCC	IGS
1820	9427	G	T	T	G	T	T	T	C	G/C,T	trnS-GCU ~ trnG-UCC	IGS
1821	9429	C	C	C	C	C	G	T	T	C/T,G	trnS-GCU ~ trnG-UCC	IGS
1822	9430	G	G	G	G	G	G	A	A	G/A	trnS-GCU ~ trnG-UCC	IGS
1823	9442	T	A	A	T	A	T	G	T	T/G,A	trnS-GCU ~ trnG-UCC	IGS
1824	9444	G	A	A	G	A	A	A	A	G/A	trnS-GCU ~ trnG-UCC	IGS
1825	9451	T	T	T	T	T	G	T	T	T/G	trnS-GCU ~ trnG-UCC	IGS
1826	9454	C	C	C	C	C	A	C	A	C/A	trnS-GCU ~ trnG-UCC	IGS
1827	9459	T	T	T	T	G	T	T	T	T/G	trnS-GCU ~ trnG-UCC	IGS
1828	9461	C	C	C	C	C	C	A	A	C/A	trnS-GCU ~ trnG-UCC	IGS
1829	9465	G	G	G	G	G	G	C	C	G/C	trnS-GCU ~ trnG-UCC	IGS
1830	9472	A	A	A	A	A	A	A	C	A/C	trnS-GCU ~ trnG-UCC	IGS
1831	9473	C	A	A	C	G	C	C	C	C/G,A	trnS-GCU ~ trnG-UCC	IGS
1832	9474	A	A	A	A	C	A	A	A	A/C	trnS-GCU ~ trnG-UCC	IGS
1833	9476	C	C	C	C	C	C	A	A	C/A	trnS-GCU ~ trnG-UCC	IGS
1834	9480	C	C	C	C	C	C	C	G	C/G	trnS-GCU ~ trnG-UCC	IGS
1835	9481	A	A	A	A	A	A	G	A	A/G	trnS-GCU ~ trnG-UCC	IGS
1836	9483	C	C	C	C	C	C	A	A	C/A	trnS-GCU ~ trnG-UCC	IGS
1837	9488	T	T	T	T	G	T	T	T	T/G	trnS-GCU ~ trnG-UCC	IGS
1838	9491	A	C	C	A	A	A	A	A	A/C	trnS-GCU ~ trnG-UCC	IGS
1839	9492	C	C	C	C	C	C	A	A	C/A	trnS-GCU ~ trnG-UCC	IGS
1840	9500	C	C	C	C	C	C	A	A	C/A	trnS-GCU ~ trnG-UCC	IGS
1841	9501	T	T	T	T	T	T	A	A	T/A	trnS-GCU ~ trnG-UCC	IGS
1842	9508	T	T	C	T	T	T	T	T	T/C	trnS-GCU ~ trnG-UCC	IGS
1843	9511	C	T	T	C	T	T	T	T	C/T	trnS-GCU ~ trnG-UCC	IGS
1844	9512	C	T	T	C	T	T	T	T	C/T	trnS-GCU ~ trnG-UCC	IGS
1845	9513	T	T	T	T	T	T	G	C	T/C,G	trnS-GCU ~ trnG-UCC	IGS
1846	9514	A	C	C	A	A	A	C	C	A/C	trnS-GCU ~ trnG-UCC	IGS
1847	9515	A	C	T	A	A	A	G	A	A/C,T,G	trnS-GCU ~ trnG-UCC	IGS
1848	9516	T	T	C	T	T	T	T	A	T/C,A	trnS-GCU ~ trnG-UCC	IGS
1849	9517	T	C	C	T	T	T	T	T	T/C	trnS-GCU ~ trnG-UCC	IGS
1850	9518	T	C	T	T	T	T	T	T	T/C	trnS-GCU ~ trnG-UCC	IGS
1851	9520	T	T	T	T	T	G	T	T	T/G	trnS-GCU ~ trnG-UCC	IGS
1852	9521	A	T	T	A	A	A	A	A	A/T	trnS-GCU ~ trnG-UCC	IGS
1853	9525	G	G	G	G	G	G	T	T	G/T	trnS-GCU ~ trnG-UCC	IGS
1854	9526	A	A	A	A	A	A	A	C	A/C	trnS-GCU ~ trnG-UCC	IGS
1855	9527	G	G	G	G	G	G	T	T	G/T	trnS-GCU ~ trnG-UCC	IGS
1856	9529	T	T	T	T	T	T	C	C	T/C	trnS-GCU ~ trnG-UCC	IGS
1857	9530	A	A	A	A	A	A	A	C	A/C	trnS-GCU ~ trnG-UCC	IGS
1858	9533	C	C	C	C	C	A	C	C	C/A	trnS-GCU ~ trnG-UCC	IGS
1859	9544	G	T	T	G	G	G	G	G	G/T	trnS-GCU ~ trnG-UCC	IGS
1860	9546	C	C	C	C	C	A	A	C	C/A	trnS-GCU ~ trnG-UCC	IGS
1861	9547	C	A	A	C	C	C	C	C	C/A	trnS-GCU ~ trnG-UCC	IGS
1862	9548	C	C	C	C	C	A	C	C	C/A	trnS-GCU ~ trnG-UCC	IGS
1863	9559	G	G	A	G	A	A	A	A	G/A	trnS-GCU ~ trnG-UCC	IGS
1864	9561	T	T	G	T	T	T	T	T	T/G	trnS-GCU ~ trnG-UCC	IGS
1865	9569	T	T	T	T	T	T	C	T	T/C	trnS-GCU ~ trnG-UCC	IGS
1866	9575	T	T	T	T	T	G	T	T	T/G	trnS-GCU ~ trnG-UCC	IGS
1867	9576	T	G	G	T	G	C	G	G	T/C,G	trnS-GCU ~ trnG-UCC	IGS
1868	9580	T	T	T	T	T	T	T	C	T/C	trnS-GCU ~ trnG-UCC	IGS
1869	9582	G	G	G	G	G	G	T	T	G/T	trnS-GCU ~ trnG-UCC	IGS
1870	9583	T	T	T	T	T	A	T	T	T/A	trnS-GCU ~ trnG-UCC	IGS
1871	9584	C	C	C	C	C	A	C	C	C/A	trnS-GCU ~ trnG-UCC	IGS
1872	9585	C	A	A	C	C	T	A	A	C/T,A	trnS-GCU ~ trnG-UCC	IGS
1873	9597	A	A	A	A	A	G	A	A	A/G	trnS-GCU ~ trnG-UCC	IGS
1874	9598	T	T	T	T	T	A	T	T	T/A	trnS-GCU ~ trnG-UCC	IGS
1875	9602	T	T	T	T	T	C	T	T	T/C	trnS-GCU ~ trnG-UCC	IGS
1876	9648	A	A	A	A	C	T	C	C	A/C,T	trnS-GCU ~ trnG-UCC	IGS
1877	9650	G	G	G	G	A	A	A	A	G/A	trnS-GCU ~ trnG-UCC	IGS
1878	9651	A	A	A	A	A	T	A	A	A/T	trnS-GCU ~ trnG-UCC	IGS
1879	9653	A	A	A	A	A	T	A	A	A/T	trnS-GCU ~ trnG-UCC	IGS
1880	9654	C	C	C	C	C	A	G	C	C/G,A	trnS-GCU ~ trnG-UCC	IGS
1881	9655	A	A	A	A	A	T	A	A	A/T	trnS-GCU ~ trnG-UCC	IGS
1882	9656	T	C	C	T	C	C	C	A	T/C,A	trnS-GCU ~ trnG-UCC	IGS
1883	9657	C	C	C	C	C	T	C	C	C/T	trnS-GCU ~ trnG-UCC	IGS
1884	9659	C	A	A	C	C	A	C	A	C/A	trnS-GCU ~ trnG-UCC	IGS
1885	9662	C	C	C	C	A	T	C	C	C/T,A	trnS-GCU ~ trnG-UCC	IGS
1886	9664	A	A	A	A	A	T	A	C	A/C,T	trnS-GCU ~ trnG-UCC	IGS
1887	9665	A	A	A	A	A	A	C	A	A/C	trnS-GCU ~ trnG-UCC	IGS
1888	9668	T	T	T	T	T	T	T	A	T/A	trnS-GCU ~ trnG-UCC	IGS
1889	9669	C	A	A	C	A	A	G	G	C/G,A	trnS-GCU ~ trnG-UCC	IGS
1890	9670	T	A	A	T	A	T	A	G	T/G,A	trnS-GCU ~ trnG-UCC	IGS
1891	9671	G	A	G	G	G	A	G	A	G/A	trnS-GCU ~ trnG-UCC	IGS
1892	9683	T	C	T	T	T	A	T	T	T/C,A	trnS-GCU ~ trnG-UCC	IGS
1893	9686	C	T	T	C	C	C	C	C	C/T	trnS-GCU ~ trnG-UCC	IGS
1894	9688	A	A	A	A	A	C	A	A	A/C	trnS-GCU ~ trnG-UCC	IGS
1895	9690	T	T	T	T	G	C	T	T	T/C,G	trnS-GCU ~ trnG-UCC	IGS
1896	9710	T	T	T	T	A	G	T	T	T/G,A	trnS-GCU ~ trnG-UCC	IGS
1897	9711	T	T	T	T	T	A	T	T	T/A	trnS-GCU ~ trnG-UCC	IGS
1898	9712	A	C	C	A	A	A	C	A	A/C	trnS-GCU ~ trnG-UCC	IGS
1899	9715	G	T	T	G	G	G	T	T	G/T	trnS-GCU ~ trnG-UCC	IGS
1900	9716	T	T	T	T	G	A	T	T	T/G,A	trnS-GCU ~ trnG-UCC	IGS
1901	9717	T	T	T	T	C	C	T	T	T/C	trnS-GCU ~ trnG-UCC	IGS
1902	9718	T	T	T	T	C	T	A	C	T/C,A	trnS-GCU ~ trnG-UCC	IGS
1903	9719	A	A	T	A	C	A	A	A	A/C,T	trnS-GCU ~ trnG-UCC	IGS
1904	9720	A	A	A	A	A	G	A	A	A/G	trnS-GCU ~ trnG-UCC	IGS
1905	9722	T	T	T	T	T	C	T	T	T/C	trnS-GCU ~ trnG-UCC	IGS
1906	9723	C	T	T	C	T	T	G	T	C/T,G	trnS-GCU ~ trnG-UCC	IGS
1907	9742	T	A	A	T	T	T	T	T	T/A	trnS-GCU ~ trnG-UCC	IGS
1908	9748	A	A	A	A	A	T	A	A	A/T	trnS-GCU ~ trnG-UCC	IGS
1909	9750	A	A	A	A	A	T	A	A	A/T	trnS-GCU ~ trnG-UCC	IGS
1910	9754	T	T	T	T	C	T	T	T	T/C	trnS-GCU ~ trnG-UCC	IGS
1911	9756	C	T	T	C	C	C	C	C	C/T	trnS-GCU ~ trnG-UCC	IGS
1912	9757	T	T	T	T	T	A	T	T	T/A	trnS-GCU ~ trnG-UCC	IGS
1913	9758	C	C	C	C	C	G	A	A	C/G,A	trnS-GCU ~ trnG-UCC	IGS
1914	9759	T	T	T	T	T	A	T	T	T/A	trnS-GCU ~ trnG-UCC	IGS
1915	9760	C	C	C	C	C	T	C	A	C/T,A	trnS-GCU ~ trnG-UCC	IGS
1916	9761	A	G	G	A	A	T	A	A	A/T,G	trnS-GCU ~ trnG-UCC	IGS
1917	9762	C	C	C	C	A	A	A	A	C/A	trnS-GCU ~ trnG-UCC	IGS
1918	9764	A	A	A	A	A	A	C	C	A/C	trnS-GCU ~ trnG-UCC	IGS
1919	9766	T	C	C	T	T	C	T	T	T/C	trnS-GCU ~ trnG-UCC	IGS
1920	9809	G	G	G	G	G	G	A	A	G/A	trnS-GCU ~ trnG-UCC	IGS
1921	9810	C	A	A	C	C	C	T	C	C/T,A	trnS-GCU ~ trnG-UCC	IGS
1922	9823	G	A	A	G	G	G	G	G	G/A	trnS-GCU ~ trnG-UCC	IGS
1923	9824	T	T	G	T	T	T	T	T	T/G	trnS-GCU ~ trnG-UCC	IGS
1924	9825	A	A	A	A	A	A	T	A	A/T	trnS-GCU ~ trnG-UCC	IGS
1925	9826	G	G	G	G	A	G	G	G	G/A	trnS-GCU ~ trnG-UCC	IGS
1926	9832	A	A	A	A	A	A	T	A	A/T	trnS-GCU ~ trnG-UCC	IGS
1927	9835	T	T	T	T	G	T	T	T	T/G	trnS-GCU ~ trnG-UCC	IGS
1928	9840	C	C	C	C	C	C	A	A	C/A	trnS-GCU ~ trnG-UCC	IGS
1929	9841	G	G	G	G	G	G	G	T	G/T	trnS-GCU ~ trnG-UCC	IGS
1930	9844	C	C	C	C	C	C	A	A	C/A	trnS-GCU ~ trnG-UCC	IGS
1931	9846	C	C	C	C	C	C	T	C	C/T	trnS-GCU ~ trnG-UCC	IGS
1932	9847	A	A	A	A	A	A	G	A	A/G	trnS-GCU ~ trnG-UCC	IGS
1933	9849	C	C	C	C	C	C	A	C	C/A	trnS-GCU ~ trnG-UCC	IGS
1934	9850	T	T	T	T	T	T	A	T	T/A	trnS-GCU ~ trnG-UCC	IGS
1935	9852	T	C	A	T	C	C	A	A	T/C,A	trnS-GCU ~ trnG-UCC	IGS
1936	9857	T	T	T	T	T	T	A	C	T/C,A	trnS-GCU ~ trnG-UCC	IGS
1937	9904	T	T	T	T	T	G	A	G	T/G,A	trnS-GCU ~ trnG-UCC	IGS
1938	9905	A	G	A	A	A	A	A	A	A/G	trnS-GCU ~ trnG-UCC	IGS
1939	9908	C	C	C	C	C	C	G	C	C/G	trnS-GCU ~ trnG-UCC	IGS
1940	9911	A	A	A	A	A	A	C	A	A/C	trnS-GCU ~ trnG-UCC	IGS
1941	9927	T	G	G	T	G	A	G	G	T/G,A	trnS-GCU ~ trnG-UCC	IGS
1942	9930	A	A	A	A	A	A	G	A	A/G	trnS-GCU ~ trnG-UCC	IGS
1943	9935	T	T	T	T	T	T	T	G	T/G	trnS-GCU ~ trnG-UCC	IGS
1944	9937	A	G	G	A	A	A	A	A	A/G	trnS-GCU ~ trnG-UCC	IGS
1945	9943	C	C	C	C	C	C	C	T	C/T	trnS-GCU ~ trnG-UCC	IGS
1946	9947	C	C	C	C	G	C	G	C	C/G	trnS-GCU ~ trnG-UCC	IGS
1947	9948	C	C	C	C	C	C	A	A	C/A	trnS-GCU ~ trnG-UCC	IGS
1948	9949	G	C	C	G	C	C	T	T	G/C,T	trnS-GCU ~ trnG-UCC	IGS
1949	9950	A	A	A	A	C	A	A	A	A/C	trnS-GCU ~ trnG-UCC	IGS
1950	9954	C	C	C	C	C	C	C	T	C/T	trnS-GCU ~ trnG-UCC	IGS
1951	9956	C	C	C	C	T	C	C	C	C/T	trnS-GCU ~ trnG-UCC	IGS
1952	9959	C	C	C	C	C	C	G	G	C/G	trnS-GCU ~ trnG-UCC	IGS
1953	9969	G	A	A	G	A	A	A	A	G/A	trnS-GCU ~ trnG-UCC	IGS
1954	9970	A	A	A	A	A	A	C	C	A/C	trnS-GCU ~ trnG-UCC	IGS
1955	9971	A	T	T	A	C	T	T	T	A/C,T	trnS-GCU ~ trnG-UCC	IGS
1956	9972	A	A	A	A	G	G	T	T	A/T,G	trnS-GCU ~ trnG-UCC	IGS
1957	9973	T	T	T	T	G	T	T	T	T/G	trnS-GCU ~ trnG-UCC	IGS
1958	9974	T	A	A	T	G	G	G	G	T/G,A	trnS-GCU ~ trnG-UCC	IGS
1959	9976	T	T	T	T	T	G	T	T	T/G	trnS-GCU ~ trnG-UCC	IGS
1960	9977	T	C	A	T	A	A	A	A	T/C,A	trnS-GCU ~ trnG-UCC	IGS
1961	9978	T	A	A	T	A	A	A	A	T/A	trnS-GCU ~ trnG-UCC	IGS
1962	9979	T	A	A	T	A	A	A	A	T/A	trnS-GCU ~ trnG-UCC	IGS
1963	9980	T	A	A	T	G	T	T	T	T/G,A	trnS-GCU ~ trnG-UCC	IGS
1964	9983	G	G	G	G	G	G	G	T	G/T	trnS-GCU ~ trnG-UCC	IGS
1965	9986	A	A	A	A	A	A	A	G	A/G	trnS-GCU ~ trnG-UCC	IGS
1966	9990	G	G	G	G	T	T	T	T	G/T	trnS-GCU ~ trnG-UCC	IGS
1967	9991	C	C	C	C	C	C	A	A	C/A	trnS-GCU ~ trnG-UCC	IGS
1968	9994	C	C	C	C	C	C	A	G	C/G,A	trnS-GCU ~ trnG-UCC	IGS
1969	9996	T	C	C	T	C	C	C	A	T/C,A	trnS-GCU ~ trnG-UCC	IGS
1970	9997	T	C	C	T	C	C	T	A	T/C,A	trnS-GCU ~ trnG-UCC	IGS
1971	10000	C	C	C	C	C	A	T	T	C/T,A	trnS-GCU ~ trnG-UCC	IGS
1972	10002	A	A	A	A	A	A	T	T	A/T	trnS-GCU ~ trnG-UCC	IGS
1973	10004	T	C	T	T	T	T	A	A	T/C,A	trnS-GCU ~ trnG-UCC	IGS
1974	10006	C	C	C	C	C	C	T	T	C/T	trnS-GCU ~ trnG-UCC	IGS
1975	10007	T	T	T	T	T	T	C	T	T/C	trnS-GCU ~ trnG-UCC	IGS
1976	10009	A	A	A	A	A	G	A	A	A/G	trnS-GCU ~ trnG-UCC	IGS
1977	10010	C	T	T	C	T	A	T	T	C/T,A	trnS-GCU ~ trnG-UCC	IGS
1978	10012	G	G	G	G	G	G	G	A	G/A	trnS-GCU ~ trnG-UCC	IGS
1979	10015	C	C	C	C	A	C	C	C	C/A	trnS-GCU ~ trnG-UCC	IGS
1980	10017	T	A	A	T	A	A	A	A	T/A	trnS-GCU ~ trnG-UCC	IGS
1981	10022	A	A	A	A	A	A	G	C	A/C,G	trnS-GCU ~ trnG-UCC	IGS
1982	10024	A	A	A	A	A	A	A	T	A/T	trnS-GCU ~ trnG-UCC	IGS
1983	10026	A	A	A	A	C	A	A	A	A/C	trnS-GCU ~ trnG-UCC	IGS
1984	10030	T	T	T	T	T	T	C	T	T/C	trnS-GCU ~ trnG-UCC	IGS
1985	10031	T	C	C	T	C	C	C	T	T/C	trnS-GCU ~ trnG-UCC	IGS
1986	10032	T	T	T	T	G	T	T	T	T/G	trnS-GCU ~ trnG-UCC	IGS
1987	10033	T	A	A	T	G	G	G	A	T/G,A	trnS-GCU ~ trnG-UCC	IGS
1988	10034	T	A	A	T	A	A	A	A	T/A	trnS-GCU ~ trnG-UCC	IGS
1989	10035	A	C	C	A	G	C	C	C	A/C,G	trnS-GCU ~ trnG-UCC	IGS
1990	10037	A	A	A	A	A	A	A	C	A/C	trnS-GCU ~ trnG-UCC	IGS
1991	10039	A	C	C	A	C	C	C	C	A/C	trnS-GCU ~ trnG-UCC	IGS
1992	10041	C	C	C	C	C	C	A	A	C/A	trnS-GCU ~ trnG-UCC	IGS
1993	10056	G	G	G	G	A	G	G	G	G/A	trnS-GCU ~ trnG-UCC	IGS
1994	10057	T	T	T	T	T	T	G	G	T/G	trnS-GCU ~ trnG-UCC	IGS
1995	10058	A	G	G	A	G	A	G	G	A/G	trnS-GCU ~ trnG-UCC	IGS
1996	10059	G	G	G	G	G	T	A	A	G/T,A	trnS-GCU ~ trnG-UCC	IGS
1997	10060	G	G	G	G	A	G	A	A	G/A	trnS-GCU ~ trnG-UCC	IGS
1998	10061	A	A	A	A	G	A	G	G	A/G	trnS-GCU ~ trnG-UCC	IGS
[truncated: 15,271 more rows]

## Sheet: Table S7
Table S7. Detailed data of the InDels in the Wolffia arrhiza and six Lemnoideae species
No.	Start pos in ref (Wolffia australiana)	Ref base	Wolffia arrhiza	Wolffia globosa	Wolffia australiana	Wolffia brasiliensis	Wolffiella lingulata	Lemna minor	Spirodela polyrhiza	InDel Length	Annotation (Wolffia arrhiza)	Region
1	66	T	T----	T----	T----	T----	T----	TTTAA	T----	4	rpl2 ~ trnH-GUG	IGS
2	84	CCACTAGATATAATAAGAAA	TTTATATATC---------TATTTATATATCTTATC---------------------TATTTATATACCTAATA----------------------------------------TATATAACAA	TATATATATC---------TATTTATATAGATAAT------------------------------------ATA----------------------------------------TATATAACAA	C----------------------------------------------------------------CACTAGATA----------------------------------------TAATAAGAAA	GACATATATA---------TA-------------------------------------------ACACT--AAT----------------------------------------AACATAACAA	CCAATATGT------------------------------------------------------------------------------------------------------------AGAACAA	TAAATATATATAGATATATTATTAAAATTCCATTCTATTAATATTCTATTATTCTATTAATAATGTATTCTATTAATAATGGAATTATTACTAATAAAATTATTAGTATTTACTAATATAATAA	TATATATTTA---------TATTAAAATATTATATAATTACCATAGCATAATTATA----------ATTCTATT--------------------------------------------------	108	rpl2 ~ trnH-GUG	IGS
3	187	CC	CC	CC	CC	C-	CT	CC	CC	1	trnH-GUG ~ psbA	IGS
4	218	TTTTTTC	TTTTTT---------------------------------------------------------------------------------------------------------------------------------------------------------------------------A	TTTTTT---------------------------------------------------------------------------------------------------------------------------------------------------------------------------A	TTTTTT---------------------------------------------------------------------------------------------------------------------------------------------------------------------------C	TTTTGT---------------------------------------------------------------------------------------------------------------------------------------------------------------------------C	T---------------------------------------------------------------------------------------------------------------------------------------------------------------------------------	TTTTTTT--------------------------------------------------------------------------------------------------------------------------------------------------------------------------T	CTTTTTTGTTTCTTTTATTTTTTAAATATTAAAATTGGATTTCTTTTTTCCTTGAATTATATTATAGATTTAAGATTTAATTATATTATAGTTATAGATTTTATTTATATAATAAGCGCGCCGCGATATATTTATATAATATGTAAATATCAAATATGTAAATATAATTAAATAAAGG	177	trnH-GUG ~ psbA	IGS
5	243	C	C--------------------------------------------------	C--------------------------------------------------	C--------------------------------------------------	C--------------------------------------------------	C--------------------------------------------------	C--------------------------------------------------	CGAAAGAATGGACATTAATTACAAATTGACAAAAATACAAAGTATGCTAAG	50	trnH-GUG ~ psbA	IGS
6	252	T	T------	T------	T------	TCATTGT	TAA----	T------	T------	6	trnH-GUG ~ psbA	IGS
7	257	A	AATAC	A----	A----	A----	A----	A----	A----	4	trnH-GUG ~ psbA	IGS
8	274	AAATC	A---TACA	A---TACA	A---AATC	AAACACTA	A---TCCA	A-------	A-------	7	trnH-GUG ~ psbA	IGS
9	296	CATACAA	TATAGAA	TATAGAA	CATACAA	GATACAA	GATACAA	C------	CACACAA	6	trnH-GUG ~ psbA	IGS
10	325	TTAAG	ATAAA	ATAAA	TTAAG	ATAAG	A----	TATTA	ATAAG	4	trnH-GUG ~ psbA	IGS
11	343	ATTCC	A----	A----	ATTCC	ATTAC	ATTCC	ATTCC	ATTCC	4	trnH-GUG ~ psbA	IGS
12	373	A	AAT	AAT	A--	AA-	AA-	AA-	AA-	2	trnH-GUG ~ psbA	IGS
13	1498	A	AACT	AACT	A---	AAGT	AAGT	AACT	AAGT	3	psbA ~ trnK-UUU	IGS
14	1571	ACAG	G-AG	G-AG	ACAG	G---	A---	A---	A---	3	psbA ~ trnK-UUU	IGS
15	1612	CTAGAAA	CTAAAAA	CTAAAAA	CTAGAAA	CTCAAAA	C------	CTATTTC	CCATTTA	6	psbA ~ trnK-UUU	IGS
16	1621	T	AC-----TAA	CC-----TAA	T---------	A---------	A---------	TATGAAGTAA	AATCAAGTAA	9	psbA ~ trnK-UUU	IGS
17	1722	AT	A--T	A--T	A--T	A--T	A--T	TGTA	T---	3	trnK-UUU	intron
18	1725	GA	GA	GA	GA	GA	G-	TA	TA	1	trnK-UUU	intron
19	1733	A	AT	AT	A-	AT	AT	AT	AT	1	trnK-UUU	intron
20	1813	AAAAG	AAAAG	AAAAG	AAAAG	AAAAG	AAAAG	A----	AAAAG	4	trnK-UUU	intron
21	1886	A	A--------	A--------	A--------	ACTACCCTT	ATTACCTTT	ACTAAGAT-	ACTAAGAT-	8	trnK-UUU	intron
22	1891	TTGACGTTT	TTGACGTCT	TTGACGTGT	TTGACGTTT	GACGTTTAT	TTTATGTTT	T--------	TATCTCTTA	8	trnK-UUU	intron
23	1907	AAT	AAT-	AAT-	AAT-	A---	AATT	AAGT	AATT	3	trnK-UUU	intron
24	1913	TTTTGA	GGGTTC	GGGTTC	TTTTGA	TTTCGA	TTTTTA	T-----	TTTCTA	5	trnK-UUU	intron
25	1934	AGAGC	A----	A----	AGAGC	ACAGG	ACAGG	ACTGT	ATGGT	4	trnK-UUU	intron
26	1962	G	G------	G------	G------	G------	G------	CGAAATG	T------	6	matK, trnK-UUU	intron
27	3365	GCGTTTA	G------	G------	GCGTTTA	GCATTTA	GCATTTA	GCATTTA	GCATTTA	6	matK, trnK-UUU	intron
28	3436	GTGT	GTGT	GTGT	GTGT	G---	GTGT	GTGT	GTGT	3	matK, trnK-UUU	intron
29	3531	A	ATCAA	ATCAA	A----	A----	A----	A----	A----	4	trnK-UUU	intron
30	3558	CAGAACT	CAGAACT	CAGAACT	CAGAACT	C------	C------	C------	C------	6	trnK-UUU	intron
31	3580	AAAA	AT-AAAA	AT--AAA	A---AAA	ATAAAAA	ATAAAAG	AT-----	AT-----	5	trnK-UUU	intron
32	3592	CA	CA	CA	CA	C-	CA	CA	CA	1	trnK-UUU	intron
33	3611	A	A-	A-	A-	A-	A-	AC	A-	1	trnK-UUU	intron
34	3616	C	CCAA	CCAA	C---	CCAA	CAAA	CAAA	CAAA	3	trnK-UUU	intron
35	3638	A	A-	A-	A-	AT	A-	A-	A-	1	trnK-UUU	intron
36	3679	T	TTA	T--	T--	T--	T--	T--	T--	2	trnK-UUU	intron
37	3692	A	A-----	A-----	A-----	A-----	A-----	A-----	AAAAAG	5	trnK-UUU	intron
38	3708	G	C------	T------	G------	G------	G------	C------	CTTTATT	6	trnK-UUU	intron
39	3750	A	A--	A--	A--	A--	ATT	A--	A--	2	trnK-UUU	intron
40	3799	CCGTATCTAT	CCCTATCTAT-----	CCCTATCTAT-----	CCGTATCTAT-----	CCCTATCTATACTGG	CCCTATCTAT-----	CCCTAT---------	C--------------	14	trnK-UUU	intron
41	3813	GA	GA	G-	GA	GA	GA	GA	GA	1	trnK-UUU	intron
42	3828	T	T-	T-	T-	T-	T-	TC	TA	1	trnK-UUU	intron
43	3851	T	T----	T----	T----	T----	T----	CGCTA	TCATA	4	trnK-UUU	intron
44	4001	CGAAGAGT	CGAAGAGT	CGAAGAGT	CGAAGAGT	CAAAGAGT	CGAAGAGT	C-------	CAAAGGAT	7	trnK-UUU	intron
45	4027	A	CTTT	ATTT	A---	A---	A---	T---	A---	3	trnK-UUU	intron
46	4047	A	A-	A-	A-	A-	A-	AA	AT	1	trnK-UUU	intron
47	4078	T	T-	T-	T-	TA	T-	TT	TT	1	trnK-UUU	intron
48	4169	C	C-	C-	C-	C-	CT	C-	C-	1	trnK-UUU	intron
49	4275	CCTGT	CCTGT	CCTGT	CCTGT	CCTGT	CCTGT	C----	C----	4	trnK-UUU	exon
50	4305	TTAAGT	T-----	T-----	TTAAGT	GTAAGT	TTAAGT	T-----	T-----	5	trnK-UUU ~ rps16	IGS
51	4322	A	AC	A-	A-	A-	A-	A-	A-	1	trnK-UUU ~ rps16	IGS
52	4338	TACAA	T----	T----	TACAA	TACAA	CATAA	TACAA	TACAA	4	trnK-UUU ~ rps16	IGS
53	4348	T	T----------------------------------------------------------------------	T----------------------------------------------------------------------	T----------------------------------------------------------------------	T----------------------------------------------------------------------	T----------------------------------------------------------------------	TAAACTAATCAAATATAATTG-ATTTAAATTAAATTAAAAAAAAATGTTATTCAGTAAGAATTTAATT---	TAAAATAATAAAATAAGAATATATTTCAATT------CAAAACATTTTTATTCAGTAATAATTGAAGTAAA	66	trnK-UUU ~ rps16	IGS
54	4397	TAG	TAG	TAG	TAG	TAG	TAG	T--	T--	2	trnK-UUU ~ rps16	IGS
55	4467	TTTTTG	GTTTT-----	GTTTT-----	TTTTT----G	GTTTT-----	GTTTT-----	T--------A	TTTTTTAAAT	8	trnK-UUU ~ rps16	IGS
56	4531	G	G-	G-	G-	GA	GA	GA	GA	1	trnK-UUU ~ rps16	IGS
57	4551	A	A-----	C-----	A-----	A-----	AACAAT	A-----	G-----	5	trnK-UUU ~ rps16	IGS
58	4590	GG	AA	AA	GG	AG	AT	AC	A-	1	trnK-UUU ~ rps16	IGS
59	4592	ATTAAC	A------	A------	ATTAA-C	A------	A------	AAAAGGA	AGAAAGA	6	trnK-UUU ~ rps16	IGS
60	4605	C	C-	C-	C-	C-	CT	T-	C-	1	trnK-UUU ~ rps16	IGS
61	4613	T	T--------------	T--------------	T--------------	T--------------	T--------------	T--TTTATTGCTAAA	TGGTAAATTCCTAAA	14	trnK-UUU ~ rps16	IGS
62	4615	C	CAAA	C-AA	C---	CAAA	CAAA	CAAG	CAAG	3	trnK-UUU ~ rps16	IGS
63	4619	A	A------------------------	A------------------------	A------------------------	AA------------------TAAAC	AG------------------TCAAA	AAGGGGTATCAATATAAAAATAAAA	AGGGGGTATCGATAGAAAAATAAAA	24	trnK-UUU ~ rps16	IGS
64	4625	AATATTTAGT	A-----ATGTTTAGT	A-----ATGTTTAGT	A-----ATATTTAGT	A-----ATGTTTAGT	A-----ATGTTTAGT	A--------------	AATCAAATGTTGAGT	14	trnK-UUU ~ rps16	IGS
65	4638	A	A-----	A-----	A-----	A-----	A-----	AAATAC	AAATAA	5	trnK-UUU ~ rps16	IGS
66	4660	GGC	G-------	GGCTATTA	GGC-----	GAC-----	GGC-----	GGA-----	AGA-----	7	trnK-UUU ~ rps16	IGS
67	4671	C	C-	C-	C-	C-	C-	CT	C-	1	trnK-UUU ~ rps16	IGS
68	4682	GAACTGCCT	GAACTAACT	GAACTAACT	GAACTGCCT	G--------	GAACTAACT	GCAC-----	GCACTCATT	8	trnK-UUU ~ rps16	IGS
69	4695	GTTTTTTTAAATACTTCAA	G----TTAAACTACTTCAA	G----TTAAACTACTTCAA	GTTTTTTTAAATACTTCAA	CTATTTAAA-----TTCCA	GTATT--------------	CTATTTTTAAATTCTTTGA	ATATTTAAAAATATTTTGA	14	trnK-UUU ~ rps16	IGS
70	4727	CTTA	ATTT	CTTA	CTTA	CTTA	CTTA	A---	C---	3	rps16	exon
71	4944	G	G-	GC	G-	G-	G-	GC	GC	1	rps16	exon
72	4950	CCC	CCC	CCC	CCC	CCC	CCC	C--	CCC	2	rps16	exon
73	5011	CTAAAATGTTTATATTGACTC	C-----TTTTTATATTTAGTC	CTCAAATTTTTATATTTAGTC	CTAAAATGTTTATATTGACTC	CTCA-----------------	CTCAAATGTTTATCTTTACTC	CTAAAA-----AGATTCATTT	T-----------GATTCATTT	17	rps16	exon
74	5033	AAAT	AGAT	AGAT	AAAT	A---	A---	A---	A---	3	rps16	exon
75	5051	CA	C-	C-	CA	CA	CA	AT	TT	1	rps16	exon
76	5057	T	T-----	T-----	T-----	TTTTGA	TCTTTA	ATTTTG	TTTTTA	5	rps16	exon
77	5058	ATTTAGC	ATTTAGT-----------------	ATTTAGT-----------------	ATTTAGC-----------------	GTTGAGT-----------------	GTTGAGT-----------------	ATTTAGTTAATATATATTTAAACT	A-----------------------	23	rps16	exon
78	5096	TGTTTAAATA	TAC----TTAAATA	TAC----TTAAATA	TGT----TTAAATA	TACATTTTTAAATA	TACATTTTTTAATA	T-------------	TTTA---------A	13	rps16	intron
79	5112	A	AA	AC	A-	A-	A-	A-	A-	1	rps16	intron
80	5127	GT	AT	GT	GT	A-	GT	GT	GT	1	rps16	intron
81	5139	CCCTCAA	C-----G	C-----G	CCCTCAA	CCCTCTA	CCCTCTA	TCCTCTA	TC-----	5	rps16	intron
82	5152	CAA	CAA	CAA	CAA	CAA	CAA	CAA	C--	2	rps16	intron
83	5175	TCTCTATAATAT	TCTATAAAAAAT	TCTATAA-----	TCTCTATAATAT	TCTATATAAAAA	TCTATATAAAAA	T--------AAA	T--------AAA	8	rps16	intron
84	5189	AACTCAAAAAA	AAAAAAAATAA	AAGAAAAATAA	AACTCAAAAAA	AT--------G	A----------	AACTAAAATCA	AAAATGGATAA	10	rps16	intron
85	5231	TTATT	TTT----	TTTTTTA	TTATT--	TTATT--	TTATT--	TTATT--	T--TT--	4	rps16	intron
86	5242	T	T-	T-	T-	TA	T-	T-	T-	1	rps16	intron
87	5251	A	A---	A---	A---	A---	A---	AAAT	AACG	3	rps16	intron
88	5294	T	T---	T---	T---	T---	TGAA	T---	T---	3	rps16	intron
89	5308	T	TAGAAA	TAGAAA	T-----	TAGAAA	TAGAAA	TAGAAA	TAGAAA	5	rps16	intron
90	5317	A	A----	A----	A----	A----	A----	ATTTT	A----	4	rps16	intron
91	5334	TA	TA	TA	TA	CA	TA	TA	T-	1	rps16	intron
92	5340	CTT	TCT	TCT	CTT	CTT	C--	CTT	CTT	2	rps16	intron
93	5345	T	TG	T-	T-	TT	TT	T-	T-	1	rps16	intron
94	5371	C	TA	TA	C-	C-	T-	A-	A-	1	rps16	intron
95	5425	C	A--	A--	C--	C--	CTT	G--	G--	2	rps16	intron
96	5438	TTTTG	T----	T----	TTTTG	T----	T----	T----	T----	4	rps16	intron
97	5546	T	TTTCTA	TTTCTA	T-----	T----A	T----A	T----A	T----A	5	rps16	intron
98	5548	G	G-	G-	G-	GA	G-	GA	GA	1	rps16	intron
99	5560	GA	G-	G-	GA	GA	GA	GA	GA	1	rps16	intron
100	5562	AA	AA	AA	AA	AA	A-	AA	AC	1	rps16	intron
101	5600	G	GTTTTA	G-----	G-----	G-----	G-----	G-----	G-----	5	rps16	intron
102	5607	CTTACCG	CTTACGG	CTTACGG	CTTACCG	CGTACCA	CGTACTA	C-----A	C------	6	rps16	intron
103	5639	T	TTTAAA	TTTAAA	T-----	T-----	T-----	T-----	T-----	5	rps16	intron
104	5656	AGAATTT	AGAATTT	AGAATTT	AGAATTT	AGAATTT	AGAATTT	A------	AGAATTT	6	rps16	intron
105	5666	T	TAT	TA-	T--	TTT	TTT	T--	T--	2	rps16	intron
106	5671	T	T-----------------------------------------------	T-----------------------------------------------	T-----------------------------------------------	T-----------------------------------------------	CGATTATATAATTATATTTATATATTATATTATTATTATATATAGAGA	CGAT--------------------------------------------	CGAT--------------------------------------------	47	rps16	intron
107	5676	ATTATATAT	ATTCTATATATAG----------------------AATAT	ATTCTAT-----------------------------ATAT	ATTAT-------------------------------ATAT	ATTATATATAGAG---------------------------	ATTATATATAGAGAATAGAGATAATATAATGTTTAGATAT	A---------------------------------AATTTA	A---------------------------------AATTGA	33	rps16	intron
108	5691	ATGT	ATGT	ATGT	ATGT	ATAT	ATGT	ATGT	A---	3	rps16	intron
109	5748	GA	G-	G-	GA	GA	GA	GA	GA	1	rps16	intron
110	5813	G	G-	G-	G-	GA	CC	A-	A-	1	rps16	intron
111	5826	T	TAGTAAA	T------	T------	T------	T------	T------	T------	6	rps16	intron
112	6037	G	G---------	G---------	G---------	G---------	G---------	GTCG----TT	GTCGGTACTT	9	rps16 ~ trnQ-UUG	IGS
113	6049	CAGACCTTTT	C---------	C---------	CAGACCTTTT	C-----TTTT	C-----CCTT	C-------TT	C-------TT	9	rps16 ~ trnQ-UUG	IGS
114	6063	ATTTTC	TTTATA	TTTATA	ATTTTC	ATCTTC	A-----	ATTTTA	ATCCAT	5	rps16 ~ trnQ-UUG	IGS
115	6080	TTTAGTTAGTTAG	T--------------TTAGTTGG	T--------------TTAGTTGG	TTT----------AGTTAGTTAG	GACTTTTTAGTGAGTTTAGTTAG	TACTTTTTAGTTAGTTTAGTTAA	TTCTTTTTTG--AATTTAGTTAA	TTTTTTCT---------------	15	rps16 ~ trnQ-UUG	IGS
116	6096	T	T-	TA	T-	T-	T-	TA	TA	1	rps16 ~ trnQ-UUG	IGS
117	6103	A	A----------	A----------	A----------	A----------	A----------	AAAGTCTTTAT	AAAA-------	10	rps16 ~ trnQ-UUG	IGS
118	6135	C	C--	C--	C--	C--	CAA	C--	G--	2	rps16 ~ trnQ-UUG	IGS
119	6162	GT	GT	GT	GT	GA	G-	TT	TT	1	rps16 ~ trnQ-UUG	IGS
120	6169	TTAGATGTATGTCAATTGGAAGTAAAGGTATTTTTTTTCTTTTTTATTAAATTAAAGTTCC	TGATATATA--------TGTCAATTGCAAGTAAAGGTCTTATTT-----TGTTTTCTT----------------TTTTA--------------GTACATTAAA-AAAAGTTCC	TGAGATATA--------TGTCAATTGCAAGTAAAGGTCTTTTTT-----TGTTTTTTT----------------TTTTA--------------GTACATT-AA-AAAAGTTCC	TTAGATGTA--------TGTCAATTGGAAGTAAAGGTATTTT---------TTTTCTT----------------TTTTA--------------TTAAATT-----AAAGTTCC	TTAGATGTA--------TGTCAATTTCAAGTAAAGGTCTTTTT--------TTTCGTT----------------TTTTA--------------TTACATAAAATGAAAGTTTC	TTAGATGTA--------TGTCAATTTCAAGTAAATGTCTTTTA--------TTTTATTGATTTTTTTTATTACATTTTACATTAAAATGACATTTACATTAAATTAAAGTTCA	T----------------------------------------------------------------------------------------------------------------	TTAAACCTAGTCTTTTTTTTCAAAAAAAAAATGAGATTTTTTAAATGGGTCTTTTATT-------TTTATT---TTTCA--------------TTACATT-----AAATTTCC	96	rps16 ~ trnQ-UUG	IGS
121	6239	AGGGGACTGAATCATTTATTTTATAGTAAATTAGTAAAT	GGGGGACTGAATC------TTTATAGTAAATTA--GTCAAG	GGGGGAATGAATC------TTTATAGTAAATTA--GTAAAG	AGGGGACTGAATCATTTATTTTATAGTAAATTA--GTAAAT	AGGGAACTAAATCATTTATTTTATATTAAATTA--GGAAAG	AGGGAACTCACTCATTTATTTTATAGTAAATTA--GGAAAG	A----------------------------------------	AGGGAACTAAATCATTTATTTTATTTTTTGTTATTGAAAAT	40	rps16 ~ trnQ-UUG	IGS
122	6282	A	ATACAAAT	ATACAAAT	A-------	ATAAAATG	AGAAAATT	AGCGATTT	AGATATTT	7	rps16 ~ trnQ-UUG	IGS
123	6286	TATTTTGATTTAAAAATGAGTCATT	CATTTTAA--TCAAAAATTATTTGTTAATT	CATTTTAA--TAAAAAATTATTTGTTAATT	TATTTTGA--TTTAAAAATG---AGTCATT	AATTCACATTTTTTAAAAAA----------	AATGAAAA-TTTTTGAATTA----------	A-----------------------------	A-----------------------------	27	rps16 ~ trnQ-UUG	IGS
124	6346	C	C---------	C---------	C---------	G---------	ACTTAAATTT	C---------	C---------	9	rps16 ~ trnQ-UUG	IGS
125	6352	AATCCGATGAATC	AATGAGACAAATC	AATGAGACAAATC	AATCCGATGAATC	AATCGGACGAATA	AATCGGACGAATA	A------------	AACCTGAAGGATC	12	rps16 ~ trnQ-UUG	IGS
126	6386	TACCA	C----	C----	TACCA	A---A	A---A	A---A	G---A	4	rps16 ~ trnQ-UUG	IGS
127	6402	TAT	TGT	TGT	TAT	TTT	TTA	T--	T--	2	rps16 ~ trnQ-UUG	IGS
128	6426	GT	GT	GT	GT	G-	GT	GT	GT	1	rps16 ~ trnQ-UUG	IGS
129	6432	A	A------	A------	A------	A------	A------	AAGGCAA	AGAATTC	6	rps16 ~ trnQ-UUG	IGS
130	6435	ATTGCT	ATTCCT	ATTCCT	ATTGCT	TTTCAT	TTTCAT	ATTCAT	A-----	5	rps16 ~ trnQ-UUG	IGS
131	6449	AAAAC	AAAAC	AAAAC	AAAAC	A----	A----	A----	A----	4	rps16 ~ trnQ-UUG	IGS
132	6465	TAGTTTAAT	AGTT----------------TTATT	A--------------------TATT	TAGT----------------TTAAT	TAGT----------------TTAAT	TAGT----------------TTAAT	TAAT---------------------	TAGTTTTATTATGGTTTATTTTAAG	21	rps16 ~ trnQ-UUG	IGS
133	6507	A	A-	A-	A-	A-	A-	C-	CA	1	rps16 ~ trnQ-UUG	IGS
134	6513	CTACAAAATAT	CTACTA----AATAT	CTACTA----AATAT	CTACAA----AATAT	CTACTAAATATATTA	C---------TATAT	GTA------------	GTA------------	12	rps16 ~ trnQ-UUG	IGS
135	6533	T	TC	TC	T-	TC	TC	TC	TC	1	rps16 ~ trnQ-UUG	IGS
136	6540	TGA	TGA	TAA	TGA	GGC	A--	AAA	TTA	2	rps16 ~ trnQ-UUG	IGS
137	6549	T	T-----	T-----	T-----	T-----	T-----	TTCATT	TAAATG	5	rps16 ~ trnQ-UUG	IGS
138	6557	CGCTAA	CGCTAA	CGCTAA	CGCTAA	CGCTAA	CGCTAA	C-----	CAATAA	5	rps16 ~ trnQ-UUG	IGS
139	6566	CGTCA	C----------	C----------	CGT------CA	CGTGTTTGGTA	CGTGTTCGTGA	AGTATTAATAA	AGTATTCGCAA	10	rps16 ~ trnQ-UUG	IGS
140	6580	AAATATTTAATGTATATGATTGATATCTATCCCACTCATTAAAGTCAA	ATTACCTAAGAATC---TTTAGTGTATATGATTGATATGTCTATC------TCATTAATTAAAGTC-----AAA	ATTCCCTAAGAATC---TTTAGTGTATATGATTGATATGTCTATCTCATTATCATTAATTAAAGTC-----AAA	A---------AATA---TTTAATGTATATGATTGATA--TCTATC------CCACTCATTAAAGTC------AA	ACTACCTAAGAATCTTTTTTCTTGTATATGATTCCGT------------TCCCATTCATTAAAATAAAAAAAAA	ACTACCTAAGAATC---TTTAGTGTATATGCTTGATA------------TCTCATTCATT-------AAAAAAA	AATACCT-------------------------------------------------------------------	AATACCTAATAATC---CTTAGTGGATATCAT----------------ATCTCATTCATTAAAGT--------A	59	rps16 ~ trnQ-UUG	IGS
141	6639	A	ATTTAT	ATTTAT	A-----	A-----	A-----	A-----	G-----	5	rps16 ~ trnQ-UUG	IGS
142	6643	A	A-	A-	A-	A-	A-	A-	AT	1	rps16 ~ trnQ-UUG	IGS
143	6656	G	GAATTA	G-----	G-----	G-----	G-----	CAATTG	CA---G	5	rps16 ~ trnQ-UUG	IGS
144	6659	TTGACTGAGAAA	TTAAAGGAGACA	TTAAAGGAGACA	TTGACTGAGAAA	TTGAATGAGACA	TTAAATGAGAAA	TTAAATTATCCA	T-----------	11	rps16 ~ trnQ-UUG	IGS
145	6680	GAAACGAGATAAAATAGA	GAAACGAGATAAGAGAGA	GAAACGAGATAAGAGAGA	GAAACGAGATAAAATAGA	GAAACAAGATAAGATAGA	G------GATAAGATAAA	GAAAC-------------	GAAAC-------------	13	rps16 ~ trnQ-UUG	IGS
146	6725	CAA	C--	C--	CAA	C--	C--	G--	C--	2	rps16 ~ trnQ-UUG	IGS
147	6756	T	T-----	T-----	T-----	T-----	TAATAC	A-----	T-----	5	rps16 ~ trnQ-UUG	IGS
148	6765	TTATA	TAATA	TAATA	TTATA	TTATA	TTCTA	T----	TTATG	4	rps16 ~ trnQ-UUG	IGS
149	6780	T	T--------	T--------	T--------	TATATATAT	T---TATAT	T--------	T--------	8	rps16 ~ trnQ-UUG	IGS
150	6801	TTA	AGT	AGT	TTA	AGT	CGT	TTA	T--	2	rps16 ~ trnQ-UUG	IGS
151	6807	TTATTTTTCTTTTTTTTCATA	TCCTTTTTCT-------------A	TCCTTTTTCT--------------	TTATTTTTCTTTTTTTTCA---TA	ATTTTTTTTTC-----------AT	ATTTATTTTTTCCTATGAAAAAAT	T---------------------AT	G---------------------AT	21	rps16 ~ trnQ-UUG	IGS
152	6836	GA	GA----	GA----	GA----	GA----	GA----	AGAATC	A-----	5	rps16 ~ trnQ-UUG	IGS
153	6864	T	T------	T------	T------	T------	TACATAG	T------	T------	6	rps16 ~ trnQ-UUG	IGS
154	6875	T	T-	T-	T-	T-	T-	TA	T-	1	rps16 ~ trnQ-UUG	IGS
155	6893	G	GTTTTA	G-----	G-----	G-----	G-----	G-----	G-----	5	rps16 ~ trnQ-UUG	IGS
156	6902	GC	GC	GA	GC	GC	GC	TA	T-	1	rps16 ~ trnQ-UUG	IGS
157	6938	TATC	TATC-----	TATCTCATT	TATC-----	TATC-----	TATC-----	T-----ATG	TATGTAATG	5	rps16 ~ trnQ-UUG	IGS
158	6957	AT	AT	AT	AT	A-	AT	AT	AT	1	rps16 ~ trnQ-UUG	IGS
159	6962	T	TG	TT	T-	T-	T-	TT	TT	1	rps16 ~ trnQ-UUG	IGS
160	6982	A	A---	A---	A---	AAAG	A---	A---	A---	3	rps16 ~ trnQ-UUG	IGS
161	6988	TATTAACTACGTAAATTGAACACAAAGACTACATAATATATATGGTATGGGTATAAAACTCGGTCATTTTTTGTTTTACATAAAAAGTTTGCTTTAGATTTTTGATGACTTCAAAAAATTCATTATATTTTATAGACTATCTTTAATAGCTCTACCAAGTTGCTAC	T-ATTAACTACGTAAATTCAATACAAAGAATACATAATAGA-----TATCGTATGGGC--------CCCGGTTATTTTTTGTTTT----------------AGATTAAAAGTTTGCTTGAGATTTTTGATGAATTC-AAAAAAATCATTCTATTTACTGGACTATATCTAATTGCTCTCCCGAGTTGCTAC	T-ATTAACTACGTAAATTCAATACAAAGAATACATAATAGAGATCGTATCGTATGGGCA--T-AAACTCGGTTATTTTTTGTTTT----------------AGATTAAAGGTTTGCTTGAGATTTTTGATGAAGTC-AAAAAAATCATTCTATTTACTGGACTATATCTAATTGCTCTCCCGAGTTGCTAC	T-ATTAACTACGTAAATTGAACACAAAGACTACATAATATA-----TATGGTATGGGTA--TAAAACTCGGTCATTTTTTGTTTT----------------ACATAAAAAGTTTGCTTTAGATTTTTGATGACTTC-AAAAAATTCATTATATTTTATAGACTATCTTTAATAGCTCTACCAAGTTGCTAC	T-ATTAACTACGTAAATCGACCAC-AAAAATACATAATATAATATATATAGGGTAGCGGCATAAAACTCGGGCATTTTAAGTTTT-----------------CATTAAAGGTTTGCTTTAAATTTTTGATGAATTC-AAAAAAGTCAGTCAAATTAATGGACTATATCTAACTGCTCTGCCGAGTTGCTAC	T-ATTAACTCCATAAATCGACCACAAAAAATACATTACATAATATATATGGTAGAGCAG---ACAACTCGGTCATTTTTTCTTTTACATTTTACATTAAATACATTAAAAGTTTGCTTTAGATTTTTGATGAATTCAAAAAAAGTGAGTCAAATTAATAGACTATATCTAATTGCTCTACCGAGTTGCTAC	T----------------------------------------------------------------------------------------------------------------------------------------------------------------------------------------------	TAATTAACTACGGAAATAGAACACAAACAAAACAAAATATA-----TATGGTATGGGCA--GAAAACTCAGTCATTTTTTGTTTTACAACTTTCCT---------------TTACCTTTACATTGTTGATCAATTA-ATTTTATTAAGTAAATTGACTAGAATATATCTAATTCCTCTCCCAAGTCGCTAC	186	rps16 ~ trnQ-UUG	IGS
162	7160	TTTGATTTTTTATGTATTGGAACGGGATACAAAAAAATAAATGGGTGTAAATATGTTTGATATTCCTATTTAATTTGAATTTCACTCCATTCTAGTTAGTTTTAGGGTATTTAACTGAAAAAAGGACTATAGCAAGGGAC	T----------TAGCATTTTTATGTATTTTATTTGAACGG------------TATACCAAAGAATAAACGGGTGTAAATGCTTTTGATATTTCCTATTTAATTTAAATTGCAGTCCATTCTAGTAAGTTT-GAAGGTATTTAACTGACAAAGG------ACTAAG----------------------------	T----------TAGCATTTTTATG-----TATTTGAACGG------------TATACCAAAGAATAAACGGGTGTAAATG----TGCTATTTCCTATTTAATTTAAATTGCAGTCCATTCTAGTAA---T-GAGGGTATTTAACTGACAAAGG------ACTAAGGTAC------------------------	T----------TTGATTTTTTATG-----TATTGGAACGG------------GATACAAAAAAATAAATGGGTGTAAATATGTTTGATA-TTCCTATTTAATTTGAATTTCACTCCATTCTAGTTAGTTT-TAGGGTATTTAACTGAAAAAAGGACTATAGCAAGGGAC------------------------	T----------TAGATTTTTTATG-----TATTTGAACAG------------AATAGAAAAGACTAAATGGGTGTAACTATGTTTGATA-TTCCTACTGAATTTGAAATTCAGTACATTCTAGTT------TATGGTATTTCACTGAAAAAAGGACTCAAGTAAGGGAC------------------------	T----------TAGA-TTTTTATG-----TATTTGAACAGGATACAAAAAAAAATAAAAAAAAAGAAATGGGTATAACTTTTTTTGAGA-TTCCTATTTAAGTGGCATTTGACTCCATTCTAATTAAATTATAGGCTATTTCACTGAAAAAAGGACTAAAATAAGGGACTATTAGTAAGGGACTATTATTATA	A-------------------------------------------------------------------------------------------------------------------------------------------------------------------------------------------TAGAA	ACATTAACTTAAAATTTTTTTATG-----GATTTGAAGCG------------GATACAAAAAGAAAAATGGGTCTAAATCTGTTTGATA-TTCCTATTTTATTTGAATTTGACTCCATGCTAATTAGTTT-TAGGGTTTTTAATTTAAAAGAAAAC--------------------------------CAGTA	170	rps16 ~ trnQ-UUG	IGS
163	7335	A	A---	A---	A---	A---	AGTC	A---	A---	3	rps16 ~ trnQ-UUG	IGS
164	7341	TCCCTCTAAA	TCCATACATA	TCCATACATA	TCCCTCTAAA	TCAATACATA	TCCCTACATA	TACATACATG	T---------	9	rps16 ~ trnQ-UUG	IGS
165	7361	TC	TA	TA	TC	TA	TA	T-	TA	1	rps16 ~ trnQ-UUG	IGS
166	7376	T	ACCTTTTTTATTTT	A-CTTTTGTATTTT	T-------------	T-------------	T-------------	C-------------	C-------------	13	rps16 ~ trnQ-UUG	IGS
167	7385	TTAATTAAAGG	TTAATTAAACG	TTAATTAAACG	TTAATTAAAGG	GTTATTAAACG	TTAATTAAACG	T----------	TTAATTAAACA	10	rps16 ~ trnQ-UUG	IGS
168	7407	TTTTTGTTATTTTCATTCAGCAGAA	C----TTT--------TTTTGAATTCAGCAGAA	CC--TTTT--------TTTTGAATTCAGCAGAA	TTTTTGTT--------ATTTTCATTCAGCAGAA	CTTTTTTTC--ATTTGATTTTGATTGAGGCGAA	CTTTC----------------------------	AGTTTTTTTGCATTTTGATTCTGCGTAGCAGAA	AG---TTTTGCATTTTATTTTGATTCTGAAGAA	28	rps16 ~ trnQ-UUG	IGS
169	7512	AGA	ATATTTATTTTA	ATA-----TTTA	AGA---------	AGA---------	AGA---------	A---------GA	ATA---TTTTTA	9	trnQ-UUG ~ psbK	IGS
170	7543	AGT	AGT	AGT	AGT	ATT	AGT	ATT	A--	2	trnQ-UUG ~ psbK	IGS
171	7564	C	CAATTCCCTATTTCATTGCAGA	C---------------------	C---------------------	C---------------------	C---------------------	C---------------------	C---------------------	21	trnQ-UUG ~ psbK	IGS
172	7600	AAAAAAAAAATAACT	AAAAA--------AACT	AAAAA--------AACT	AAAAAA--AAAATAACT	AAAAA---AATCACTCT	A-----------TTTAT	AA---------------	AAAAAAATAAATAAAAT	15	trnQ-UUG ~ psbK	IGS
173	7624	AGTC	A--------	A--------	AG-----TC	A--------	A--------	ATCTATAGA	ATATATATA	8	trnQ-UUG ~ psbK	IGS
174	7668	AAACGT	AA----	AA----	AAACGT	A---GT	ACACAT	ATATCT	ATACGT	4	trnQ-UUG ~ psbK	IGS
175	7761	TTTTGAA	T------	T------	TTTTGAA	T------	T------	A------	A------	6	trnQ-UUG ~ psbK	IGS
176	7801	TT	TTTAGGG	TTTGGGG	TT-----	TTT-GGG	T-----G	T------	T------	6	trnQ-UUG ~ psbK	IGS
177	7978	GTCA	G---	G---	GTCA	G---	G---	T---	T---	3	psbK	exon
178	8120	TTAATTTTTAA	TTCATTTTTAAATAAA	TTCATTTTT-----AA	TTAATTTTT-----AA	TTAATTTTG-----AA	TTCATTTTT-----AA	T---------------	T---------------	15	psbK ~ psbI	IGS
179	8131	ATGA	ATAA	ATAA	ATGA	ATTT	A---	ATTA	CTTA	3	psbK ~ psbI	IGS
180	8148	AAAATG	AAAATG	AAAAGG	AAAATG	AAAATG	AATTTG	A-----	A-----	5	psbK ~ psbI	IGS
181	8172	AT	ATTTAAAATTTAATAA	ATTTAAAATTGAATAA	AT--------------	AT--------------	A---------------	AT--------------	AT--------------	15	psbK ~ psbI	IGS
182	8180	ATA	A--ATAAAAAAAAGATTCTA	AAGAAAAAAAAAAGATTCTA	A-----------------TA	A-----------------TA	A-----------------GA	G----------A--------	G----------GATTCTTAT	18	psbK ~ psbI	IGS
183	8196	T	T-----	T-----	T-----	T-----	T-----	TGATAA	TGATAA	5	psbK ~ psbI	IGS
184	8215	TTCGT	T--TGGT	T--TGGT	T--TCGT	T--TTGT	T--TCGT	T------	TTATAAA	6	psbK ~ psbI	IGS
185	8232	TTTAATAAATTCAAAA	T----TAAATTC---A	T----TAAATTC---A	TTTAATAAATTCAAAA	T----TAAATTC--AA	T--------------A	T---------------	T----TAGA----AAA	15	psbK ~ psbI	IGS
186	8262	T	T-------	T-------	T-------	T-------	TTATTATC	T-------	T-------	7	psbK ~ psbI	IGS
187	8267	G	GTCTAGTCTAT	GTCTAGTCTAT	G----------	GTCTAG-----	GTCTAG-----	GTATAT-----	GTATAT-----	10	psbK ~ psbI	IGS
188	8325	C	CA-----	CC-----	C------	CAC----	CCCGTGG	CA-----	CA-----	6	psbK ~ psbI	IGS
189	8329	A	AG	A-	A-	A-	A-	A-	A-	1	psbK ~ psbI	IGS
190	8337	C	C----	C----	C----	C----	C----	CTTTA	C----	4	psbK ~ psbI	IGS
191	8355	TCTG	TCTG	TCTT	TCTG	TCTG	TCTG	G---	GT--	3	psbK ~ psbI	IGS
192	8364	C	CTTT	CTTT	C---	C---	C---	C---	C---	3	psbK ~ psbI	IGS
193	8367	AAAAATATATAGTTATAGAGT	ACAAAACTTTATATAAAG---	ACAAAACTTTAGATAAAG---	AAAAATATATAGTTATAGAGT	A--------------------	A--------------------	A--------------------	A--------------------	20	psbK ~ psbI	IGS
194	8401	ATACAGTGAATATA	ATAAAGCGAATATA	ATAAAGTGAATTTA	ATACAGTGAATATA	GTAAAGTTAATATG	ATATTATAAAGTTA	AA-TATTAGAGTTA	A-------------	13	psbK ~ psbI	IGS
195	8458	AA	A-----A	A-----A	A-----A	A-----G	A------	ATTT--A	ATTTCAG	6	psbK ~ psbI	IGS
196	8462	AC	AC	AC	AC	A-	A-	AT	AA	1	psbK ~ psbI	IGS
197	8476	TTG	C--	C--	TTG	TTG	TTG	TTG	TTG	2	psbK ~ psbI	IGS
198	8493	T	TTTTATTTATAAAA	TTTTATTTAT----	T-------------	TTTA----------	TTTT----------	G-------------	T-------------	13	psbK ~ psbI	IGS
199	8494	TAAAAAAA	AAAAAAAA------------------	AAAAAAAA------------------	TAAAAAAA------------------	TAAAAAAA------------------	T-------------------------	TAGAAAAAAACACTAAACTTAATACT	TAGAAAAA------------------	25	psbK ~ psbI	IGS
200	8513	AAA	AAG	AAA	AAA	AAA	AAA	AAT	A--	2	psbK ~ psbI	IGS
201	8516	AAAGATTTCTT	ATTGCTT---CTTTA	ATTGATT---CTTTA	AAAGATT---TCTT-	AAAAACCGATTCTT-	A---------TATT-	AAAGAATT-------	AAAAATTT-------	9	psbK ~ psbI	IGS
202	8551	TTTC	TTTC	TTTC	TTTC	TT-C	T---	TTTC	TTTG	3	psbK ~ psbI	IGS
203	8555	GTGAC	GTGAA--	GTGAC--	GTGAC--	GTGAC--	GTGCC--	T------	TTTTTGG	6	psbK ~ psbI	IGS
204	8762	A	A----	A----	A----	A----	GGAAT	A----	A----	4	psbI	exon
205	8764	AAAAT	AAAAT	AAAAT	AAAAT	AAAAT	AAAAA	A----	AAAAT	4	psbI ~ trnS-GCU	IGS
206	8779	CATTTG	GATTTG	GATTTG	CATTTG	GATTTG	TATTTG	T-----	T-----	5	psbI ~ trnS-GCU	IGS
207	8817	GA	G-	G-	GA	GA	GA	CA	AA	1	psbI ~ trnS-GCU	IGS
208	8825	GCATAA	CCATA-A	CCATA-A	GCATA-A	CCATA-A	C------	CCATA-A	CCATACA	6	psbI ~ trnS-GCU	IGS
209	8836	CTATGATAAAAAA	CC-----------	CC-----------	CTATGATAAAAAA	CTATGATA-----	CTATGAGA-----	C-----TATGAGA	CTATGATATGATA	11	psbI ~ trnS-GCU	IGS
210	8870	G	G---	G---	G---	TGAT	AGG-	GA--	GA--	3	psbI ~ trnS-GCU	IGS
211	8880	A	TTA	T--	A--	A--	A--	A--	A--	2	psbI ~ trnS-GCU	IGS
212	8899	TCA	TCA	TCA	TCA	TCA	TCA	T--	TCA	2	psbI ~ trnS-GCU	IGS
213	9023	T	TTTTTG	TTTTTG	T-----	T-----	T-----	T-----	T-----	5	trnS-GCU ~ trnG-UCC	IGS
214	9040	TACTAT	TACTAT	TACTAT	TACTAT	TACTAG	T-----	T-----	T-----	5	trnS-GCU ~ trnG-UCC	IGS
215	9054	A	AATTGC	AATTGC	A-----	A-----	A-----	A-----	A-----	5	trnS-GCU ~ trnG-UCC	IGS
216	9065	T	T----	T----	T----	T----	T----	T----	TCCGC	4	trnS-GCU ~ trnG-UCC	IGS
217	9069	A	ATTTATTTTAC------AATTCAAAGA-----TTAATTAATTTATC------------	ATTGATTTTAC------AATTCAAAGA-----TTAATTAATTTATCT----------T	A---------------------------------------------------------	ATTTATTTGAC------AATTCAAATA-----GGCATTAATTTATC------------	ATTTATTTTAC------AATTCAACTATTAATTTAATTAATTTCTC------------	ACCTTTTTTAG------ATATAAAATA-TGACTTAATTAACTGAATTTAATTA---AT	ACCTTTTTTTACAATTTAATTGGAATA-TTACTTAATTAACTTATTTATATTATATAT	56	trnS-GCU ~ trnG-UCC	IGS
218	9074	TT	TT	TT	TT	TT	TT	T-	TA	1	trnS-GCU ~ trnG-UCC	IGS
219	9080	CT	GT	GT	CT	GC	G-	AT	AT	1	trnS-GCU ~ trnG-UCC	IGS
220	9089	CG	CT------------	CT------------	CG------------	CT------------	CC------------	T-------------	TTTATTAATTAATA	13	trnS-GCU ~ trnG-UCC	IGS
221	9098	A	ATATTATATTATTTC	ATATTATATTATTTC	A--------------	A--------------	A--------------	A--------------	A--------------	14	trnS-GCU ~ trnG-UCC	IGS
222	9116	TTTGTATATAATA	T-----------------------------TATAATA	TTTGT------------------------ATATAATA	TTTGT------------------------ATATAATA	TTTGTATATAAATTATCTATTTGTATATAATATAATA	TTTGT------------------------ATATAATA	TTTGT-----------------------------ATA	TTAAT--------------------------------	32	trnS-GCU ~ trnG-UCC	IGS
223	9146	AG	AG	AG	AG	AG	AC	TC	T-	1	trnS-GCU ~ trnG-UCC	IGS
224	9156	CTCTAGATCTA	CTCATA---TTAATATTA	C---------TAATATTA	CTC-------TAGATCTA	CTC---------------	CAA---------------	ATAAA---------TATG	CTAAAATCTTTATCTAAA	15	trnS-GCU ~ trnG-UCC	IGS
225	9169	TTT	TTAAT--------------GT	TTAATTAATTAATAATATATT	T------------------TT	TAGAT--------------TT	TAGAG--------------CT	TAAACTAGATA--------TG	TAAAATTGAT-----------	18	trnS-GCU ~ trnG-UCC	IGS
226	9188	TTGT	GAGT	GAGT	TTGT	TAGT	CAGT	TAGA	T---	3	trnS-GCU ~ trnG-UCC	IGS
227	9193	T	T------TTT	TTATATATAT	T---------	T---------	T---------	T-------GT	T-------TT	9	trnS-GCU ~ trnG-UCC	IGS
228	9205	T	T-------	T-------	T-------	T-------	T-------	TC------	TCTAATTT	7	trnS-GCU ~ trnG-UCC	IGS
229	9223	ATACAT	A---------------------------------TAAAT	A---------------------------------TAAAT	A---------------------------------TACAT	A--------------------------------------	AGATAG---------AATAGATAGATTATAACTAGACAT	ATATATCATTATAT-AATAAAAATTTAATAAATATATTA	ATCTATTTGTATATAAATCTATATTCAATTTATATAAAA	38	trnS-GCU ~ trnG-UCC	IGS
230	9235	T	T-------------	T-------------	T-------------	T-------------	T-------------	TATTGTTATTCTAA	T-------------	13	trnS-GCU ~ trnG-UCC	IGS
231	9252	TTTAC	T-----------	T-----------	T-------TTAC	T-------TATA	T-------TATA	TATTCTAACATA	T-TTATTTTGTA	11	trnS-GCU ~ trnG-UCC	IGS
232	9275	AATTA	A---------------ATTA	A---------------ATTA	A---------------ATTA	A---------------ATTA	A---------------ATTC	TTATTAATATAATTCTATTA	T-------------------	19	trnS-GCU ~ trnG-UCC	IGS
233	9300	A	A-----------------	A-----------------	A-----------------	AC----------------	AC----------------	AA----------------	GACATTTTTTATATTTTT	17	trnS-GCU ~ trnG-UCC	IGS
234	9319	A	AAAAATA------------------AATATAAA	AAAAATATAAAATATAAAATAAATTAAAATAAC	A--------------------------------	A--------------------------------	A--------------------------------	AAAAAATGA-----------CTATGAAATAAAC	AAA------------------TCAGAAATTTAA	32	trnS-GCU ~ trnG-UCC	IGS
235	9326	GAAA	GATAG-----A-------------------------TAAT	GATAT-----A-------------------------TAAT	G------------------------------------AAA	GAAAGAC---A-------------------------TATA	GAAAGATATGA-------------------------TATA	AATATAAATTA-----------------------------	AATTTAATTTAATATTAAATTTTATCTAAATTTAAGAATT	36	trnS-GCU ~ trnG-UCC	IGS
236	9346	ACATAGAATATATA	AT----------------TAATACTAAGGATATAACTAAAGTAGATAGT	AT----------------TAAGACTAAGGATATAACTAAAGTAGATAGT	A-----------------------------------CATAGAATATATA	ACTTT----------------GACTAAGGATA----------------T	GTATTT-----------ATAATACTAAGGATA-----------------	AAATTAAGAATAAGATATTAATACTAAGTATA-----------------	ATATTAATAATAACATATTAATACTTAGTATA-----------------	19	trnS-GCU ~ trnG-UCC	IGS
237	9380	AATATATAAATTAACTAAGAATAA	AATAACTATAACTAATATTAAAATTAATATAGTTAAGTTATAATATAAACTAAAC---------------	A------ATAACTAATATTAAAATTAATATAATATAGTTATAATATAAACTAAACATAAACTAAAAAGAA	AAT---------------------------------------ATATAAATTAACT-------AAGAATAA	ACT---------------------------------------ATATAAATAAATA-------TAGAATAA	TAT---------------------------------------ATCTAAATTAACT-------AATAATAA	ACT---------------------------------------CCATAAATTAAAA----AAAATATATAT	AT---------------------------------------------------------AATATATATAT	51	trnS-GCU ~ trnG-UCC	IGS
238	9404	ATTAAA	ATAAAC	ATAAAC	ATTAAA	ATAAAG	A-----	ATATTT	ATAAAT	5	trnS-GCU ~ trnG-UCC	IGS
239	9419	A	AAGT------------------TAACTAG	AAGT------------------TAACTAG	A----------------------------	AGTG-------------------AAATAT	AGTGAAATATATCAAATATATATAAATAT	AA----------------------ATGAG	AAAAAAA------------ATAATATAAG	28	trnS-GCU ~ trnG-UCC	IGS
240	9431	ATACACGTAAA	A--TACACATAAA	A--TACACAT---	A--TACACGTAAA	A--TACACATAAA	A--TACACTTAAA	A---------AAA	AGATAAAGGTAAA	9	trnS-GCU ~ trnG-UCC	IGS
241	9448	AC	AC	AC	AC	AC	A-	AC	AC	1	trnS-GCU ~ trnG-UCC	IGS
242	9474	A	A-----------------------------	A-----------------------------	A-----------------------------	C-----------------------------	A-----------------------------	AACAATCCAATTTCTATAATGATAATAACT	AACAATTCAATTTATATAATGGTAATAATT	29	trnS-GCU ~ trnG-UCC	IGS
243	9501	TCCCTTT	TCCCCCC	TCCCCCC	TCCCTTT	TCC----	TCCCTTT	A--TACC	AATACCT	4	trnS-GCU ~ trnG-UCC	IGS
244	9513	T	T---	TG-A	T---	TCCG	TCCT	GATA	CATA	3	trnS-GCU ~ trnG-UCC	IGS
245	9529	T	T------	T------	T------	TACCCGG	T------	C------	C------	6	trnS-GCU ~ trnG-UCC	IGS
246	9563	C	CTTT	C--T	C---	C---	C---	CTGT	CTCT	3	trnS-GCU ~ trnG-UCC	IGS
247	9569	TTA	T--TA	T--TA	T--TA	T--TA	T--TA	C----	TGTTG	4	trnS-GCU ~ trnG-UCC	IGS
248	9585	CGAAATCAATTG	ACAAATCTATTG	ACAAATCTATTG	CGAAATCAATTG	C-----------	T-----------	AAAAATCCATTA	AGAAATCAATTG	11	trnS-GCU ~ trnG-UCC	IGS
249	9600	T	T---	T---	T---	T---	T---	T---	TATA	3	trnS-GCU ~ trnG-UCC	IGS
250	9603	TTTATTTATTGGCATTTGAAATTGACTTATTTTTGAAGCAACA	TTTA-------GCAATTGAAAGTGACTTGTTTTTGAAGCAAAAA	TTTA-------GCAATTGAAAGTGACTTGTTTTTGAAGC-AAAA	TTTATTTATTGGCATTTGAAATTGACTTATTTTTGAAGC-AACA	TTTA----TTGGTATTTGAAATTGACTTATTTTTTAAGC-----	T-------------------------------------------	TTTA----TTGGAATTTGAAATTCCATTGTTTTTGAAGC-----	TTTA----TTGGAATTTTAAATTCAATT-CTTTTGAAGC-----	42	trnS-GCU ~ trnG-UCC	IGS
251	9664	A	A---	A---	A---	A---	T---	ATTA	CT--	3	trnS-GCU ~ trnG-UCC	IGS
252	9667	A	AAAAA	AAAAT	A----	AAA--	AAA--	ATAAA	ATAAA	4	trnS-GCU ~ trnG-UCC	IGS
253	9671	GGGCAATTTTTA	AGGCAATTTTTATTTTTATTA	GGCCATTTTTC----------	GGGCAATTTTT---------A	GGGCAATTTTC---------A	ATGTAATATAT---------T	GGTCAATTTCT---------A	A-------------------A	19	trnS-GCU ~ trnG-UCC	IGS
254	9691	ACTTAGACTTCTTTAGTT	ACT----TAATAGTTCT---TGTTCTTTAGTT---	ACT----TAATA---------GTTGTTTAGTT---	ACT----TAGA----------CTTCTTTAGTT---	ACT----TCTAGTTGTTGAGGGTTTTCTAGTTAAA	A--------------------ATTCACTAATGTAA	AGTAGAATATAGGTGTTAT----------------	ATTAGAGTAGAGGTGTCAT----------------	16	trnS-GCU ~ trnG-UCC	IGS
255	9723	CAAGAAATTTTCTAATCTA	T------AGCTTTTTTCCAATA--------------------TCAATGTT	T------AGCTTTTTTCCAATA--------------------TCAATATT	C------AAGAAATTTTC-------------------------TAATCTA	TAATTAAAAATGATTTCTAATAT-----------TAGAATATTAGATGTA	T-------------------------------------------------	G------ACTTTATTTTTTATATTCTATGTATTTTATAATTAAGATTATA	T------AATTAATTAAAAATAT-------------TAAAAAATATTATA	43	trnS-GCU ~ trnG-UCC	IGS
256	9742	TGTA	AGTA	AGTA	TGTA	TGTA	TTTA	TCTA	T---	3	trnS-GCU ~ trnG-UCC	IGS
257	9766	TAAATAGACTAGTATATTAGTTTTCTATTCAGATTACAAC	CGAATAGAGTAGTGTATTAGTTTTCTATTCATATATTAGTTTTGTATTCATATTATACC	CGAATAGAGTAGTGTATTAGTTTTCTATTCATATATTAGTTTTCTATTCATATTATAAC	TAAATAGACTAGTATATTAGTTTTC-------------------TATTCAGATTACAAC	TG--------------------------------------------------------A	C----------------------------------------------------------	TGAATAGATTATTCTATAATAATTCTATTAT--------------------------AT	TGAATATATTATATTACGATTTTTGTATTATTATTATAGTC---TATTATTATTATAGT	58	trnS-GCU ~ trnG-UCC	IGS
258	9812	TGTTATGTGA	T---------	TGTT-----A	TGTTATGTGA	TGTTCTGTGA	TGTTATATGA	TAAT-TATAA	TATTATGTAA	9	trnS-GCU ~ trnG-UCC	IGS
259	9836	AAG	AAG	AAG	AAG	AAA	AAG	AAT	A--	2	trnS-GCU ~ trnG-UCC	IGS
260	9846	C	C---	C---	C---	C---	C---	TTAG	CAAG	3	trnS-GCU ~ trnG-UCC	IGS
261	9853	TA	TA	TA	TA	TA	TA	T-	TA	1	trnS-GCU ~ trnG-UCC	IGS
262	9857	T	TATCTCG	TATCTCG	T------	T------	T------	AATTTTT	CATATAT	6	trnS-GCU ~ trnG-UCC	IGS
263	9858	ATATAGAGCCATATATATGTATATATAAGTAGTGTAGTTATAATTA	ATATAGAGCTGTATATCTGTTTGGCTCTAAATCTAGTGTAGTTAGATATAATTATGAACTTATTATAACTTGTTGTAGTTAGTTATTATAAATTCTAGTGTAGTTAGATATAATTA	ATATAGAGCTGTATCTCTGTTTGGCTATAAATCTAGTGTAGTTAGATATAATTATAAA--------------------------------------------------------TA	ATATAGAGCCATATATATGTATA----TATAAGTAGTGTAGTTA------------------------------------------------------------------TAATTA	A-------------------------------------------------------------------------------------------------------------------	AGATAGACCTCTATATATGTATA----TACAACTAGTGTAGTTC------------------------------------------------------------------TAATTT	ACTTTTAATTATATATAGATATA--TAAACGTATATTATATATC----TAAT----------GTCTAATTT---------------------------------------TAATTA	AAACATATAAAGATATAAACGTA--TAAACAAATATTATAGTTA----TAATTAGAAACTTATTATAATTA---------------------------------------TAATTA	115	trnS-GCU ~ trnG-UCC	IGS
264	9918	CTCATTG	CTTGTTGTAGTTAGTTATTATAAATTGTTG	CTTGTTGTAGTTATATATTATAAATTGTTG	C-----------------------TCATTG	CTCATT------------------TTAGAG	CTCATT------------------TTAGAG	CTCA--------------------------	CTCATTTTATAGTAGTGTT-----TTATAG	26	trnS-GCU ~ trnG-UCC	IGS
265	9966	T	TAACAAC-	TACCAACA	T-------	TAAG----	TAAC----	TAAC----	TAAC----	7	trnS-GCU ~ trnG-UCC	IGS
266	9992	AG	AG	AG	AG	AG	AT	AT	A-	1	trnS-GCU ~ trnG-UCC	IGS
267	9997	T	C----------	C----------	T----------	C----------	CATATA----A	TATCTAATCGA	AGATTCATCTA	10	trnS-GCU ~ trnG-UCC	IGS
268	10024	AT	AG	AA	AT	AT	A-	AA	TA	1	trnS-GCU ~ trnG-UCC	IGS
269	10027	AA	AA------	AA------	AA------	AA------	AA------	AAAATCTG	A-------	7	trnS-GCU ~ trnG-UCC	IGS
270	10043	ACCCTAAGGCTAA	A-----AGGACT--	A-----AGGACT--	AC-CCTAAGGCTAA	AAGGCTAAAGCG-A	AAGGCTAAGGCA-A	A------------A	A------------A	11	trnS-GCU ~ trnG-UCC	IGS
271	10070	A	T-----	T-----	A-----	A-----	GAAAAT	A-----	A-----	5	trnS-GCU ~ trnG-UCC	IGS
272	10076	G	ACAAA---T	ACAAA---T	G--------	ACCAAATAG	AAAAAATAG	AAAAAAAAG	CAAAAACAG	8	trnS-GCU ~ trnG-UCC	IGS
273	10086	TATTGTCGACT	TATTGT----CAACT	TATTCT----CAACT	TATTGT----CGACT	TATTGTCGACTGTTT	T---------CGACT	TAGAA----------	TATTGTAG--AATTC	10	trnS-GCU ~ trnG-UCC	IGS
274	10122	C	G--	G--	C--	CCA	C--	T--	C--	2	trnS-GCU ~ trnG-UCC	IGS
275	10134	AAC	AAC-------	AAC-------	AAC-------	A---------	AAC-------	AACTTTAAGT	AAC-------	9	trnS-GCU ~ trnG-UCC	IGS
276	10161	T	TA--A	T----	T----	TGAAA	T----	C----	G----	4	trnS-GCU ~ trnG-UCC	IGS
277	10174	C	GAACCT	GAACC-	C-----	CTGT--	C-----	CTG---	TTG---	5	trnS-GCU ~ trnG-UCC	IGS
278	10189	A	A-----	A-----	A-----	AAGAAT	A-----	A-----	A-----	5	trnS-GCU ~ trnG-UCC	IGS
279	10200	ATAGAGTATATATTC	AAATAG---------	AAATAG---------	ATAGAGTATATATTC	CTATAGTATAT----	TTATATTATAT----	TGATATTCTAT----	T-------TAT----	11	trnS-GCU ~ trnG-UCC	IGS
280	10222	TATATTTT	CCTCTTTT	CCTCTTTT	TATATTTT	TATATTTT	C-TTTTTT	T-------	T-------	7	trnS-GCU ~ trnG-UCC	IGS
281	10266	G	AC	AC	G-	AG	AC	C-	C-	1	trnS-GCU ~ trnG-UCC	IGS
282	10269	AATAC	AATAC	AATAC	AATAC	A----	AATAC	AATAC	AATAC	4	trnS-GCU ~ trnG-UCC	IGS
283	10277	T	TGAAG	TTAAG	T----	TGAAG	TGAAC	TCAAG	TCAAG	4	trnS-GCU ~ trnG-UCC	IGS
284	10306	C	C-	C-	C-	A-	C-	CT	CT	1	trnS-GCU ~ trnG-UCC	IGS
285	10501	ATTTGAG	ATTTGAG-	ATTTGAG-	ATTTGAG-	ATTTGAG-	ATTTGAGA	A-------	ATTTGAG-	7	trnG-UCC	intron
286	10529	T	T-----	T-----	T-----	T-----	T-----	TTTGTA	T-----	5	trnG-UCC	intron
287	10552	T	TA----TTGA	TA----TTGA	T---------	TA----TTGA	TA----TTGA	TT----TTGA	TTTGAATTGA	9	trnG-UCC	intron
288	10588	AAT	A--	A--	AAT	AAT	AA-	AAT	AA-	2	trnG-UCC	intron
289	10626	AGTATCA	AGTATGA-	AGTATGA-	AGTATCA-	AGGATGA-	AGTATGA-	A-------	GGTATTTT	7	trnG-UCC	intron
290	10694	T	T-----	T-----	T-----	T-----	TTGATA	T-----	T-----	5	trnG-UCC	intron
291	10704	A	A----	A----	A----	A----	A----	AAAAG	AAAAG	4	trnG-UCC	intron
292	10764	T	TA	TA	T-	TG	TG	TG	TG	1	trnG-UCC	intron
293	10789	CTT	CTT	CTT	CTT	CCT	CTT	C--	CTT	2	trnG-UCC	intron
294	10793	T	T--	T--	T--	TTG	TTT	TTT	TTT	2	trnG-UCC	intron
295	10920	AT	AG	AG	AT	AT	A-	AT	AT	1	trnG-UCC	intron
296	10948	T	G----	G----	T----	TCATA	T----	T----	T----	4	trnG-UCC	intron
297	10952	ACAAT	AGAAT--	AGAAT--	ACAAT--	ACAAT--	ACAAT--	ACAATAC	A------	6	trnG-UCC	intron
298	10965	CAAAC	CAAAG	CAAAC	CAAAC	CAAAC	CAAAC	C----	C----	4	trnG-UCC	intron
299	10977	T	G----	G----	T----	T----	TTTTG	T----	T----	4	trnG-UCC	intron
300	10983	GT	GT	GT	GT	GT	AG	G-	GT	1	trnG-UCC	intron
301	10988	TC	T-	T-	TC	T-	T-	TT	TT	1	trnG-UCC	intron
302	11078	T	T--AAA	TAAAAA	T-----	T-----	T-----	T-----	T-----	5	trnG-UCC ~ trnR-UCU	IGS
303	11156	TTATT	TTATT	TTATT	TTATT	TTATT	TTATT	T----	CT--A	4	trnG-UCC ~ trnR-UCU	IGS
304	11166	T	C-----	C-----	T-----	C-----	TATAAA	C-----	C-----	5	trnG-UCC ~ trnR-UCU	IGS
305	11193	TATAC	TATAC	T----	TATAC	TATAC	TATAC	TATGC	TATGC	4	trnG-UCC ~ trnR-UCU	IGS
306	11201	CTAGACCCT	CTAGAC---	CTAGAC---	CTAGACCCT	CTAGAC---	CTATAC---	C--------	C--------	8	trnG-UCC ~ trnR-UCU	IGS
307	11214	T	T-	T-	T-	TG	T-	T-	T-	1	trnG-UCC ~ trnR-UCU	IGS
308	11257	TATTTAATATGATTTA	TATGTACT--------------------------------AAACT---	TATGTACT--------------------------------AAACT---	TATTTAAT--------------------------------ATGATTTA	TATTTAATATTAATGTAATATA------------------ATAATAAG	T-----TTATTAATATAAAATATAATACGACTATTTATACATAAGACT	TTTTTATA-------------------C------------------AT	TTTTT------------------------------------------T	37	trnG-UCC ~ trnR-UCU	IGS
309	11278	TTT	T-----	TACATA	T---TT	T-----	T-----	T-----	T-----	5	trnG-UCC ~ trnR-UCU	IGS
310	11294	AAAG	A----------------------------	A----------------------------	A--------------------A-----AG	A--------------------A-----AT	A--------------------ATAAACAT	GTTTTATATATATTTTTATACATAAA-AG	G--------------------AAAAA-AG	27	trnG-UCC ~ trnR-UCU	IGS
311	11310	A	T-	T-	A-	AA	AA	A-	A-	1	trnG-UCC ~ trnR-UCU	IGS
312	11403	ATTTTT	A---------------------TTT	A---------------------TTT	AT-------------------TTTT	A--TTTTTATTTAGATTATTAGCCC	ATTTTTTTTTTTAGATTATTAGCCC	A--TTTTTTTTTAGATTATTATCCC	A--TTT-------------------	21	trnR-UCU ~ atpA	IGS
313	11428	AAACTTT	TAACTTT	TAACTTT	AAACTTT	AAAC-TT	AAACTTT	AACC-TT	A------	6	trnR-UCU ~ atpA	IGS
314	11435	TTTTTG	T-----	T-----	TTTTTG	TTTTTG	TTTTTG	ATCTTA	AACTTA	5	trnR-UCU ~ atpA	IGS
315	11451	TA	TA	TA	TA	TA	T-	TT	TA	1	trnR-UCU ~ atpA	IGS
316	11474	T	T-	T-	T-	T-	T-	TA	TC	1	trnR-UCU ~ atpA	IGS
317	11488	T	T----------	T----------	T----------	T----------	T----------	TTTACCACTAA	T----------	10	trnR-UCU ~ atpA	IGS
318	11494	T	TTCTAGTAAG	TTCTAGTAAG	T---------	T---------	T---------	T----AAGA-	T----AAAGT	9	trnR-UCU ~ atpA	IGS
319	11517	T	TA	TA	T-	TA	TA	TA	TA	1	trnR-UCU ~ atpA	IGS
320	13091	GA	GA	GA	GA	G-	GA	G-	GA	1	atpA ~ atpF	IGS
321	13093	A	AT	AT	A-	AA	AA	AA	AA	1	atpA ~ atpF	IGS
322	13110	A	A---------	A---------	A---------	ATTCTAAACT	A---------	A---------	A---------	9	atpA ~ atpF	IGS
323	13567	A	AT	AT	A-	A-	A-	A-	A-	1	atpF	intron
324	13650	TG	TG	TG	TG	TG	TG	T-	TG	1	atpF	intron
325	13688	CTT	CTA	CTG	CTT	C-T	CTT	CTT	C--	2	atpF	intron
326	13692	TTTA	TT--	TT--	TTTA	TTG-	TTT-	T---	T---	3	atpF	intron
327	13739	ACCAGACT	A-------	A-------	ACCAGACT	ACCAGACC	ACCAGACC	ACCAGAAT	ACCAGAAT	7	atpF	intron
328	13752	TG	TA	TA	TG	TG	T-	TA	TG	1	atpF	intron
329	13782	T	TTTA	TTTA	T---	T---	T---	T---	T---	3	atpF	intron
330	13809	A	AGTCCTTATTTTAATTTGAATT----------------------------------	AGTCCTTATTTTAATTTGCATT----------------------------------	A-------------------------------------------------------	ATTACTTAGTTTAATTTTTTTTT------------------------------TTC	A-------------------------------------------------------	ATTTTT-----------------------------------------------TTA	ATTATTTATTTGATTTGTATTTTATTATTTGTATTTTATTATATATTATTTCATTA	55	atpF	intron
331	13817	GATTTTTTTTATTCTATTGAGA	GATTGATATGAT---------AATTTA---------------------------ATAA	GATTGATATGAT---------ATTTTAATTTAAT-----------CATTTTTTTATAA	GATT-------T---------TTTTTA--------------------TTCTATTGAGA	GATTGA--------------------------------------------TATTGATA	G--------------------------------------------------ATTGATA	TATATATATTAT----------------------------------------------	ATTATATATAATAAATATAATAATTTAATTTAATAATTTTTATTATATTATATATATA	50	atpF	intron
332	13844	T	A--------	AATTATATT	T--------	T--------	T--------	A--------	A--------	8	atpF	intron
333	13852	TTATTAAATTAA	TTATTAAGT-----------AGA	TTATTAAGT-----------AGA	TTATTAAAT-----------TAA	TTATTAATT-------------A	TTCTTAATTAGATTTAGATAAGA	T----------------------	TATTTAATT-----TAATTATAA	22	atpF	intron
334	13864	T	TATAACTTG	TATAACTTG	T--------	TATATTTAT	TATAATTAG	TATAATTAG	TATAATTAG	8	atpF	intron
335	13870	T	T-	T-	T-	T-	T-	TG	T-	1	atpF	intron
336	13879	GTTTTTTA	G---------	GT--------	GTTTTTT--A	TTTTTTTTGA	GTTTTTT--A	GTTTTTT--A	GTTTTTT--A	9	atpF	intron
337	13903	CAATA	CAAAA	CAAAA	CAATA	CAATA	CAATA	A----	A---T	4	atpF	intron
338	13917	C	C----------	C----------	C----------	C----------	C----------	C----------	CTTCAATATAA	10	atpF	intron
339	13924	A	A-	A-	A-	A-	A-	AA	AA	1	atpF	intron
340	13964	CATAGCATTA	CATTACATTA	CATTACATTA	CATAGCATTA	CATAACATTA	CATAGCATTA	C---------	C---------	9	atpF	intron
341	13980	T	TA	TA	T-	TA	TA	TA	TA	1	atpF	intron
342	13994	C	C-	C-	C-	CT	CT	CT	CT	1	atpF	intron
343	14003	T	T---------	T---------	T---------	T---------	C---------	TTTCTTTAGG	TTTCTTTAGG	9	atpF	intron
344	14017	AATT	ATGTT	ATG--	AAT-T	A---T	AT--T	CCA-A	CAA-A	3	atpF	intron
345	14070	A	AT	CT	A-	AT	AG	AT	AT	1	atpF	intron
346	14075	TTT	T---TT	T---TT	T---TT	T---TT	T---TT	T-----	TATTTT	5	atpF	intron
347	14092	AATAAC	A-----	A-----	AATAAC	AATAAC	AATAAC	AATAAC	ACTAAC	5	atpF	intron
348	14292	TA	TA	TA	TA	C-	TA	TA	TA	1	atpF	intron
349	14298	ATT	A--	A--	ATT	ATT	ATT	ATT	ATT	2	atpF	intron
350	14306	AAAAAAA	AATAATA-----	AATAAAA-----	AAAAAAA-----	AAAAAAAA---C	A-----------	AT--AAAAAAAA	ATCAAAAATAAT	11	atpF	intron
351	14341	CT	C-	C-	CT	C-	C-	C-	C-	1	atpF	intron
352	14568	TC	T--C	TCCC	T--C	T---	T---	T---	T---	3	atpF ~ atpH	IGS
353	14588	TGA	TGA	TGA	TGA	TGA	TGA	T--	TGA	2	atpF ~ atpH	IGS
354	14594	C	C---TT	CTTTTT	C-----	C---TC	C---TT	T--TTT	C--TTT	5	atpF ~ atpH	IGS
355	14612	T	TGATTTTTA	TTATTTTTA	T--------	GAAT-----	TTCT-----	AAA------	TTA------	8	atpF ~ atpH	IGS
356	14625	A	AATTGATTTTC	AATTAATTTTA	A----------	AAATTCATTC-	AAATTAATTC-	AAATTAATTA-	AAATCAATTA-	10	atpF ~ atpH	IGS
357	14642	T	T-	T-	T-	T-	T-	TA	T-	1	atpF ~ atpH	IGS
358	14648	T	TGA	TGA	T--	TTC	TTC	TTA	TTA	2	atpF ~ atpH	IGS
359	14657	TATAAATAAT	TATAAAAAAC----	TAGAAAAAAC----	TATAAATAAT----	GAATAATAATAATG	TATTTAGACTAATG	T-----------TC	T-----------TC	11	atpF ~ atpH	IGS
360	14674	AA	AG	AG	AA	AG	AG	AG	A-	1	atpF ~ atpH	IGS
361	14696	C	CTTATT	CTTATT	C-----	C-----	C-----	C-----	C-----	5	atpF ~ atpH	IGS
362	14732	T	T-	T-	T-	CA	T-	T-	T-	1	atpF ~ atpH	IGS
363	14777	C	C------	C------	C------	C------	C------	TGCATTA	C-CGTTA	6	atpF ~ atpH	IGS
364	14892	GTGCAATT	GTGCAATT	GTGCAATT	GTGCAATT	GTGCAATT	G-------	GTACAATG	GTGCAATG	7	atpF ~ atpH	IGS
365	14937	CA	C-	C-	CA	CA	CA	CA	CA	1	atpF ~ atpH	IGS
366	14943	ACAC	AC-AC	AC-AC	AC-AC	ATAAC	ATAAC	GT--C	A----	4	atpF ~ atpH	IGS
367	14956	CT	CTTTTTTA	CT------	CT------	C-------	CG------	C------T	CGTACTTT	7	atpF ~ atpH	IGS
368	14972	T	T-----	T-----	T-----	T-----	T-----	T-----	TTAAAT	5	atpH	exon
369	15246	AAAAG	AA--T	AG---	AAAAG	AA--T	G----	AG---	AG---	4	atpH ~ atpI	IGS
370	15313	TTG	CTCTTA	C-----	T---TG	T-----	T-----	T-----	T-----	5	atpH ~ atpI	IGS
371	15331	TTTTTTT	AGTTTTT	AGTTTTT	TTTTTTT	GGTTTTT	AGTTTTT	A------	A------	6	atpH ~ atpI	IGS
372	15357	GCATAG	GCATAG	GCATAG	GCATAG	GCATAC	GGATAC	G-----	GC---A	5	atpH ~ atpI	IGS
373	15401	C	CA	CA	C-	T-	C-	C-	C-	1	atpH ~ atpI	IGS
374	15440	C	T--	T--	C--	C--	C--	C--	CCT	2	atpH ~ atpI	IGS
375	15493	A	A-	A-	A-	A-	A-	GC	GC	1	atpH ~ atpI	IGS
376	15497	AG	AG	AG	AG	AG	A-	AG	AG	1	atpH ~ atpI	IGS
377	15514	T	T--CTCT	TCCCTTT	T------	T------	T------	T------	T------	6	atpH ~ atpI	IGS
378	15548	T	T-------------------	T-------------------	T-------------------	T-------------------	T-------------------	TAAGATAGCTAAATATATAG	T-------------------	19	atpH ~ atpI	IGS
379	15553	C	C-------	C-------	C-------	CCC--TCA	C-------	TATAAGAA	TATAAGAA	7	atpH ~ atpI	IGS
380	15620	T	T-	T-	T-	T-	T-	TC	T-	1	atpH ~ atpI	IGS
381	15647	T	TTTGG	TTTGG	T----	T----	T----	T----	T----	4	atpH ~ atpI	IGS
382	15676	T	T---------	T---------	T---------	T---------	T---------	TTATATCTA-	TTATCACTAT	9	atpH ~ atpI	IGS
383	15696	A	AATATTTAAAAGATATGTGAGTTTTTTAGATTTAT	AATATTTAAAAGATATGTGAGTTTTTTAGATTTAT	A----------------------------------	A----------------------------------	A----------------------------------	A----------------------------------	A----------------------------------	34	atpH ~ atpI	IGS
384	15708	AG	AG----	AG----	AG----	AG----	AGTTTT	A--GTT	ATCTTT	4	atpH ~ atpI	IGS
385	15747	TAGTGA	T---------------------AGTCA	TAGTCAACTAAACTCAATTAAAAGTCA	T---------------------AGTGA	T---------------------AGTCA	T---------------------AGTCA	T--------------------------	T--------------------------	26	atpH ~ atpI	IGS
386	15765	A	A-------------------	A-------------------	A-------------------	A-------------------	AA--------AAAAATAATC	A-------------------	AAATTTATAAAAAAATTAT-	18	atpH ~ atpI	IGS
387	15794	TA	TA	TA	TA	TA	TA	T-	TA	1	atpH ~ atpI	IGS
388	15800	ACACTA	ACACTC	ACACTC	ACACTA	ACACTA	ACACTA	A-----	A-----	5	atpH ~ atpI	IGS
389	15822	T	T-----	T-----	T-----	T-----	T-----	TTATAA	T-----	5	atpH ~ atpI	IGS
390	15825	TAAAAGGAAG	T---------	T---------	TAAAAGGAAG	TAAAGGGACG	GAAAGGGAAG	TAAATAGAAG	TAAATAGAAG	9	atpH ~ atpI	IGS
391	15849	GACTCGAAGAGAAATAAATAAAAAAATCTTAGGAAAAATCCCTAAGATTTTTTTATTTAAATTTCAATGATAT	G------ACTAAAAGAGAAATAAATAAAAAAATCTTAGGAAAAAT-CCTAAGATTTTTTTATTTAAATTTCAATACAATAATAT	G------ACTAAAAGAGAAATAAATAAAAAAATCTTAGGAAAAAT-CCTAAGATTTTTTTATTTAAATTTCAATACAATAATAT	G------ACTCGAAGAGAAATAAATAAAAAAATCTTAGGAAAAATCCCTAAGATTTTTTTATTTAAATTT-----CAATGATAT	G------ACTATAATAGAACTAAATAAAAAAATCTTAGGAAAAAT-CCTAAGATTTTTTTATTTAAATTT-----CAATAATAT	G------ACTATTATAGAACTAAATAAAAAAATTTTAGGATTTTT-CCTAAGATTTTTTTATTTAAATTTGAATAGAATAATAG	G-----------------------------------------------------------------------------------	GAAATAAATTAAAACAAATCTTAGGAAGAGATCATTTAGATCTTTTCCTAAGA----TTTGTTTTAATTT-----AAATAATAT	76	atpH ~ atpI	IGS
392	15951	CTACCTTACC	C-----TACC	C-----TACC	CTACCTTACC	C-----TACC	C-----TAGC	A---------	A---------	9	atpH ~ atpI	IGS
393	15992	TAGAAT	TAGAAT	TAGAAT	TAGAAT	TAGAAT	TAGAAT	TA----	T-----	5	atpH ~ atpI	IGS
394	16003	TAAA	T----	TACAA	TA-AA	TAGAA	TACAA	GACAA	GCCAA	4	atpH ~ atpI	IGS
395	16031	CTAAAAAAAACCGACTCTTTG	C------T--AAAAAACCG----ACTCTTT--------A	C------T--AAAAAACCG----ACTCTTT---------	C------TAAAAAAAACCG----ACTCTTT--------G	C------TAT-AAAACCCG----ACTCTTT--------C	C------TATAAAAACCCG----ACTCTCTTTATGA-AC	CCTATACTATAAAAAGTCACTCTACTCTCT--ATGAATA	C------------------------------------TA	34	atpH ~ atpI	IGS
396	16055	ACT	A--	A--	ACT	ACT	GCT	ACT	ACT	2	atpH ~ atpI	IGS
397	16069	GA	T-A	T-A	G-A	G--	GAA	G--	G-A	2	atpH ~ atpI	IGS
398	16074	AAAACT	A-----	A-----	AAAACT	AAAAAT	AAAAAT	AGCCAT	AAAAAT	5	atpH ~ atpI	IGS
399	16862	A	A--	A--	A--	A--	A--	A--	AAA	2	atpI ~ rps2	IGS
400	16929	GTCTA	GTCTA	GTCTA	GTCTA	ATCTA	ATCTT	G----	GTCTA	4	atpI ~ rps2	IGS
401	16939	GATACTAAGTACTTAATAATATCCCAAGT	GCTACTAATTAC----ATAATATCCCAAGT	GATACTAATTAC----ATAATATCCCAAGT	GATACTAAGTACTT-AATAATATCCCAAGT	GATACTAAGTACTTACATAATACCCCAAGT	G-----------------------------	GATACTCAGTAATTACATAATATCCCAAGT	GATACTAAGTAATGACATAATATCCCAAGT	29	atpI ~ rps2	IGS
402	16979	CGTTTTTAG	CGTTTTGAG-	CGTTTTTAG-	CGTTTTTAG-	CTTTTTTAG-	CGTTTTTAG-	C---------	CTTTTTTATT	9	atpI ~ rps2	IGS
403	17001	A	C-----	C-----	A-----	C-----	TCAGGA	A-----	C-----	5	atpI ~ rps2	IGS
404	17027	TCAAA	TC---AAA--	TC---AAA--	TC---AAA--	TC---AAA--	TCACAAAA--	T---------	TA---AAATC	7	atpI ~ rps2	IGS
405	17033	ATC	A--	A--	ATC	ATA	ATA	AAA	AAA	2	atpI ~ rps2	IGS
406	17036	T	T---------------------------	T---------------------------	T---------------------------	T---------------------------	TTATTATATATATATATATATATATATG	T---------------------------	T---------------------------	27	atpI ~ rps2	IGS
407	17798	TC	T-	T-	TC	TC	TC	TC	TC	1	rps2 ~ rpoC2	IGS
408	17809	GCTTC	GCTTC	GCTTC	GCTTC	GCTTC	GCTTC	G----	G----	4	rps2 ~ rpoC2	IGS
409	17822	T	T--A	T---	T---	T-AA	T--A	T-AA	TAAA	3	rps2 ~ rpoC2	IGS
410	17923	C	CTTTTATTTTC	CTTTTA-----	C----------	C----------	C----------	C----------	C----------	10	rps2 ~ rpoC2	IGS
411	17944	C	C-	C-	C-	C-	C-	T-	TA	1	rps2 ~ rpoC2	IGS
412	17960	A	AG-	AG-	A--	AGA	ATC	AGA	AGA	2	rps2 ~ rpoC2	IGS
413	17974	T	AATTTCTAAAATATATCAATTTATATTTATAAAATAA	AATTTTTAAAATATATCAATTTAT-------------	T------------------------------------	T-------------------------------AAGAT	T-------------------------------AATA-	T-------------------------------AATCT	T-------------------------------AATTA	36	rps2 ~ rpoC2	IGS
414	17985	TATAAATATAAAA	TATATATAAAGAAA	TATAT---AAGAAA	TATAAAT-ATAAAA	TATAG-------AC	T-------------	T-----------AA	A-----------AA	13	rps2 ~ rpoC2	IGS
415	18011	TTTGACTTTA	T-------TTTA	T-------TTTA	TTTGA--CTTTA	TTTGA--CTTTA	TTTTA--CTTTA	CTTC--------	CTTTAGCCTTTA	8	rps2 ~ rpoC2	IGS
416	18038	TC	TC	TC	TC	TC	T-	TC	TC	1	rps2 ~ rpoC2	IGS
417	19305	GTGGTAG	GTGGTAC------	GTGGTAC------	GTGGTAG------	TTAGTAG------	GTGGTAGTAGTAC	G------------	G------------	12	rpoC2	exon
418	19416	G	GTTCTAG	G------	G------	G------	G------	G------	G------	6	rpoC2	exon
419	20197	T	T---------	T---------	T---------	T---------	T---------	TCGTTTGGTA	TCATTTGGTA	9	rpoC2	exon
420	20391	GGTAGGA	GGTAGTA	GGTAGTA	GGTAGGA	GGTAGGA	G------	GGTATTA	GGTATTA	6	rpoC2	exon
421	20490	A	A---	A---	A---	A---	AAAG	A---	A---	3	rpoC2	exon
422	20500	GTTC	GTTC	GTTC	GTTC	GTTC	GTTC	G---	G---	3	rpoC2	exon
423	22284	C	C-----	C-----	C-----	C-----	C-----	CAGACA	CAACCA	5	rpoC2 ~ rpoC1	IGS
424	24016	C	CTTAAGTCAAATA	C------------	C------------	C------------	C------------	C------------	C------------	12	rpoC1	intron
425	24018	ACTAAACAAAG	ACTAAGCTAAG	AATAAACTAAG	ACTAAACAAAG	AATAAAC-AAG	AATAAACAAAG	A----------	AATAAGGAAAG	10	rpoC1	intron
426	24039	T	T--	T--	T--	T--	T--	TCA	T--	2	rpoC1	intron
427	24041	ATTTTT	G-----	G-----	ATTTTT	ACTTTT	ATTTTT	TTTTTT	TTTTTT	5	rpoC1	intron
428	24064	AACCC	AACCC	AACCC	AACCC	AACCC	AACCC	A----	ACCCC	4	rpoC1	intron
429	24074	G	C---	C---	G---	G---	G---	CACA	C---	3	rpoC1	intron
430	24076	A	AAAGAACTACT	AAAGAACTACT	A----------	A-----CTACT	A-----CTACT	AGAGAGCTACT	AAAGAGCTACT	10	rpoC1	intron
431	24078	TACTCT	TACTCT	TACTCT	TACTCT	TACTCG	T-----	TACTCT	TACTCC	5	rpoC1	intron
432	24099	GTAAA	GTAAA	GTAAA	GTAAA	CTAAA	GTAAA	GTAAA	G----	4	rpoC1	intron
433	24109	G	GC	GC	G-	GC	GT	GC	GC	1	rpoC1	intron
434	24155	TC	T-	T-	TC	TC	TC	TC	TA	1	rpoC1	intron
435	24170	C	CAA	CAA	C--	C--	C--	C--	C--	2	rpoC1	intron
436	24195	T	T-----	T-----	T-----	T-----	G-----	TAAAAA	T-----	5	rpoC1	intron
437	24235	TTTT	CTTTTTAA	CTTTTTAA	TTTT----	C---TT--	CTTTTT--	CTTT----	CTTT----	5	rpoC1	intron
438	24256	TAAAT	TAAAT	TAAAT	TAAAT	TAAAT	TAAAT	T----	TGAAC	4	rpoC1	intron
439	24287	TTATA	TTAGA	TTAGA	TTATA	TTATA	TTATA	T----	T----	4	rpoC1	intron
440	24339	G	G----	G----	G----	G----	GTGAT	G----	G----	4	rpoC1	intron
441	24390	A	A-----	A-----	A-----	A-----	A-----	ATGCTG	A-----	5	rpoC1	intron
442	24404	A	A-	A-	A-	AC	A-	G-	G-	1	rpoC1	intron
443	24411	AACTGAACAGAAAAAG	AACTGAACAGAAAAAGTT	AAC------AGAAAAAGT	AACTGAACAGAAAAAG--	AAC-----AGAAAACG--	AAC-----AGAAAAAG--	A-----------------	AAAAG-------------	17	rpoC1	intron
444	24466	C	CTGTT	CTGTT	C----	C----	C----	C----	C----	4	rpoC1	intron
445	24501	T	TA	TA	T-	TA	TA	CA	TA	1	rpoC1	intron
446	25111	GA	GA	GA	GA	GA	GA	GA	G-	1	rpoC1 ~ rpoB	IGS
447	28419	A	A----	A----	A----	A----	A----	AATAT	A----	4	rpoB ~ trnC-GCA	IGS
448	28493	T	TCTGAG	T-----	T-----	T-----	T-----	T-----	G-----	5	rpoB ~ trnC-GCA	IGS
449	28514	AAAAAGA	AAAAAGA	AAAAAGA	AAAAAGA	AAAAAGA	AAAAAGG	A------	A------	6	rpoB ~ trnC-GCA	IGS
450	28540	C	CGC-AAA	CGC-AAA	C------	CGCAAAC	CGCAAAC	C------	C------	6	rpoB ~ trnC-GCA	IGS
451	28557	T	T-----	T-----	T-----	T-----	T-----	TTTGCG	T-----	5	rpoB ~ trnC-GCA	IGS
452	28710	A	AT	A-	A-	A-	A-	A-	A-	1	rpoB ~ trnC-GCA	IGS
453	28712	A	A--------	A--------	A--------	A--------	A--------	AGTAGATTC	AGTGGATTC	8	rpoB ~ trnC-GCA	IGS
454	28748	CATATT	C-----	C-----	CATATT	CATAAT	TCTAAT	C-----	C-----	5	rpoB ~ trnC-GCA	IGS
455	28776	AG	AGTTTT	AG--TT	AG----	AG----	AG----	A-----	AG----	5	rpoB ~ trnC-GCA	IGS
456	28797	T	T---	T---	T---	T---	TCAA	T---	T---	3	rpoB ~ trnC-GCA	IGS
457	28804	A	ATG	ATG	A--	A--	A--	A--	A--	2	rpoB ~ trnC-GCA	IGS
458	28830	TC	TC	TC	TC	TC	TG	T-	TC	1	rpoB ~ trnC-GCA	IGS
459	28839	TACAATACAAT	T----TAGAAT	T----TAGAAT	TACAATACAAT	T----------	T----------	TAGAATGAAAT	TAGAATATAAT	10	rpoB ~ trnC-GCA	IGS
460	28864	C	C-	C-	C-	C-	CG	G-	G-	1	rpoB ~ trnC-GCA	IGS
461	28879	TATGA	TCTTC	TCTTC	TATGA	T----	T----	T----	T----	4	rpoB ~ trnC-GCA	IGS
462	28894	GTGAGCTAGTCGTAAATTTGATCTGTTATGATA	G----------TGATCTAG----TCGTAAATTTGATCTGTTCTGATA	G----------TGATCTAG----TCGTAAATTTGATCTGTTATGATA	G----------TGAGCTAG----TCGTAAATTTGATCTGTTATGATA	T----------TCATCTAG----TCGTAAATTTTATCTGTTATGATA	T----------TGATCTTG----TCGTAAATTTGATCTGTTATGATA	T----------------------------------------------	TGTCAATAGAGTTATCTAGATATTCGTAAATTTTATCTGTTATCATA	46	rpoB ~ trnC-GCA	IGS
463	28934	TCAGGGCAACACAGGTTGTGCCATATCATAAATTTTCTAGTTAAGGAAAAATTAAAGCACCATAATTCTAATATTTCTAGAAATATACAAAGAAGATA	TCAGGGCAACACAGCTTGTGCCATATCATCATTTTTCC-----TTGACTAGAAAATTTAAAGCACGATAATTCTAATAGTTCTAGAAATAAAC------AAAGAAGATG	TCAGGGCAACACAGCTTGTGCCATATCATAATTTTTCC-----TTGACTAGAAAAATTAAAGCACGATAATTCTAAGAGTTCTAGAAATAAAC------AAAGAAGATG	TCAGGGCAACACAGGTTGTGCCATATCATAAATTTTCT-----AGTTAAGGAAAAATTAAAGCACCATAATTCTAATATTTCTAGAAATATAC------AAAGAAGATA	TCAGGGCAACACATCTTGTGCCCTATCAGCATTTTTCT-----AGTCAAGGAAAAATGAAAGCACCCTAATTCTCATATTTCGAGAAATAGAAATACCCAAAGAAGATA	TGAGAGCAACACAGGTTATGCTATATCCTAATTTTTCT-----AGTCAAGGAAAAATGAAAGCATGATAATTCTCATATTTCTAGAAATACAA------AAAGAAGATA	T------------------------------------------------------------------------------------------------------------	TTAGGGCAACACAGGTTGTGCCATATCATAATTTTTCTTTTCTATTCAATGAAAAATTAAAGCACGATAATTCTATTATTTCTAGAAATACAT------AGAGAAGATA	103	rpoB ~ trnC-GCA	IGS
464	29039	GCTCT	GATCC	GATCC	GCTCT	GCTCA	GCTCA	G----	G----	4	rpoB ~ trnC-GCA	IGS
465	29067	G	GTTTATA	G------	G------	G------	G------	G------	G------	6	rpoB ~ trnC-GCA	IGS
466	29079	ATATGTACTTAATATACA	ATATTATATGTATTTATATACATAACATATATGTATTTATAGACATAACTA	ATATGATATGTATTTATATACATAACATATATGTATTTATATACATAAATC	A-------------TATGTACTTAATATACA--------------------	ATG-----------GATG-------------TCTATGTATATATATATTCA	ATA-----------TATGTACCTTATATTTATATATATGTACCTATATACA	ATA--------------------------------TATGTCCATATATACA	ATA--------------------------------TATGTACGTATATACA	33	rpoB ~ trnC-GCA	IGS
467	29114	C	G----	G----	C----	G----	GAGTT	G----	G----	4	rpoB ~ trnC-GCA	IGS
468	29123	A	A-----	A-----	A-----	A-----	A-----	A-----	AAAATG	5	rpoB ~ trnC-GCA	IGS
469	29127	G	G-A	GAA	G--	G-A	G-A	GAA	GAA	2	rpoB ~ trnC-GCA	IGS
470	29136	A	A-------------	A-------------	A-------------	A-------------	AAAATTGTGATTTG	A------AGAGTCA	A------GGATTGA	13	rpoB ~ trnC-GCA	IGS
471	29141	TGTATATTCTATA	TGTATG-TATATA	TGTATG-TATATA	TGTATATTCTATA	TGTATCTCGTATA	TGTATAGTCTATA	T------------	TGTATATTATATA	12	rpoB ~ trnC-GCA	IGS
472	29161	ACTTATAT	ACTTA-----------------------------------------TAT	A------------------------------------------------	ACTTA-----------------------------------------TAT	ACTTA-----------------------------------------TAT	ACTTAATATTATTTATTTCATATTTAACTTAATCTTATTTCTTTTTTAT	ACTTA-----------------------------------------TAT	ACTTA-----------------------------------------TAC	48	rpoB ~ trnC-GCA	IGS
473	29169	TATATATAT	TCTATTTATTATTT	TTTTATTATTATTT	TATA-----TATAT	TATGA---------	TTTAAT-----TTT	T----------CAT	TA--------ATAT	10	rpoB ~ trnC-GCA	IGS
474	29192	TTGAGTTTAGTACTTAATACTAATTTATATATGTAATAATATAAAATGAGT	T-TTAGTA----CTTAATAGTCATTTACTTA--------------------------ATAGTAATTTATCTATATAATAATAAATAA-----	T-TTAGTA----CTTAATAGTCATTTACTTA--------------------------ATAGTCATTTATCTATATAATAATAAATAA-----	T-TGAGT------TTAG--------TACTTA--------------------------ATACTAATTTATATATGTAATAATATAAAATGAGT	T----------------------------------------------TTAGTAAAAAATAGTTATTTATATATTAAAGAATATTTCATTAGG	TTTTAGTACTTACTTAATAGTAATTTATATATATAGTCATTTATCTATTAAATAAATTTATATATTTATATATTAAATACTATTTAATTGGG	T-TTATTAC-----------------------------------------------------------------------------------	T-TTATTTT-----------------------------------------------------------------------------------	84	rpoB ~ trnC-GCA	IGS
475	29254	CAT	C----------------------------------------------------------------------------------------------------------------------------------------------------AT	C----------------------------------------------------------------------------------------------------------------------------------------------------AT	C----------------------------------------------------------------------------------------------------------------------------------------------------AT	T------------------------------------------------------------------------------------------------------------------------------------------------------	TCTTTTATTTATAATTATTTATAATTATAATATAATTTATATATTTATAATTTATATATAATTATTTATAATTTAGAATATAATAGTTTATTTTTAATAGTATTTAGAATATAAATTTAATAGTATTTAGAATATAAATATAATATAAGAA	C---------------------------------------------------------------------------------------------------------------------------------------------------ATT	T---------------------------------------------------------------------------------------------------------------------------------------------------ATT	150	rpoB ~ trnC-GCA	IGS
476	29276	AATG	A-----ATG	A-----ATG	A-----ATG	AATGGTATG	A-----ATG	AT-------	AT-------	7	rpoB ~ trnC-GCA	IGS
477	29322	T	T-------	T-------	T-------	T-------	T-------	T-------	TATTAATA	7	rpoB ~ trnC-GCA	IGS
478	29334	C	CACTAAT	C------	C------	C------	G------	T------	T------	6	rpoB ~ trnC-GCA	IGS
479	29374	C	TG------------------AGACTTT----TTTTGTTTGTGGGAAATCCATTTTATTTTTG	TG------------------ATACTTT----TTTTGTTTGTGGGAAATCCATTTTATTTTTG	C-------------------------------------------------------------	C------------------------------TTTTGTTTGTGGGAAATCATTTTGAT-----	C------------------------------TTTTGTTTGTGGGAAATCCATTTGATT-TTG	CTTTATATTGATACTTATTGATACTTTTTGATTTTCTTTGTGGAAAATCCATTTGATTTTTT	AT-----------------------------TATTGTTTGTGGTAAATCAATTTCATTTTAT	61	rpoB ~ trnC-GCA	IGS
480	29386	CAAAAAAAAAGAAGCTAATCTC	C--------------------------------------------------------------------------------------------------------------------------------------------------------------------------------------------------------------------------------------------------------------------------------------------------------------------------------------------------------------------------------------------------------------…	TCAGCA---------------------------------------------------------------------------------------------------------------------------------------------------------------------------------------------------------------------------------------------------------------------------------------------------------------------------------------------------------------------------------------------------------…	C--------------------------------------------------------------------------------------------------------------------------------------------------------------------------------------------------------------------------------------------------------------------------------------------------------------------------------------------------------------------------------------------------------------…	TAAATGAAGTCAAGGAAATACACTTTTGAAGTCCATCTTAAAATCAATCCTTTA------------AAATAGTGTAGTTAATGGTTCAATTTCACCCGTATTTTTGAGTAAGAAATTAAGTTGATTTTTTTTTTCTTTTGACTTTTTGTTGTTTATTTTGAGTTTCTAAGAAA--AAGTCCAAACGCAAAGGTTTTATTTTAT------TAAATGGATATGAAGATACAATACATTGAATAAAATGATCTCATATCAACTAGATCAAATAAAAAATAATAATTCCTTTATTTTCTAAAACAAAGGATAAGTCCATTGAAAGTCAGCATT------CAAATTTACTAGGAAAAAAAGAAATGGGTAAGTAATTCCCGATTAAGGGG--------------…	TAAATG-----AAGGAAATACACTTTTGAATTGCATCTTCAAATCAATTCTTGATAAATTCAAAGTTAATAGTGTAGTTAATGGGTCAATTTGACCCGCATTTTTTAGTCAGAAATTAATTGGATTTTTTTTCTTTTGACTTTTTTTGTTGTTTATTTTGAGTTTCTAATAAA--AAGTCCAAACGAAAAGTTTTTCTTTTTT------TTTATGCATATAAAGAC----------------------------------------------------TAATTTCTTTGTTTTAGAAAAGG------------ATTGAAATTCAGCATT------CAAATTTACTAGG-ACAAAAGAAATGGGTGAGTAATCCCCCATTAAGGAGTAGGTATATTATCT…	TAAATG-----AAGGAAATACACTTTGAAATCACATCTTAAAATCGGTTATTAA----TTC----------GTGTAGTTAATGGGTCAAGTTGACCAGCATTTTTTAGTCAGAAATT-------GCTTTTTT-TCTTTTGACTTTTTT-------TGTTTCTTTTTGAGTAAATTAAAT---AAATAAAAATTTTTATTTTAAATGGCATAAATATCTATGAAGATACAATCAATTGAAGAAAATCATCTCA-----ACTAGATCCACTAAAAAAGAAGAATTCCTTTTTACAATTTTACA----ATAAGTACAATGAAATTCAGGATTCAGATTCAAATTTAATAGGAAAAAAAGA----GTTGAGTAATCCCCCATTAAAGAGTAG-----------…	TAAATT-----AAGGAAATTC------------CATTTTTAAATCGTTCAGTAA----TTCAAAGTAAATTGTGTAGTTAATGGTTCAATTTGACCTGCATTTTTGAGTCATAAATC-------CTTTTTTTCTCTTTTGACTTTTTTTTGTTTATTTTTTTTTTCTATT--------------ATAAAAGTTTTTAAATGGCATAACATAAATATATATGAAGATACAATCAATTGAAGAAAATAATCTCA-----ACTAGATCAAAAAAAAAAGAGGAATTCCTTTTTAGAA---AAGG----ATAAGTACAATGAAATTCAGGATT------CAAATTTAATAGGAAAAAAACAACTGGTTGAGTAATCCCCCCATTAGGAA--------------…	431	rpoB ~ trnC-GCA	IGS
481	29414	TAATAAATACTAA	C------------	C------------	TAATAAATACTAA	T----AATACTAA	T----AATACTAA	T---AATTTATAA	A---AATTAAATA	12	rpoB ~ trnC-GCA	IGS
482	29441	T	TTCTAA	TTCTAA	T-----	T-----	T-----	T-----	T-----	5	rpoB ~ trnC-GCA	IGS
483	29448	AT	A-----------------------------T	A-----------------------------T	A-----------------------------T	A-----------------------------T	A-----------------------------T	AGGAATAATATAAATATGATAGGAATAATAT	A----------TAATCTAATAGAAATA----	29	rpoB ~ trnC-GCA	IGS
484	29454	A	A------	A------	A------	A------	AGGATTT	A------	A------	6	rpoB ~ trnC-GCA	IGS
485	29476	TCTTTTTA	T----CTTTTTG	T----CTTTTTG	T----CTTTTTA	T----GTTGTGG	TCTTGTTTGTGG	TCT---------	TCT---------	9	rpoB ~ trnC-GCA	IGS
486	29570	A	A-	A-	A-	C-	C-	AC	AC	1	trnC-GCA ~ petN	IGS
487	29583	AGACTATCCTG	AGAGTAGCCTG	ATAGTAGCCTG	AGACTATCCTG	ATACTATCCTA	AGACTATCCTG	A----------	AT-----CCTG	10	trnC-GCA ~ petN	IGS
488	29606	T	T---------	T---------	T---------	TAAATTGACT	TAAATTCACA	TAAATCGACT	TAAATCAACG	9	trnC-GCA ~ petN	IGS
489	29614	C	C-----	C-----	C-----	C-----	CACTAA	C-----	C-----	5	trnC-GCA ~ petN	IGS
490	29627	AGACA	AGACA	AGACA	AGACA	AGACG	AGACA	A----	A----	4	trnC-GCA ~ petN	IGS
491	29646	GGCCTTTTT	G--------	G--------	GGCCTTTTT	GGCCT----	GGCCT----	GACCT----	GGCCT----	8	trnC-GCA ~ petN	IGS
492	29667	ATACTTAATTCT	ATTCACTTAATTCT	ATTCACTTAATTCT	AT--ACTTAATTCT	AT---------TCT	A-------------	AT---------TCT	AT---------TTT	13	trnC-GCA ~ petN	IGS
493	29686	C	CTAT	CTAT	C---	ATTT	AAAA	ATCT	ATCC	3	trnC-GCA ~ petN	IGS
494	29712	TAATTC	T---------	T---------	TA----ATTC	CCTGTGACTC	TT----ATTC	TT----ATTC	TT----TTTC	9	trnC-GCA ~ petN	IGS
495	29730	A	CTTTT	C-TTT	A----	A---T	A---T	A-TTT	A-TTT	4	trnC-GCA ~ petN	IGS
496	29731	GTTTT	TTTTT	TTTTT	GTTTT	TTTTT	TTTTT	TTTTG	T----	4	trnC-GCA ~ petN	IGS
497	29756	AAACTT	AAACTG	AAACTG	AAACTT	AAACTC	G-----	GGTACT	GGTATT	5	trnC-GCA ~ petN	IGS
498	29762	GAT	G---------	G---------	GA-------T	G---------	G---------	ATTGAGATAA	AATGGGATAA	9	trnC-GCA ~ petN	IGS
499	29771	CT	T-	TA	CT	TA	TA	TC	TC	1	trnC-GCA ~ petN	IGS
500	29781	G	G---------	G---------	G---------	G---------	G---------	AATATATAAA	A--ATCAAAT	9	trnC-GCA ~ petN	IGS
501	29792	ATTA	CTTA	CTTA	ATTA	ATTC	A---	AGCA	AGTA	3	trnC-GCA ~ petN	IGS
502	29817	AT	AC	AC	AT	A-	AT	AC	AC	1	trnC-GCA ~ petN	IGS
503	29840	A	AATAC	A----	A----	A----	A----	A----	A----	4	trnC-GCA ~ petN	IGS
504	29841	ATACTATTTTAGTCATGACTGAAAGAGCAGAGTCGAAAAATAACAAAAAAGAGACTCCTTTTTTATTTTAGTTTTCGGCTTAGGTTTAATAGGAAACACTATCAAATCTTCATACTTTCATTAGTTGACTATACAATCAATATTAAGTTAAGTGAGTAAGTTTCTACTGAGTCAATTGGCTAGGCTGAGGGGAAATTGATTTCTCAGTTATGTAAGTAACTAAAAAAAGATACGTTGTCTCTAAACTGGAAAATCCTAGTGATAAATAATCACTAGTCATTCTTGATTGATTGTACCCTCTCCTCTAGAAATAGAATAAAGGTTCAATTTTGACATTATAGGAGATT	ATACTATTTTAGTCGTGACTCAAAGAAGAGAGTCGAAAAA---TAAAAAAGAGACTCC-TT----------TTTTCGGCTTAGATTTCACTGGTAGGAAACACTATCAG----------------------------------------------AAGCTAAGTGAGTAAGTTTCTACTGAGTCAATTGGTTAGGATGAGAGGAAATTGATTTCTCA----GTTATGTAAGTAAATAAAAAAAAGAGACGTTGTCTCTAAATTC----GAAAATACGAGTGAGAAATAAACTAATTAATAGTTATTCTGGATTCATTG-----TCTCTTCTAGAGATAAAATAAAGGTTCAATTTTGACAGTACGTACAGGAGATT	ATACTATTTTAGTCGTGACTCAAAGAAGAGAGTCGAAAAA--GAAAAAAAGAGACTCCTTT----------TTTTCGGCTTAGATTTAAATGGTAGGAAACACTATCAG----------------------------------------------AAGCTAAGTGAGTAAATTTCTACTGAGTCAATTGGTTAGGCTGAGAGGAAATTGATTTCTCA----GTTATGTAAGTAAATAAAAAAAAGAGACGTTGTCTCTAAATTC----GAAAATACGAGTGAGAACTAAACTAATTAATAGTTATTCTGGATTCATTG-----TCTCTTCTAGAGATAAAATAAAGGTTCAAATTTGACA----GTACAGGAGATT	ATACTATTTTAGTCATGACTGAAAGAGCAGAGTCGAAAAATAACAAAAAAGAGACTCCTTTTTTATTTTAGTTTTCGGCTTAGGTTTAA----TAGGAAACACTATCAAATCTTCATACTTTCAT-------TAGTTGACTATACAATCAATATTAAGTTAAGTGAGTAAGTTTCTACTGAGTCAATTGGCTAGGCTGAGGGGAAATTGATTTCTCA----GTTATGTAAGTAACT-AAAAAAAGATACGTTGTCTCTAAACTG----GAAAATCCTAGTGATAAA-----TAATCACTAGTCATTCTTGATTGATTGTACCCTCTCCTCTAGAAATAGAATAAAGGTTCAATTTTGACA----TTATAGGAGATT	A---------------------------------------------------------------------------------------------------------------------------------------------------------------------------------------------------------------------------------------------------------------------------------------------------------------------------------------------------------------------------------------	AGACTCTTTTAGTCGTGACTGAAAGAGCAGAGTCGCAAAACAAAAAAAAGGAGTCTCTTTTTTTGT-----TTTTTGGCTTAGAGTTAAACGCTAGGAAACACTATAAAATCTTAATACTTTCATTACTTTATACTTCACTATACACTAAATATTAAGCTAAGTGAGTCAGTTTCTACTGAGTGAATTGGCTAGGCTGAGGGGAAATTTATTTCTCA----GTTATATAAGGGAAT-AAAAAAATAAACGTTGTCTTTAAACTC----GAAAATCCTAGTGATCAA-----TAATCAATAGTCATTAGTGATTCATTG-----TATCCTCTAGAGATACATTAAAGGTTCAATTTTTAATTACATTAAAGGAGATT	ATCTTAT---------GAGTGAAAGAAAAGAGTC-----------AAAAAAATGGAATTCTTTGGGT----TTTTAGTCTTAGGTTTAAATGGTGGGAAAGACTCTAAAATCTCATTAATTTAATGACTT--TACTTTAAT--------AATACTAAGCTAAGGGAGTAAGTATCTACTGATTCAATTGGCTAGGCTGATGGGAAATTTATTTAGGATTAGTTTATGTAAGACAAT-AAAAAAGGAGACGTTGTCTCTAAACTCATAAGAAAATCCTAGTGGTCAAT-----AATCACTATTGATTAGTGATTGATTG-----TACCTTATAGGGA------AAAGGTTCTAATTTTGTC----TTTCAGGAGATT	ATCTTATCTTA----GTAGTGAAAGAAAAGAG-------------------ACTCTCTTTTTTTTGT----TTTTAGGCTTAAAAATGGATGATAGGAAAGACTATAAAATCTTACTAATTTAATTACCT--TACTC--------------TACAATACTAAGGGAGTAAGTGTCTACTGAGTCAATTGGCTAGGCTGATGGGAAATTTATTGAGGA----GTTGTGTAAAGGAAT-GAATAAAGAGACGTTATCTCTAAACTCATAAGAAATTCCTAGTGCTCAATAAT-CAATCAATATGGATTTTTGATTGATTG-----GACCTTATAGAGATAGAATAAAGGTTAAAAATTTTTC----TTTCAGGAGATT	351	trnC-GCA ~ petN	IGS
505	30189	GA	GA	GA	GA	GA	GA	CA	C-	1	trnC-GCA ~ petN	IGS
506	30209	AACGC	AGT-C	AGT-C	AACGC	AGTCC	A----	AGTGC	ATCGC	4	trnC-GCA ~ petN	IGS
507	30245	A	A-----	A-----	A-----	A-----	A-----	A-----	AACTGT	5	trnC-GCA ~ petN	IGS
508	30255	A	A------	C------	A------	A------	GTTTAGC	A------	A------	6	trnC-GCA ~ petN	IGS
509	30271	A	A------	A------	A------	A------	A------	A------	GCTATTT	6	trnC-GCA ~ petN	IGS
510	30274	TAGCA	T----	T----	TAGCA	TAACT	TAGCT	TAGCT	TAGCT	4	trnC-GCA ~ petN	IGS
511	30294	CTTGCTGGTGA	CTTACTG--GG	TTTACTGGTGG	CTTGCTGGTGA	CTTGCTGGTGG	CTTACTGGTGG	T----------	T----------	10	trnC-GCA ~ petN	IGS
512	30320	GTTTT	G--------T	G--------T	G-----TTTT	GAA--TTTTT	G-----TTTT	TTGTGTATG-	TTATGTATGT	8	trnC-GCA ~ petN	IGS
513	30344	GT	GT-------------	GT-------------	GT-------------	GT--------CAAGT	GCA--AAATAAAAGT	C----TCAAGAAAAA	TAAAGTCAATAAAGT	13	trnC-GCA ~ petN	IGS
514	30348	AC	AC	AC	AC	AC	AT	A-	AT	1	trnC-GCA ~ petN	IGS
515	30351	AAAAT	AAAAT	AAAAT	AAAAT	A----	AAAAT	AAAA-	AAAA-	4	trnC-GCA ~ petN	IGS
516	30363	T	T--------------------	T--------------------	T--------------------	T--------------------	TTACTATTCATATATCCTTTA	T--------------------	T--------------------	20	trnC-GCA ~ petN	IGS
517	30381	TA	TC	TC	TA	T-	T-	T-	T-	1	trnC-GCA ~ petN	IGS
518	30384	CT	AT	AT	CT	AT	AT	A-	AT	1	trnC-GCA ~ petN	IGS
519	30422	G	G----	G----	G----	T----	TTCTA	G----	G----	4	trnC-GCA ~ petN	IGS
520	30425	TATCTTA	T------	T------	TATCTTA	TATCTTA	TATCTTA	TATCGTA	TATCATA	6	trnC-GCA ~ petN	IGS
521	30454	T	T-	T-	T-	T-	T-	T-	TG	1	trnC-GCA ~ petN	IGS
522	30506	T	T--------------------	TGGATGATCAATAGGAGTAAG	T--------------------	T--------------------	T--------------------	TGAATT---------------	TGGATT---------------	20	trnC-GCA ~ petN	IGS
523	30524	AAGTCAT	AAGTTAT	AAGTCAT	AAGTCAT	AAATGAT	AAGTCAG	AATTCAT	A------	6	trnC-GCA ~ petN	IGS
524	30603	A	AT	AT	A-	A-	A-	A-	A-	1	trnC-GCA ~ petN	IGS
525	30720	CTTTTTATTGAGTCATAAAATTGTATCAGCTGTTTAATGTTTTACGACCTGTTTGTTTGAAATCAAGATGTCTATGCTTTCAAATTCTGCTACAGTGAAATAGCAATAATAAACTACAATACACTAATAAACACTAACCATTTGAGCAGAAAATGAAATAACTAAATTCTCTAGGTGTATTTGTAAAAAAGGCAACGGAATATATTTATATTAATAAGATTTTTCATGATAGGCTTTTTTTCAACCAAGTTGTTACTATATCTATTTTTTTCTATTTTTTGATTTGTTGAACAGGTTCTTACGGCTATTATAATAACTAAGAACCAAGCCAACGTTCTTTTTTGCTTTATGTGATTTCTTCTTTGTTTACTTTTACTCTTCTGAGATAAATTTGTTCTG…	C-----TATTAATTGAGTCATAAAATAGTATCAGCTG----TTTAATCTTTGACGATCTGTTTGTTTCAAATGAAGATACCTCTGCTTTC----TGTGC-----TACAGTGAAATAACAATCATAAAATAGAATACACTAATAAACACGAACCATTTGATCAGAAAATGAAATGACTAATATCTCTAGT-----------TATATTT-CGAAAGAAGCAAGGGAATATATCTATA-GAATAGGA--TTTTTCATGATAGGCTTTGTTTTGAACCAAGTTGTTACTATTC-------------TTTTTTGATTTGTTGAACTGGTTCTTACGGAT--------------------ATTATAATAACTAAAAACCAAGCCAACGTTCTTTTTTGCTTTATT…	C-----TATTAATTGAGTCATAAAATAGTATCAGCTGTTTATTTAATCTTTGACGATCTGTTTGTTTCAAATGAAGATGCCTCTGCTTTC----TGTGC-----TACAGTGAAATAGCAATCATAAAATAGAATACACTAATAAACACGAACCTTTTGAGCAGAAAATGAAATGACTAATATCTCTAGT-----------TATATTT-CGAAAGAAGCAAGGGAATATATATATA-GAATAGGA--TTTTTCATGATAGGCTTTGTTTTGAACCAAGTTGTTACTATTCTT---------TTTTTTTTGATTTGTTGAACTGGTTCTTACGGAT--------------------ATTATAATAACTAAAAACCAAGCCAACGTTCTTTTTTGCTTTATT…	C-----TTTTTATTGAGTCATAAAATTGTATCAGCTG----TTTAATGTTTTACGACCTGTTTGTTTGAAATCAAGATGTCTATGCTTTCAAATTCTGC-----TACAGTGAAATAGCAATAATAAACTACAATACACTAATAAACACTAACCATTTGAGCAGAAAATGAAATAACTAAATTCTCTAGG-----------TGTATTTGTAAAAAAGGCAACGGAATATATTTATATTAATAAGA--TTTTTCATGATAGGCTTT-TTTTCAACCAAGTTGTTACTATATCTATTTTTTTCTATTTTTTGATTTGTTGAACAGGTTCTTACGGCT--------------------ATTATAATAACTAAGAACCAAGCCAACGTTCTTTTTTGCTTTATG…	C-----TATTTATTGAGTAAGAAAATTGTATCAGCTG----TTTAATGTTTTACGACCTGTTTGTTTCAAATCAAGATACCTCTGCTTTGTAATTCTGC-----TACA---------------------------------------------------------------------------------------------------------------------------------------------------------------------------------------------------------------------------------------------------------------------------------------------------…	C-----TATTTATTGGGTTATAAAATTGTATCAGCTG----TTTAATGTTTTACGACCAGTTTGTTTCAAATCAAGATACCTCTGTTTTCCAATTGTGC-----TACAGTTCCCTAGCAATAATAAAATACAATACACTAAGAAACACTAACCATTTGAGTAGAAAACTAAATGACAAATTTCTCTAGTTTAGTTTTAGTTGTATTT-GGAAAAAAGCGACGGAATACATATATA-TAATAGGAGTTTTTTCATACTAGGCTTT--------TTCAACTGTTACTATTCTC-----------TTTTTTGATTTGTTGAATAGGTTCTTACGAATATTATATTATAATAACTAAGATTATAATAACTAAGAACCGAGCCAACGTTCTTTTTTGCTTTATG…	CGGTACTATTAATTTAATAATTTAATTGTATCAGTTG----TTTAATGTTTTACGAAC----TGTTTCAAATCAAGATGCCTCCGTTTTCAAATTCTGCTTTAATACATTAAAATAGCAATAATAAA-----ATACACTACTAAATAATAATTATTTGAGCAGAAAATGCA-----TAATTTCTATAGTT------------------TTGGAAAATCAACAGAATACAAATACG----------------------------------------------------------------------------TAGTTGAACTGATTCTTACCAGAATTAGGGTAGGGGT------ATTCTAATAA-AAAAAAACAAGCCAA----CTTTTTTGCTTTATT…	C--------------------------------------------------------------------------------------------------------------------------------------------------------------------------------------------------------------------------------------------------------------------------------------------------------------------------------------------------------------------------------------------------------------…	1021	petN ~ psbM	IGS
526	31835	CA	T-	C-	CA	CA	CA	CA	CA	1	petN ~ psbM	IGS
527	31841	TTTTTTT	TCTTAAT	TCTTAAT	TTTTTTT	T----AT	T----GT	TTT----	TTTT--C	4	petN ~ psbM	IGS
528	31863	TTCATCTA	TTTATCTA	TTTATCTA	TTCATCTA	TTCATGTA	TTCATCTA	T-------	TG-ATCTA	7	petN ~ psbM	IGS
529	31890	AATTAA	AATTAT	AATTAT	AATTAA	AATTCT	AATTAG	A-----	AATTAT	5	petN ~ psbM	IGS
530	31908	A	A--------	A--------	A--------	C--------	A--------	AATTAGAAT	AATTAGAAT	8	petN ~ psbM	IGS
531	31922	T	TTCAAG	TTCAAG	T-----	TTCAAT	TTCAAT	CTCAAT	TTCAAT	5	petN ~ psbM	IGS
532	31932	AT	ATTTATA	A------	AT-----	AT-----	AT-----	AT-----	AT-----	6	petN ~ psbM	IGS
533	31934	TTA	TTT	TTT	TTA	TTA	T--	TTA	TTA	2	petN ~ psbM	IGS
534	31945	T	T-----	T-----	T-----	T-----	T-----	TGGTCG	T-----	5	petN ~ psbM	IGS
535	31955	T	T-----	T-----	T-----	T-----	T-----	TCATAC	T-----	5	petN ~ psbM	IGS
536	31965	C	C-----------	C-----------	C-----------	C-----------	C-----------	CAGCGACGACAA	CAGCGACGAAAA	11	petN ~ psbM	IGS
537	31983	C	C-------------	C-------------	C-------------	C-------------	C-------------	C-------------	CAATAACTCTAAAT	13	petN ~ psbM	IGS
538	31987	ATTTG	A--------	A--------	ATTT----G	ATTT----A	ATTT----T	ATTTTAGAT	ATTTTATAT	8	petN ~ psbM	IGS
539	32000	T	T---------------	T---------------	T---------------	T---------------	T---------------	T---------------	TATATTTTTATATACA	15	petN ~ psbM	IGS
540	32031	AG	AC	AC	AG	AA	AG	AT	A-	1	petN ~ psbM	IGS
541	32037	TGTAC	T----	T----	TGTAC	TGTAC	TGTAC	TGTAC	TGTAC	4	petN ~ psbM	IGS
542	32052	GA	G-	G-	GA	GA	GA	GA	GA	1	petN ~ psbM	IGS
543	32090	AAT	AAT	AAT	AAT	A--	AAT	AAT	AAT	2	petN ~ psbM	IGS
544	32129	A	A--------	A--------	A--------	A--------	A--------	ACTCGATAG	A--------	8	petN ~ psbM	IGS
545	32151	T	T-----	T-----	T-----	T-----	TTTATA	T-----	T-----	5	petN ~ psbM	IGS
546	32250	T	T------	T------	T------	T------	TTGAATG	TTTTCT-	TTTTCT-	6	petN ~ psbM	IGS
547	32262	T	T-----	T-----	T-----	T-----	T-----	T-----	TAAGAA	5	petN ~ psbM	IGS
548	32400	G	GTTT	GTTT	G---	G-TT	A-TT	G--T	G--T	3	psbM ~ trnD-GUC	IGS
549	32446	AAATT	AAATT	AAATT	AAATT	AAATT	AAATT	A----	AAATT	4	psbM ~ trnD-GUC	IGS
550	32475	T	T-----	T-----	T-----	T-----	T-----	T-----	TGGATG	5	psbM ~ trnD-GUC	IGS
551	32496	AAATGA	AAATGA	AAATGA	AAATGA	AAATGA	AAATGA	A-----	AAATCG	5	psbM ~ trnD-GUC	IGS
552	32509	G	G-	G-	G-	G-	G-	GT	GT	1	psbM ~ trnD-GUC	IGS
553	32560	ATAGAC	A-----	A-----	ATAGAC	A-----	A-----	A-----	A-----	5	psbM ~ trnD-GUC	IGS
554	32594	A	ATACCA	A-----	A-----	A-----	A-----	A-----	A-----	5	psbM ~ trnD-GUC	IGS
555	32602	TA	T-	T-	TA	T-	T-	TC	TC	1	psbM ~ trnD-GUC	IGS
556	32607	AAAGGG	AAAGGA	AAAGGA	AAAGGG	AAAGGG	A-----	AATGAG	AATGGG	5	psbM ~ trnD-GUC	IGS
557	32647	G	GT	GT	G-	A-	C-	C-	C-	1	psbM ~ trnD-GUC	IGS
558	32663	TTTTA	TTTT---A	TTTT---A	TTTT---A	C-------	TTTT---A	TTTTATTA	TTTTATAA	7	psbM ~ trnD-GUC	IGS
559	32682	A	T-	T-	A-	TA	TA	TG	TA	1	psbM ~ trnD-GUC	IGS
560	32697	TTT	T--	T--	TTT	T--	T-C	T--	T-A	2	psbM ~ trnD-GUC	IGS
561	32745	TGACC	T----	T----	TGACC	T----	T----	T----	T----	4	psbM ~ trnD-GUC	IGS
562	32768	C	C----	C----	C----	A----	T----	C----	CATCG	4	psbM ~ trnD-GUC	IGS
563	32772	CAAAC	CAAAT	CAAAT	CAAAC	C----	C----	C----	C----	4	psbM ~ trnD-GUC	IGS
564	32794	GAA	T-A	TAA	GAA	T--	TAA	TAA	TAA	2	psbM ~ trnD-GUC	IGS
565	32802	G	GGGA--------------------------------------------------------ATA	GGGA--------------------------------------------------------ATA	G--------------------------------------------------------------	AAC------------------------------------------------------------	AAC------------------------------------------------------------	ATGACGTGGTATACTCTTGGTTAATTTTTTTATGATGACCTCAATTTTGAATAAGAGGAAGTA	ATGACGTGTTATACTC---------------------------GATTTGAATACGATGAAGTA	62	psbM ~ trnD-GUC	IGS
566	32809	ATATAATACAATTAA	ATATAA----TATACTTAA	ATATAA----TATACTTAA	ATATAA----TACAATTAA	A------------------	ATATA------------AT	ATATGTGTCCAAGTCGGAG	ATATGTGTCCGAGTCCGAG	18	psbM ~ trnD-GUC	IGS
567	32831	C	C---------------------------------------------------------------------------------------------------------------------------------------------------------------------------------------------------------------------------------------------------------------------------------------------------------------------	C---------------------------------------------------------------------------------------------------------------------------------------------------------------------------------------------------------------------------------------------------------------------------------------------------------------------	C---------------------------------------------------------------------------------------------------------------------------------------------------------------------------------------------------------------------------------------------------------------------------------------------------------------------	C---------------------------------------------------------------------------------------------------------------------------------------------------------------------------------------------------------------------------------------------------------------------------------------------------------------------	C---------------------------------------------------------------------------------------------------------------------------------------------------------------------------------------------------------------------------------------------------------------------------------------------------------------------	T-CAAAAATGGACTCTTGTACTAAAGCGACTCAAATTGACGAAAA------AGGGCCTTGGTTGGT-----TTTTATTTTATTAGGATAAGATCCTCATCAACCCTTAAATTAGGACTGTAACACCCTGATAAATAATTCCATGTAC------AATGAGAATAAGATAAATTAGTTAGAATTTCTAATTCTAAATTAAGGTTACACAAAAATCGTAGCTATACTAAGCTAGTATATCCACTAATGGATTACTATTAAATCAACCAAAATCCAAATTTTACT----------AAATTTATTATAAATT---	TAAAAAAATAGACTATTGTACTAAAGTTAATGAAATTGACCAAAAAAGGGCAGGGCCTTGTTTGGTTTTTCTTTTATTTTCTTAGGATAAGATCCTTATCAACCCTTAAATTGGTACAGGAACACC-----AAAAAATTCCATGTACAATTTGAATGAGAATAAGATAAATT-------ATTTATAATTAGAAATTGAGATTACAGAAAAATAGTAGCTATACTAAGCTATACTATCAACTAATTGATTACTATTAAATCAACCAAAATCAAAATATTACTATTTAATTTGAAATTTTTTATTAATTTTA	297	psbM ~ trnD-GUC	IGS
568	32839	T	TA---------------------A	TA---------------------A	T-----------------------	TA---------------------A	TA---------------------A	TATTCAATTATATTTATTTATTCA	TATTCAATTATTTTTATTCAATTA	23	psbM ~ trnD-GUC	IGS
569	32841	ATTTAA	ATATA----------------------------------------C	ATATA----------------------------------------C	ATTTA----------------------------------------A	A---------------------------------------------	A---------------------------------------------	ATCTA------------------------------AAATGGATAGA	ATATATTATAATATGAATATATAATAAATAATAATAAAGAAATAAA	45	psbM ~ trnD-GUC	IGS
570	32867	T	T-----------------------------------------------------------------------------------------------------	T-----------------------------------------------------------------------------------------------------	T-----------------------------------------------------------------------------------------------------	T-----------------------------------------------------------------------------------------------------	T-----------------------------------------------------------------------------------------------------	TCTAGTACAGAATATTAAAGAATTCAAGAACAAGAAATAGTATTCTAAATAAATATTAAAAAT----------------------------AATATTAATTC	TCTAGTATATAGTATTAAAGAATTAAAGAA-----------ATCATAAATAAATATTAAAAATAAAAAAGAATGCTATCAAAAAAAAAACAAAAACTAATCT	90	psbM ~ trnD-GUC	IGS
571	32876	AT	AC	AC	AT	AT	AT	AT	A-	1	psbM ~ trnD-GUC	IGS
572	32888	TTTGTA	TTTGTA	TTTGTA	TTTGTA	TTTGTA	T-----	TTT-TA	TTT-AA	5	psbM ~ trnD-GUC	IGS
573	32917	G	G----	GATTT	G----	T----	G----	T----	G----	4	psbM ~ trnD-GUC	IGS
574	32947	AT	AT	AT	AT	AT	AT	AT	A-	1	psbM ~ trnD-GUC	IGS
575	32956	ATATA	A--------------------------------------TTTA	A--------------------------------------TTTA	A--------------------------------------TATA	AT------------------------------------TTTTC	A--------------------------------------TTTA	ATT----------------------------------------	ATTCATACAAAAATACCATATAATATATATATATATATATATA	40	psbM ~ trnD-GUC	IGS
576	32961	T	TATATAGACTA	TATATAGACTA	T----------	TATAT------	TATAT------	TATAT------	TATAT------	10	psbM ~ trnD-GUC	IGS
577	32973	ATGTGTACTCCTAT	AAGTAGACTCCTAT	ATGTGGACTCCTAT	ATGTGTACTCCTAT	ACGTGTACTCCTAT	A-------------	ACGTGTACTCCTAT	ATGTGTACTCCTAT	13	psbM ~ trnD-GUC	IGS
578	32991	CT	C-	C-	CT	CC	TC	GA	GA	1	psbM ~ trnD-GUC	IGS
579	33002	AATACTCTAATATATTTCATGGATTAAGAGCAATCGAAAACGTCATGTCAGACCTTTCCTTTAGAGTATCCATC	AAGACTCTAATATATTTCATTTCATGTATTAAGAGCAATCAAAAAC-----GTCAGACCTTTCCTTTAGAGTATCCATC--	AAGACTCTAATAT-----ATTTCATGTATTAAGAGCAATCAAAAAC-----GTCAGACGTTTCCTTTAGAGTATCCATC--	AATACTCTAATAT-----ATTTCATGGATTAAGAGCAATCGAAAACGTCATGTCAGACCTTTCCTTTAGAGTATCCATC--	AATACTCTAATATAT----------------------------------TTCTCAGACCTTTCCTTTAGATTATCCATCAA	A-------------------------------------------------CGTCAGACCTTTGCTTTAGAGTATCCATC--	AATACTCTAATCT-----ATTTCATGGATTAAGAGCAATCG----------------------------------------	AATACTCTAATCT-----ATTTCATGGATTAAGAGCAATCG----------------------------------------	44	psbM ~ trnD-GUC	IGS
580	33084	AAATAGAGTGATACCACCAATTCAATTGTCCCAATCCACATAGATATGTCTCCT	AAATAGAGTAATACCACCAATTCAATTGCCCCAATCCACATACATATGTCGCCT	AAATAGAGTGATACCACCAATTCAATTGCCCCAATCCACATACATATGTCTCCT	AAATAGAGTGATACCACCAATTCAATTGTCCCAATCCACATAGATATGTCTCCT	AAATAGAGTGATACCACCGATTCAATTGTACCAATACAC----ATATGTATCCT	AAATACAGTGATATTACTGATTCAATTGTCCCAATCCAC----ATATGTCTCCT	A-----------------------------------------------------	AGATAA--------------------TAGACCAATCCAG----ATATGTCTCCT	53	psbM ~ trnD-GUC	IGS
581	33151	T	T---------	T---------	T---------	T---------	T---------	TCCATAAAAA	ATGATACGGG	9	psbM ~ trnD-GUC	IGS
582	33159	TA	T-	T-	TA	T-	T-	T-	T-	1	psbM ~ trnD-GUC	IGS
583	33163	AAGTATAAATT	AAGTCTAACTT--GT	AAGTCTAACTT--GT	AAGTATAAAT----T	AAGTATAAATTTTTT	AAGTATAAA----TT	A--------------	AAGTAGAAA----TT	14	psbM ~ trnD-GUC	IGS
584	33181	TTGTGTGATACTAAATCGAACATTAAAACAAAAAAAGAGAGAAAGATGCCTACCTAGAATTATATGTTGCTCCCCGTTTTATCCTTGTGCGTCGGGAACAATACAGAC	TTATGTCATACTAAATGGAAATT--------------------------------AAAAAAAAAAGAGCTAAAGCTGCTTACCTAGAATTA---GATGTTGCTCCCTTTTTTTCTCTTTTT---ACGTCAGGACCAAT----AG	TTATGTGATACTAAATGGAAATTGAAAAAATTATGTGATACTAAATGGAAATAAAAAAAAAAAAAGAGATAAAGCTGCTTACCTAGAATTA---GATGTTGCTCCC-TTTTTTCTCTTTTT---CCGTCAGGACCCAT----AG	TTGTGTGATACTAAATCGAACAT-----------------------------TAAAACAAAAAAAGAGAGAAAGATGCCTACCTAGAATTA---TATGTTGCTCCC-CGTTTTATCCTTGT---GCGTCGGGAACAATACAGAC	TTGTGTGAGACTAAAT--------------------------------------ATAAATAAAAAAAAAGAAAGATGCCTACCTAGAATTTGA-TATGTTGCCCTC-TGTTTTCTCTTTTT---GCGTCGGGAACAATACAGAG	TTGTGTGATACTAAATCGAAAAT-----------------------------TCAAACAAAAAAAGAGATAAAGATGCCTACTTAGATTATAATTATATGTGCTCC-TTTTTTATCTTTTT---GCGTCGGGAACAATATAGAG	C-----------------------------------------------------------------------------------------------------------------------------------------------	TTGTCTGATCATAAATACAAAACAAAATGA----------------------AAACAAAAAAAAAGAGATAAAGATGCCTACATGGAATTA---TATCTTGCTCCC-TGTTTTATCTTTTTTTGGGGTCGGGAACAATAGAGAG	132	psbM ~ trnD-GUC	IGS
585	33410	GACAGT	GACAGT	GACAGT	GACAGT	G-----	GACAGT	AACAGT	TACAGC	5	trnD-GUC ~ trnY-GUA	IGS
586	33416	ATGTCTATTC	A----CTGTA	A----CTGTA	ATGTCTATTC	A----CAGTC	A----CAGTC	G---------	A---------	9	trnD-GUC ~ trnY-GUA	IGS
587	33466	TATTATA	T------	T------	TATTATA	TGTTATA	TGTTATA	TCTTATA	TGTTATA	6	trnD-GUC ~ trnY-GUA	IGS
588	33495	GATATCCAGC	TATATCCAGC	GATATCCAGC	GATATCCAGC	GATATCCGCC	GATATCCGCC	G---------	GATATACACA	9	trnD-GUC ~ trnY-GUA	IGS
589	33572	A	TAGTACC	AAGTACC	A------	A-----C	A-----C	A-----T	A-----T	6	trnD-GUC ~ trnY-GUA	IGS
590	33576	GTAATAATTA	G---------	GT----ATTA	GTAATAATTA	GTGATTATTA	GTGATTATTA	GTAATTATTA	GTGATTATTA	9	trnD-GUC ~ trnY-GUA	IGS
591	33598	T	G------	G------	T------	T------	TATATAG	T------	T------	6	trnD-GUC ~ trnY-GUA	IGS
592	33622	AT	TTATACTATACATGGTGAATCTTTG	T-----TATACATGGTCAATCCTTG	AT-----------------------	AT-----ATTGATTGTCAATCCTTG	AT-----ATGGCTTGTCAATCCTTG	AT-----ATGGATTATTAACCCTTC	AT-----GTTGATTATCAACCCTTC	23	trnD-GUC ~ trnY-GUA	IGS
593	33626	T	T----	T----	T----	T----	T----	TGATA	T----	4	trnD-GUC ~ trnY-GUA	IGS
594	33655	A	A--	A--	A--	T--	A--	T--	TTC	2	trnD-GUC ~ trnY-GUA	IGS
595	33658	T	T-	T-	T-	TG	T-	T-	T-	1	trnD-GUC ~ trnY-GUA	IGS
596	33661	T	TC	T-	T-	T-	T-	T-	T-	1	trnD-GUC ~ trnY-GUA	IGS
597	33665	ACATA	ACATA-----	ACATA-----	ACATA-----	ACATACATAT	ACATAAATAT	A---------	A---------	9	trnD-GUC ~ trnY-GUA	IGS
598	33692	A	A-----	A-----	A-----	AA---G	A-----	AG---G	AAAATG	5	trnD-GUC ~ trnY-GUA	IGS
599	33764	A	A-	A-	A-	AT	AT	AT	AT	1	trnY-GUA	exon
600	33832	ATATACATATAT	ATATACATATAT	ATATACATATAT	ATATACATATAT	ATATACCGATAT	ATAGACAGATAT	A-----------	ATATACATATAT	11	trnY-GUA ~ trnE-UUC	IGS
601	33874	C	CAATTA	C-----	C-----	C-----	C-----	C-----	T-----	5	trnY-GUA ~ trnE-UUC	IGS
602	34069	AAAAAT	TAAAAT	TAAAAT	AAAAAT	AAAAAA	GAAAAA	A-----	ATAAAT	5	trnE-UUC ~ trnT-GGU	IGS
603	34076	GAAAAATATACAAAAAGG	AA-----------------------------------------------------------------------------------------------------------------------TATAAAAAACTTCTCTAAAT------------------------------------------------------------------------------AAATACCAAAAATACATAAAAAAG	AA-----------------------------------------------------------------------------------------------------------------------TATAAAAAACTTCTCTAAAT------------------------------------------------------------------------------AAATACCAAAAATACATAAAAAAG	G---------------------------------------------------------------------------------------------------------------------------------------------------------------------------------------------------------------------------------AAAAATATACAAAAAGG	CAATATTAATA---------------------------------------------------------------------------------------------------------------------AGATAATCTCAAT------------------------------------------------------------------------------AAATATCAAAAATACACAAAAATG	AAATATCAATATAAATATCAATAATATAATCTAATAAATAATATAATCTAATATAATCTATAATCTAAATTATTATAATATTATATAAAAATATAAAAATAAAATAGAATCTAAATTCTAATATAAATAAATAATATTAATATATTATATTAATATTGTTAATATAATATATTATATATAATATATATATTATTATTAATTATTAATAGATAATACACAATATATATATAATACACAAAAATG	AAAAATAAAAA--------------------------------------------------------------------------------------------------------------TCTAATAAATAATCTAAATT-----------------------------------------------------------------------------AATGTAAAATAAATAGAAAATAATG	GAAAATAAAAA--------------------------------------------------------------------------------------------------------------TATAAATAGAAAATAAAAAT-----------------------------------------------------------------------------AATGTAA------------------	225	trnE-UUC ~ trnT-GGU	IGS
604	34095	C	CCT----GTG	CCT----GTG	C---------	C---------	C---------	GATAATAATT	AGTCATAATG	9	trnE-UUC ~ trnT-GGU	IGS
605	34117	GTACT	TGACT	TGACT	GTACT	GTAAT	GTAAA	GTAAT	A----	4	trnE-UUC ~ trnT-GGU	IGS
606	34132	T	TATCCG	TATCCG	T-----	TATCCG	TATCCG	GATCCG	GATCCG	5	trnE-UUC ~ trnT-GGU	IGS
607	34142	T	T-----	T-----	T-----	T-----	T-----	TTCTAC	T-----	5	trnE-UUC ~ trnT-GGU	IGS
608	34161	GACCGACCCTCTAG	TAC-----------	TACC----CTATAG	GACCGACCCTCTAG	TACCCCCACCCCAA	TACCCTAA----AA	TTCC----ATAAGA	T--------CAAAA	11	trnE-UUC ~ trnT-GGU	IGS
609	34175	GTA	G-TA	G-TA	G-TA	G---	ATTT	ATTT	ATTT	3	trnE-UUC ~ trnT-GGU	IGS
610	34187	AAATGTG	AAATGTG	AAATGTG	AAATGTG	AAAGGTG	A----TG	G------	AAATGTC	6	trnE-UUC ~ trnT-GGU	IGS
611	34198	C	CAGCCAATTTTATTATTAG-----T	CAGCAAATTT--TTATTAG-----T	C------------------------	CAGCCTATTG--TTATTAGATTATC	CAGTCTATTG--TTATTAGATTATC	TATGCCTTGA-----TTAGCCGAGC	TATCCCATTA--TTATTATCTTATC	22	trnE-UUC ~ trnT-GGU	IGS
612	34204	TGATCTATT	TGCTATTTT---	TGCTATTTT---	TGATCTATT---	TCATATATC---	TCATATATC---	TCATACATTATA	T-----------	11	trnE-UUC ~ trnT-GGU	IGS
613	34221	TC	TTTTTAAAATAAAAATCTATTCTACTATTTAA	TTTTTAAAATCAAAATCTATTAGACTATTTAA	TC------------------------------	AT--------------TTTTTAGACTA-----	A------------------TTAGACTA-----	ATTAT-------ATATTCATTATACTA-----	ACATT-------ATATACATAATATTA-----	30	trnE-UUC ~ trnT-GGU	IGS
614	34229	TATAG	T----	T----	TATAG	TATAG	TATAG	TATAA	TATAA	4	trnE-UUC ~ trnT-GGU	IGS
615	34240	A	A---	A---	A---	A---	A---	A---	ATAG	3	trnE-UUC ~ trnT-GGU	IGS
616	34241	TACTA	T----	TTATA	TACTA	GACAC	TACTC	TACAC	TATAT	4	trnE-UUC ~ trnT-GGU	IGS
617	34261	TAGACTTAT	T-----AGACTTAT------------------------	T-----AGACTTAT------------------------	T-----AGACTTAT------------------------	T-----AGATATAATACAATAGTGTAGACTTATTTAAT	T-----AGACTTAG------------------------	T-------------------------------------	TATTTAAAATTTAATTTTA-------------------	32	trnE-UUC ~ trnT-GGU	IGS
618	34281	AAT	T------AT	T------AT	A------AT	T------TT	T------TA	A--------	AAATATAAT	8	trnE-UUC ~ trnT-GGU	IGS
619	34285	TGAGATTTTA	T---------	T---------	TGAGATTTTA	TGATATTTTC	TTCTATTTTA	TTATATTTCA	TTTTATTTAA	9	trnE-UUC ~ trnT-GGU	IGS
620	34315	TATATAATCTAATTAGGTTCGGTTCAATATTCATTATTTATTTAGTTAGACTAAATATAATAGGAAAAGATAATAGGAAAGTTCCCTACC	T---------ATATAATTT------GGTTCACTTCAATATTTAGTATCTATTTAGTTAGACTAAATAGAATAGTAAAAGATAATAGGAAAGTTCCT-----ATT---------	T---------ATATAATTT------GGTTCACTTCAATTTTTAGTAACTATTTAGTTAGACTAAATAGAATAGTAAAAGATAATAGGAAAGTTCCTA----ATT---------	T---------ATATAATCT-AATTAGGTTCGGTTCAATATTCATTATTTATTTAGTTAGACTAAATATAATAGGAAAAGATAATAGGAAAGTTCCCT----ACC---------	T---------ATATAATCT-GATTTGGTTTGGGTCGATATTTA------------TTAGACTAAATATAATAGGAAAAGAGAATAGGAAAGTTACCTACCTATT---------	TAGTTACATAATATAATTTAGATTTGGTCCGGTTCGCTATTTA------------TTATATTATCTCT-----------TTAGTAGGAAATCTCCCTACCTATT---------	TAT--------------------------------------------------------------------------------------------------------------	TATTTTTAT-TTATATATCTGATTTTATTTATATATATATCTGATTAGTATTAGATTTGATT-----------------AGTATTAGAATTTTATTTCTATATCTTATTATTC	92	trnE-UUC ~ trnT-GGU	IGS
621	34415	AATGAACTAGACGATAT	TATGAACTAGACTTAAT	TATGAACTAGACTTAAT	AATGAACTAGACGATAT	TATGAACTAGAC-----	GATGAATTATACGATAT	T-------------TAT	TTAGAAAAAAAT-ATAT	13	trnE-UUC ~ trnT-GGU	IGS
622	34434	A	AATGAG	AATGAG	A-----	A-----	A-----	A----T	A----T	5	trnE-UUC ~ trnT-GGU	IGS
623	34440	GTTTATATTAAGCTAGCTAATAAGCTAGATAAGTTTAGTAAAAGTCATAATAAAAAAATGAATTATAAATTTC	A------TTTCTATTAAGATAGATAAACAGATAGA---TAAGTTTAGTAAAAGTCA-----------------------------------TAATAACAAAAATGAATGACAAATTTA	A------TTTCTATTAAGATAGATAAACAGATAGA---TAAGTTTAGTCAAAGTCA-----------------------------------TAATACCAAAAATGAATGACAAATTTA	G------TTTATATTAAGCTAGCTAATAAGCTAGA---TAAGTTTAGTAAAAGTCA-----------------------------------TAATAA-AAAAATGAATTATAAATTTC	G------TTTATATT------------AATATCGA---TAAGTTTAGTAAAAGTCA-----------------------------------TAATAACAAAAATGAATTCTAAATTTC	G------TTTATATTAAGATAGATAAGAAGATAGA---TAAGTTTAGTAAAAGTAA-----------------------------------TAATAACAAAAAGAAATTTTAAATTTA	A---------------------------------------------------------------------------------------------------------------------	AAAATATATTATATT-AGAAAAATAAGAAAATAGAATTTAAATTTAATTATATTAATTCCATTCATTTTTATGAATTCTATTCATTTTATTTAATTACATTAATATGAATTTAATTGT	116	trnE-UUC ~ trnT-GGU	IGS
624	34521	TAATTTAATA	T---------	T---------	TAATTTAATA	A-----AATA	G-----AATA	T------ATA	T------ATA	9	trnE-UUC ~ trnT-GGU	IGS
625	34535	ACTCAATTATAATATTCAACTTTTAATTAATATAAAAGTCCTTACATGAATATAAAAATTCAGAATAGATAAATATTAAGTA	A-------------------------CTTAGTTATAATATTCAACTTCTAATTA--ATAAGAGTCGTTACATTAATCTCAAAAATA----AGAATAGATATTAAATTAAATAAGTAAGATATATATATATAAATGAAGTAAGTAAGATGTA	A-------------------------CTTAGTTATAATATTCAACTTCTAATTA--ATAAGAGTCGTTACATTAATCTAAAAAATC----AGAATAGAT-----ATTAAATAAGTAAG----ATATATATAAATGAAGTAAGTAAGATGTA	A-------------------------CTCAATTATAATATTCAACTTTTAATTAATATAAAAGTCCTTACATGAATATAAAAATTC----AGAATAGAT----------------------------------------AAATATTAAGTA	A-------------------------CTCAATTATAATAGTCCACTTATAATTAATATAAAAGTCCTTACATTAATAGACAAATTCCGATCGAATAGAT----------------------------------------AGATATTAAGTA	ACTAA------------------ATTCTAAATTAGAATTCGCAACTTATAATTAATCTAAAAGTCCTTACATTAATATAAAAATTC----AGAATAGAT----------------------------------------AGATATGAAGTA	A------------------------------------------------------------------------------------------------------------------------------------------------------	AATAATTCTATTTTATTGTTTGTTTAGATATTTATTATATTTCTATTTTTAGGTATACTAAAATATCTATATATAATTAGGTATAC---TAAGATATCT-----------------------ATATATATA--------AAATATTAAAAT	119	trnE-UUC ~ trnT-GGU	IGS
626	34619	A	A--	A--	A--	TAA	T--	T-T	T-C	2	trnE-UUC ~ trnT-GGU	IGS
627	34631	TCTATTAAAGAAATATGTCTTAAAATCATATGTATTAATATGTTTCTATAATATATTCTATTATTTATATATTAATATATTTATCTAATATTATAGAATTTAATTAATATATTAAATAAAAAAAAAAAGAAAAAATATTCAAAAATATTAGTAGATTAACAAATAAAAAAAGT	TATTAAAA------------------AATTTTAAATGAAAAAAGAAATATTAAATGAAATAAATCTGTCTTGTACTTGTATAAGTATTAATACAGTTCTCTAATAATATAAATTAT---------ATCTATTATATAATTT------------------------------------------------------------------------------ATTAAATTAATATAATTTCTTAATCT---------------------------------------------------------------TAATTAACAATTAA-------------------------------------------AAAAAAAACAAAAAAAAATATATATATATATTTG…	TATTAATATATTAATTTAATATATTCAATTTTAAAT---TAAAGAAATATTAAATGAAATAAATCTGT------CTTATATAAGTATTAATATAGTTCTCTAATTATTTAAATTAT---------ATATATATTATAATTTCTATATATATTAATTCTAATTTCTATATTAATTAGAATTTCTATATATATTAGAATTTCTATATATATTATAATT--TCTTAAATTAATATAATTTCTTAATCT---------------------------------------------------------------TAATTAAGAATTAAAT----------------------------TTAAATATTAATTAAATATTAAAAAAAAAAAGAATAATATATATTTG…	TCT----------------------------------ATTAAAGAAATATGTCTTAAAAT------------------CATATGTATTAATATGTTTCTATAATATATTCTATTAT---------TTATATATTAATATATTTATCTA---------------------------------------------------------ATATTATAGA----ATTTAATTAATATA----------------------------------------------------------------------------------------------------------------------------------TTAAATAAAAAAAAAAAGAAAA--------------…	TGTTTCT------------------------------ATTAAATATATCTGTCTTATATA-------------------ATATCTATTAATATAGTTCTATAATTCTATAATATATTATTCCTCTATTAGTATTAGGA-------------------------------------------------------------AAAAAAATATTCCATAA---AATATATTTGTAGATT-------------------------------------------------------------------------------------------------------------------------------------------------AAA----------------…	TATTAAA------------------------------GTTAAATAAATCTGTCTTATATAAAAT--------------GATATGTATTAATATATTTCTATAATTCTATAATATAT-----CTCTATATATATTAGAATAT---------------------------------AATATATCTCTATATAATTAGAATTAGAATTATATTATATAT---AATATATTAATATATTATATTAATTTCATTATATTAATTTCATTTAATTTATATATTCATTTAATTATATTTTATATTAATTAAGTATATAATTAAGACTTAAATATTATATTAATTATATTAATTAAGTATATTAATTAAGACTTAAATAAAGAAAAAAAAAA----------------…	T--------------------------------------------------------------------------------------------------------------------------------------------------------------------------------------------------------------------------------------------------------------------------------------------------------------------------------------------------------------------------------------------------------------…	TCT-------------------A--------------TTAAGATAGATAAGTTTAGTAAA------------------AATAAGTAATAATAAGAAAAATTAATTAAATTTAAAAC--------TTTTAAAATTGAAATAA--------------------------------------------------------TTAAATTAATATAATAATTAAGAATAAATCTATATATTAAATTAATTA----ATATTATTTTTAT---ATTTTTATATTCAGATAGTT--TATTTATATTAACTAAAT-TAAGATTAAGAATTCCATTTTCATTT--------------------TAAAATTAAGTTTAAGTATCTTATATCAAATATGAAGTTCA------…	346	trnE-UUC ~ trnT-GGU	IGS
628	34841	AT	AT	AT	AT	AT	AT	A-	AC	1	trnE-UUC ~ trnT-GGU	IGS
629	34843	C	CAAAA	CAAAA	C----	C----	G----	G----	A----	4	trnE-UUC ~ trnT-GGU	IGS
630	34880	CCCTAA	CCCTACCTAA-	CCCTACCTAA-	C----CCTAA-	A----GTTAA-	C----CCTAA-	A----------	ATTGATTTGTT	10	trnE-UUC ~ trnT-GGU	IGS
631	34916	C	C-----	C-----	C-----	C-----	C-----	CCATTT	CAATTT	5	trnE-UUC ~ trnT-GGU	IGS
632	34978	T	T------	T------	T------	T--CGAC	TCGCGAC	T--CAAA	T--AAAA	6	trnE-UUC ~ trnT-GGU	IGS
633	35000	AAATAC	A-----	A-----	AAATAC	AAATAC	AAATAC	AAGTCA	AAGTCA	5	trnE-UUC ~ trnT-GGU	IGS
634	35013	AAAGTAACA	AA---AACA	AA---AACA	AAAGTAACA	AAAGTAACA	AAAGGAACA	TT---GGTA	C--------	8	trnE-UUC ~ trnT-GGU	IGS
635	35039	AGTTTATTGG	AGTTGATTGG	AGTTGATTGG	AGTTTATTGG	AGTTTATTGG	AGTTTATTGG	A---------	A---------	9	trnE-UUC ~ trnT-GGU	IGS
636	35063	A	A-	A-	A-	A-	A-	G-	GC	1	trnE-UUC ~ trnT-GGU	IGS
637	35092	CAACCC	CAATCA--	CAATCA--	CAACCC--	CAATCC--	CAATCC--	C-------	CACTTCTT	7	trnE-UUC ~ trnT-GGU	IGS
638	35101	AGTTT	AGTTT	AGTTT	AGTTT	AGTTT	A----	GCTTT	TTTTT	4	trnE-UUC ~ trnT-GGU	IGS
639	35137	G	G-----	G-----	G-----	G-----	G-----	G-----	GTTCCT	5	trnE-UUC ~ trnT-GGU	IGS
640	35142	T	T----	T----	T----	T----	T----	TATGC	TATGC	4	trnE-UUC ~ trnT-GGU	IGS
641	35201	G	G--	G--	G--	G--	G--	GAA	G--	2	trnE-UUC ~ trnT-GGU	IGS
642	35215	TAGTG	TAGTG	TAGTG	TAGTG	TAGTG	T----	CAGTT	CATTT	4	trnE-UUC ~ trnT-GGU	IGS
643	35304	TTTTG	T----	T----	TTTTG	C----	C----	C----	C----	4	trnT-GGU ~ psbD	IGS
644	35385	A	AC	AC	A-	AC	AC	AC	AC	1	trnT-GGU ~ psbD	IGS
645	35387	AT	GT	GT	AT	AT	AT	A-	AT	1	trnT-GGU ~ psbD	IGS
646	35428	TATGATTAAAAC	TATAGTTATAAACCAGTTATAAAGTAGTTATAAA	TA----------------------TAGTTATAAA	TA----------------------TGATTAAAAC	T---------------------------------	TA----------------------TAGTTATAAA	TATA----------------------------AA	TATAGTTAT---------------TTATAAAGAA	33	trnT-GGU ~ psbD	IGS
647	35458	A	A--	A--	A--	A--	A--	A--	AAT	2	trnT-GGU ~ psbD	IGS
648	35515	TC	T-	T-	TC	TC	TC	TC	TC	1	trnT-GGU ~ psbD	IGS
649	35545	CCTTTG	C-----	C-----	CCTTTG	C-----	C-----	C-----	C-----	5	trnT-GGU ~ psbD	IGS
650	35560	ATCT	ATCT	ATCT	ATCT	ATCT	ATCT	A---	ATTT	3	trnT-GGU ~ psbD	IGS
651	35567	TTTCGTCCTAAC	TTTCCT------	TTTCCT------	TTTCGTCCTAAC	TTTGATCCTAAT	T------ATCAT	TTTGAT------	TTTGCA------	6	trnT-GGU ~ psbD	IGS
652	35609	CTA	C--	C--	CTA	C--	C--	C--	C--	2	trnT-GGU ~ psbD	IGS
653	35624	CACCAA	CACCAA	CACCAA	CACCAA	CACCAA	C-----	CGCCAA	CACCAA	5	trnT-GGU ~ psbD	IGS
654	35643	TA	T-	T-	TA	T-	T-	T-	T-	1	trnT-GGU ~ psbD	IGS
655	35681	TAAC	TA-------AA	T---------C	TA-------AC	TAAAAAAAAAA	TC---------	T----------	TA-----AAAA	10	trnT-GGU ~ psbD	IGS
656	35783	TTT	TTT	TTT	TTT	TTG	T--	TTT	TTT	2	trnT-GGU ~ psbD	IGS
657	35789	GA	GG	GG	GA	TA	TC	CT	C-	1	trnT-GGU ~ psbD	IGS
658	35794	TTTTTTTTAACTT	T----TTTAACTT	T----TTTAACTT	TTTTTTTTAACTT	T----TTTAACTT	T----TTTAACTT	T------------	T------------	12	trnT-GGU ~ psbD	IGS
659	35893	C	C------	C------	C------	CCCCCAA	C------	C------	C------	6	trnT-GGU ~ psbD	IGS
660	35946	AC	A-------C	A-------C	A-------C	A--------	A-------C	CCTAAATAC	C-------C	8	trnT-GGU ~ psbD	IGS
661	35966	TGAGCCAAGTCAATAGAGAACAAATAC	TCAGCCAATTCAATAGAGAACAACTAC	TCAGCCAATTCAATAGAGAACAACTAC	TGAGCCAAGTCAATAGAGAACAAATAC	T--------------------------	TCAGGCAATTCACTAGAGAACAAATAC	TCGGTGAATGCAATAGAAAACAAATAC	TCAGACAATGCAATAGAGAACAAATAT	26	trnT-GGU ~ psbD	IGS
662	35997	A	AAAAT	AAAAT	A----	A----	A----	T----	A----	4	trnT-GGU ~ psbD	IGS
663	36061	GATTTA	GATTAGATT	GATT---TC	GATT---TA	GATT-----	GCTT-----	GATT---TA	G-------G	7	trnT-GGU ~ psbD	IGS
664	36072	AA	GA	AA	AA	GA	G-	AG	AG	1	trnT-GGU ~ psbD	IGS
665	36092	A	A-	AT	A-	A-	A-	A-	A-	1	trnT-GGU ~ psbD	IGS
666	36145	CTTT	ATTT	CTTT	CTTT	CTTT	CTGT	A---	A---	3	trnT-GGU ~ psbD	IGS
667	36155	TG	TG	TG	TG	T-	TG	TG	TG	1	trnT-GGU ~ psbD	IGS
668	36168	TA	T--	T--	T-A	T-A	T-A	TAA	TAA	2	trnT-GGU ~ psbD	IGS
669	36190	G	A-	A-	G-	G-	G-	G-	GT	1	trnT-GGU ~ psbD	IGS
670	36223	G	G-------	G-------	G-------	G-------	G-------	TGTGTGTG	T-------	7	trnT-GGU ~ psbD	IGS
671	36239	AAAAGT	AATAGT	AATAGT	AAAAGT	AATAGT	AATAGT	A-----	AT-AGT	5	trnT-GGU ~ psbD	IGS
672	36267	AAACT	AAACT	AAACT	AAACT	AAACT	AAACT	AAACT	A----	4	trnT-GGU ~ psbD	IGS
673	36325	T	T------	T------	T------	T------	T------	T------	TTAGTAG	6	trnT-GGU ~ psbD	IGS
674	36393	G	GTATC	GTATC	G----	G----	G----	A----	G----	4	trnT-GGU ~ psbD	IGS
675	36404	ATAAAATCGAAATAT	ATAAAATCGAAAAAT	ATAAAATCGAAAAAT	ATAAAATCGAAATAT	ATAAAATCGAAATAT	ACAAAATCGAAATAT	A--------------	AGATAATCGAACTAT	14	trnT-GGU ~ psbD	IGS
676	38919	ATTGAATTGA	ATTCATATTT	ATTCATATTT	ATTGAATTGA	ATTGA-----	ATTGA-----	A---------	A---------	9	psbC	exon
677	38947	TC	T-AT	TCTT	T--C	T---	T--A	T--A	T--A	3	psbC ~ trnS-UGA	IGS
678	38974	G	G---	G---	G---	G---	G---	GCGA	TCTC	3	psbC ~ trnS-UGA	IGS
679	38999	TATGAC	TATAAG	TATAAC	TATGAC	TCTAAC	TCTAAC	T-----	TATAAC	5	psbC ~ trnS-UGA	IGS
680	39019	A	AGCCAAT	AGCCAAT	A------	A------	A------	A------	A------	6	psbC ~ trnS-UGA	IGS
681	39071	G	AGT	AGT	G--	AGT	AGT	AGT	AGT	2	trnS-UGA	exon
682	39094	C	CA	CA	C-	CA	CA	CA	CA	1	trnS-UGA	exon
683	39108	CA	C-	C-	CA	C-	C-	C-	C-	1	trnS-UGA	exon
684	39154	T	TA	TA	T-	T-	T-	T-	T-	1	trnS-UGA ~ psbZ	IGS
685	39166	A	AT	AT	A-	AT	AT	AT	AT	1	trnS-UGA ~ psbZ	IGS
686	39172	T	TA	TA	T-	TA	TA	TA	TA	1	trnS-UGA ~ psbZ	IGS
687	39190	C	T---	T---	C---	CATT	C---	C---	C---	3	trnS-UGA ~ psbZ	IGS
688	39205	C	CCT	CCT	C--	CCT	CCT	CCT	CCT	2	trnS-UGA ~ psbZ	IGS
689	39211	GGGTC	GGATC	GGATC	GGGTC	G----	GTATC	GGATC	GGATC	4	trnS-UGA ~ psbZ	IGS
690	39219	A	ATAT	ATAT	A---	ATAT	CTAT	ATAT	ATAT	3	trnS-UGA ~ psbZ	IGS
691	39226	A	AT	AT	A-	AT	AT	AT	AT	1	trnS-UGA ~ psbZ	IGS
692	39234	T	TAT-C	TAT-C	T----	TATCC	TATCC	TATCC	TATCT	4	trnS-UGA ~ psbZ	IGS
693	39264	C	CTAG	CTAG	C---	CTCG	CTAG	CTAG	CTAG	3	trnS-UGA ~ psbZ	IGS
694	39290	TAGTAA	GAGTAA	GAGTAA	TAGTAA	TAGTAA	TAGTAC	T-----	TACTAA	5	trnS-UGA ~ psbZ	IGS
695	39309	CTAAA	C----	C----	CTAAA	C----	C----	A----	A----	4	trnS-UGA ~ psbZ	IGS
696	39322	T	TA	TA	T-	TA	TA	TA	TA	1	trnS-UGA ~ psbZ	IGS
697	39334	TGAATG	CGAATG	CGAATG	TGAATG	CGAATG	CGAATG	A-----	AGAATC	5	trnS-UGA ~ psbZ	IGS
698	39341	A	AT	AT	A-	AT	AT	AT	AT	1	trnS-UGA ~ psbZ	IGS
699	39363	C	CA	CA	C-	CA	CA	CA	CA	1	trnS-UGA ~ psbZ	IGS
700	39376	T	TCACA	T----	T----	T----	T----	T----	T----	4	trnS-UGA ~ psbZ	IGS
701	39380	AATT	AATT	AATT	AATT	A---	AATT	AATT	AACT	3	trnS-UGA ~ psbZ	IGS
702	39410	T	TA	TA	T-	TA	TA	TA	TA	1	trnS-UGA ~ psbZ	IGS
703	39419	G	G--	G--	G--	GTT	G--	G--	G--	2	trnS-UGA ~ psbZ	IGS
704	39427	C	CT	CT	C-	CT	CT	CT	CT	1	trnS-UGA ~ psbZ	IGS
705	39460	A	AT	AT	A-	AT	AT	AT	AT	1	psbZ	exon
706	39478	A	AT	AT	A-	AT	AT	AT	AT	1	psbZ	exon
707	39514	T	TA	TA	T-	TT	TT	TT	TT	1	psbZ	exon
708	39630	C	CT	C-	C-	C-	C-	C-	C-	1	psbZ ~ trnG-GCC	IGS
709	39653	T	T-	T-	T-	T-	T-	T-	TG	1	psbZ ~ trnG-GCC	IGS
710	39655	C	CA	CA	C-	CA	CA	CA	AA	1	psbZ ~ trnG-GCC	IGS
711	39671	CT	TCTTAATAT	TCTTAATAG	CT-------	CT--AACAA	CT--AATAT	CTATAATAT	C-------T	7	psbZ ~ trnG-GCC	IGS
712	39674	ATAAAATTCT	ATAAAATGCC	ATAAAATGCC	ATAAAATTCT	A---------	ATAAAATTCC	AC-AAATTCG	AT-AAATTCG	9	psbZ ~ trnG-GCC	IGS
713	39696	GATTTGAATTA	GATTTGAATTA	GATTTGAATTA	GATTTGAATTA	GATTGGAATGA	GATTTTAATGA	GA----AATGA	G----------	10	psbZ ~ trnG-GCC	IGS
714	39707	A	AATATG	AATCTG	A-----	AATCTG	AATACG	AATCTC	ATTTTT	5	psbZ ~ trnG-GCC	IGS
715	39732	T	TGAAATATATTTCTTTTG	TGAAATATATTTCTTTTG	T-----------------	T-----AGATTTCTTTAT	T-----CTATTTCTTTTG	C-----------------	T-----------------	17	psbZ ~ trnG-GCC	IGS
716	39737	TT	TT	TT	TT	TT	AT	TG	T-	1	psbZ ~ trnG-GCC	IGS
717	39750	C	T------------------G	T------------------G	C-------------------	TATTTCTT----------TG	TTTTTATT----------TG	TATT--------------TG	TATTTAATTTGATTAATATG	19	psbZ ~ trnG-GCC	IGS
718	39755	A	AT	AT	A-	GT	AT	AT	AT	1	psbZ ~ trnG-GCC	IGS
719	39768	A	A---	A---	A---	T---	A---	A-TT	ATTT	3	psbZ ~ trnG-GCC	IGS
720	39788	ATTG	A---	AGCG	ATTG	ATGG	ATCA	ATCG	ATCG	3	psbZ ~ trnG-GCC	IGS
721	39797	TCG	GT-	G--	TCG	G--	G--	G--	G--	2	psbZ ~ trnG-GCC	IGS
722	39834	AAGAAAT	A------	A------	AAGAAAT	T------	T------	T------	T------	6	psbZ ~ trnG-GCC	IGS
723	39898	A	AT	AT	A-	AT	AT	AT	AT	1	psbZ ~ trnG-GCC	IGS
724	39924	T	TCAAA	T----	T----	T----	T----	T----	T----	4	psbZ ~ trnG-GCC	IGS
725	40042	G	GT	GT	G-	GT	GT	GT	GT	1	trnG-GCC ~ trnfM-CAU	IGS
726	40049	C	CG	CG	C-	GG	GC	CG	CG	1	trnG-GCC ~ trnfM-CAU	IGS
727	40081	TATCTACCCGCCAATCGAAAAACAAA	TATTTTCCATCCAATCAAAAAA-----CAAA	TATTTCCCATCCAATCAAAAAA-----CAAA	TATCTACCCGCCAATCGAAAAA-----CAAA	TATCTACCATCCAATTGAAAAACCAAAAAAA	TATCTACCATCCAATCGAAAAA-CAAACAAA	T------------------------------	T------------------------------	30	trnG-GCC ~ trnfM-CAU	IGS
728	40147	A	A-	A-	A-	AC	A-	A-	A-	1	trnG-GCC ~ trnfM-CAU	IGS
729	40160	CACACCTAAAATAAGA	CACACCTAAACTAATA	CACACCTAAACTAAGA	CACACCTAAAATAAGA	CACACCTAAAATAACA	CACACCTAAAATAACA	C---------------	CTAAAATAAAAAAAAA	15	trnG-GCC ~ trnfM-CAU	IGS
730	40181	GTGAGATTATCTAGAT	GTCATATTATCTAGAT	GTCATATTATCTAGAT	GTGAGATTATCTAGAT	GTCAGATTATCTAGAG	GTCAGATTATCTAGAT	G---------------	G---------------	15	trnG-GCC ~ trnfM-CAU	IGS
731	40198	TG	TG	TG	TG	TG	TG	T-	TA	1	trnG-GCC ~ trnfM-CAU	IGS
732	40214	C	C--------	C--------	C--------	CTATTTCTC	C---TTATC	C--------	A--------	8	trnG-GCC ~ trnfM-CAU	IGS
733	40228	TC	T-	T-	TC	AA	AA	AA	AA	1	trnG-GCC ~ trnfM-CAU	IGS
734	40233	AAACA	ACTA---------G	ACTA---------G	AAAC---------A	AAAA--------CG	A------------T	AAGG----------	TATATATATATGTT	12	trnG-GCC ~ trnfM-CAU	IGS
735	40327	G	G--CTAT	G--CTAT	G------	G--CTAT	G--CTAT	GAACTAT	GAACTAT	6	trnfM-CAU ~ rps14	IGS
736	40443	CAAA	CAAA	CAAA	CAAA	CAAA	C---	ACAT	ACAT	3	trnfM-CAU ~ rps14	IGS
737	40826	A	A-----	AAATAT	A-----	A-----	A-----	A-----	A-----	5	rps14 ~ psaB	IGS
738	40841	GC	GC	GC	GC	GC	GC	G-	G-	1	rps14 ~ psaB	IGS
739	40890	ATACAG	A-----	A-----	ATACAG	AGACAG	ATACAG	G-----	G-----	5	rps14 ~ psaB	IGS
740	40904	A	A----	A----	A----	A----	A----	C----	TAAAA	4	rps14 ~ psaB	IGS
741	45493	T	T-	T-	T-	TA	TG	TC	TC	1	psaA ~ pafI	IGS
742	45519	TATTT	TATTT-------	TATTT-------	TATTT-------	TATTCTATTTAT	TATTT------A	C--------ATT	CATTT----ATT	8	psaA ~ pafI	IGS
743	45626	TTA	TAA-	TAA-	TTA-	TTTA	TTT-	T---	A---	3	psaA ~ pafI	IGS
744	45656	GA	GA	GA	GA	GA	G-	GA	GA	1	psaA ~ pafI	IGS
745	45661	AAC	A--	A--	AAC	AA-	AA-	AAC	AAC	2	psaA ~ pafI	IGS
746	45665	C	A-	A-	C-	G-	A-	C-	CT	1	psaA ~ pafI	IGS
747	45687	TTCCTA	T-----	T-----	TTCCTA	T-----	T-----	T-----	T-----	5	psaA ~ pafI	IGS
748	45733	T	T-	T-	T-	T-	T-	TG	TG	1	psaA ~ pafI	IGS
749	45772	ATTAG	ATTAC	ATTAC	ATTAG	ATTAC	A----	ATTAC	ATTAC	4	psaA ~ pafI	IGS
750	45785	T	T----	T----	T----	T----	T----	T----	TATCT	4	psaA ~ pafI	IGS
751	45882	AAA	AAA---	AAA---	AAA---	AAA---	AAA---	A-----	AAACTA	5	psaA ~ pafI	IGS
752	45896	G	G--	G--	G--	G--	GTC	G--	G--	2	psaA ~ pafI	IGS
753	45901	TAGTCTC	TAGTCTC---	TAGTCTC---	TAGTCTC---	TAGTCTC---	TAGTCTCTTT	T--------T	T--------T	8	psaA ~ pafI	IGS
754	45917	ATAGTC	A----TAGTC	A----TAGTC	A----TAGTC	A----TAGTC	A----GAGTC	AGCTATATTC	A---------	9	psaA ~ pafI	IGS
755	45958	CCTATATAT	C--------	C--------	CCTATATAT	CCTAT----	CCTAT----	CTTAT----	CTTAT----	8	psaA ~ pafI	IGS
756	45981	AAC	AAC	AAC	AAC	AAC	AAC	A--	AAC	2	psaA ~ pafI	IGS
757	45992	ATT	A--	ATT	ATT	ATT	ATT	ATT	ATT	2	psaA ~ pafI	IGS
758	45999	TG	TT------------	TT------------	TG------------	T-------------	TTTT-------ACA	TTTA-------CTT	TACAAAAAATTATT	13	psaA ~ pafI	IGS
759	46044	TA	C-	C-	TA	C-	C-	A-	C-	1	psaA ~ pafI	IGS
760	46052	CGAGAAT	CAAGAAT	CAAGAAT	CGAGAAT	CAAGGAT	C------	AAAGGAT	AAAGGAT	6	psaA ~ pafI	IGS
761	46082	TAATAA	TAATAAATTCGATT	TAATAAATTCGATT	TAATAA--------	TCAAAA-----ATT	TACTAA-----ATT	A---------AATT	TAAT----TTAATT	9	psaA ~ pafI	IGS
762	46106	A	AAAACT	AAACCT	A-----	AAACCT	A----T	AAACCT	TAACCT	5	psaA ~ pafI	IGS
763	46129	AG	A-	A-	AG	G-	A-	A-	A-	1	psaA ~ pafI	IGS
764	46377	AGACG	A----	A----	AGACG	A----	A----	A----	A----	4	pafI	intron
765	46388	GCATCTTACT	GCATCTTACT	GCATCTTACT	GCATCTTACT	GCATCTTACT	GCATCTTACT	CCATCTTAAT	C---------	9	pafI	intron
766	46406	T	T-	T-	T-	T-	TG	T-	T-	1	pafI	intron
767	46447	TTTTTTTTTTTTTTTTTTTGGG	T---------------------	T---------------------	TTTTTTTTTTTTTTTTTTTGGG	TTTT-----------TTTTGGG	TTT------------------G	TTT-----------------GG	TTT------------------T	21	pafI	intron
768	46570	GGTTAG	GGTTAG	GGTTAG	GGTTAG	GGTTAA	GATTAG	G-----	G-----	5	pafI	intron
769	46640	T	TTCATA	T-----	T-----	T-----	T-----	T-----	T-----	5	pafI	intron
770	46685	G	AAATATTATAT	AAATATTA---	G----------	G----------	G----------	TTCTGTAA---	ATATATAA---	10	pafI	intron
771	46693	A	A------	A------	A------	A------	A------	A------	AAGACTC	6	pafI	intron
772	46788	TTATCTCATCATGTTATC	TTATCTC--------ATA	TTATC-------------	TTATCTCATCATGTTATC	TTATC-------------	TTATA-------------	T--------------ATC	T--------------ATC	14	pafI	intron
773	46831	T	TC	TC	T-	T-	T-	T-	T-	1	pafI	intron
774	46832	TT	TT	TT	TT	CT	C-	CT	CT	1	pafI	intron
775	46896	C	C-	C-	C-	C-	CT	C-	C-	1	pafI	intron
776	46929	TTATG	TTGTG	TTGTG	TTATG	TTGTG	TTGTG	T----	T----	4	pafI	intron
777	46939	ATTTAT	A-------	A-------	A--TTTAT	A--TTTAG	ATTTTTTT	A--TTTTT	A--TTTAT	7	pafI	intron
778	47022	ATTT	ATTTCT	ATTTAT	ATT--T	ATTT-A	ATTT-C	A-----	AT---T	5	pafI	intron
779	47465	C	CT-TTT	C--TTT	C-----	C----T	C----T	CTTTTT	C----T	5	pafI	intron
780	47530	G	G-	G-	G-	GT	G-	G-	G-	1	pafI	intron
781	47536	TA	TCT	TCT	T-A	TTT	TTT	T--	T--	2	pafI	intron
782	47547	C	C-----	C-----	C-----	C-----	C-----	C-----	CAATCA	5	pafI	intron
783	47553	T	TATAA	TATAA	T----	T----	T----	T----	T----	4	pafI	intron
784	47568	GATAG	GATAG-	GATAG-	GATAG-	CATAGA	CATAGA	G-----	G-----	5	pafI	intron
785	47607	G	G-	G-	G-	G-	G-	G-	AC	1	pafI	intron
786	47699	ATTT	A---	A---	ATTT	A---	A---	A---	A---	3	pafI	intron
787	47732	GTAAAA	GTAAAAGG	GTAAAA-G	GTAAAA--	GTCAAA--	GTAAAA--	A------A	A------A	6	pafI	intron
788	47824	AATGTA	A-----	A-----	AATGTA	A-----	A-----	A-----	A-----	5	pafI	intron
789	47841	ACCTG	ACCTG	ACCTG	ACCTG	ACCCG	ACCCG	A----	A----	4	pafI	intron
790	47857	A	AAT	A--	A--	A--	A--	A--	A--	2	pafI	intron
791	48009	TTTC	T-----	T-----	TTTC--	TTTC--	TTTC--	TTTTTA	TTC---	5	pafI	intron
792	48025	A	A-	A-	A-	A-	A-	A-	AC	1	pafI	intron
793	48061	TAA	T--	T--	TAA	TAA	TAA	TAA	TAA	2	pafI	intron
794	48066	A	A---	A---	A---	A---	A---	A---	AAAG	3	pafI	intron
795	48069	A	A--------	A--------	A--------	AAAAAAAAC	AAA------	AAAAAAAA-	AAAAAAAA-	8	pafI	intron
796	48243	C	C---	C---	C---	CTTG	C---	C---	C---	3	pafI ~ trnS-GGA	IGS
797	48267	A	AC	AC	A-	A-	A-	A-	A-	1	pafI ~ trnS-GGA	IGS
798	48314	AAAGATAGAC	AAA----------AGAT	AAA----------AGAT	AAAG--A-----TAGAC	AAAACGA-----GAGAC	A--------------TC	AAAAAAAATATATAGAC	AAAAATA----------	14	pafI ~ trnS-GGA	IGS
799	48333	CACTCA	CACTCA	CACTCA	CACTCA	CACTCA	C-----	TACTCA	CACTCA	5	pafI ~ trnS-GGA	IGS
800	48352	G	G-	G-	G-	G-	G-	C-	CA	1	pafI ~ trnS-GGA	IGS
801	48367	A	A-----	A-----	A-----	A-----	A-----	AACTAG	AAATAG	5	pafI ~ trnS-GGA	IGS
802	48382	AA	AT	AT	AA	A-	A-	A-	A-	1	pafI ~ trnS-GGA	IGS
803	48388	A	ATTTTC	ATTTTC	A-----	A-----	A-----	A-----	A-----	5	pafI ~ trnS-GGA	IGS
804	48420	CTATG	C----	C----	CTATG	C----	C----	C----	C----	4	pafI ~ trnS-GGA	IGS
805	48445	TAAGTTTTTAATT	TAAGTT-----TT	TAAGTT-----TT	TAAGTTTTTAATT	TAA----------	TCACTT-----TT	T----------TT	TAA--------GT	10	pafI ~ trnS-GGA	IGS
806	48468	AG	AG	AG	AG	AG	A-	A-	AG	1	pafI ~ trnS-GGA	IGS
807	48489	CCAGAT	ACAGAT	ACAGAT	CCAGAT	AAAGAT	AAAGAT	A-----	ACAGAT	5	pafI ~ trnS-GGA	IGS
808	48497	TGA	T--	T--	TGA	TAA	TGA	TGA	TGA	2	pafI ~ trnS-GGA	IGS
809	48503	CTTAAG	TTTAAG	TTTAAG	CTTAAG	CTTAAG	CTTAAG	C-----	C-----	5	pafI ~ trnS-GGA	IGS
810	48520	T	TC	TT	T-	TT	TG	TG	TG	1	pafI ~ trnS-GGA	IGS
811	48546	GAAAAA	G---------AAAAAA	G--------AAAAAAA	G----------AAAAA	G----AAAAAACAGAA	GAAAAAAAAAAAAGAA	A--------------T	A---------------	15	pafI ~ trnS-GGA	IGS
812	48565	T	T------AAAAA	T------AAAAA	T-----------	T------AAAAA	TA-----AAAAA	T------AAAAA	TAATTAGAATAA	11	pafI ~ trnS-GGA	IGS
813	48572	C	C-----	C-----	C-----	C-----	C-----	C-----	CATCAT	5	pafI ~ trnS-GGA	IGS
814	48573	TGTTTG	T-----	T----G	TGTTTG	TGTTTG	TGTTTG	TGTTTG	TGTTTG	5	pafI ~ trnS-GGA	IGS
815	48590	TG	TG	TG	TG	TG	T-	TG	TG	1	pafI ~ trnS-GGA	IGS
816	48592	TCTA	TCTA	TCTA	TCTA	TCTC	TCTA	TATA	T---	3	pafI ~ trnS-GGA	IGS
817	48596	A	ATACAT	A-----	A-----	A-----	A-----	A-----	C-----	5	pafI ~ trnS-GGA	IGS
818	48622	A	A-------------------------	A-------------------------	A-------------------------	A-------------------------	A-------------------------	A-------------------------	ACTTATGGAACAATTCTTCCATTTGT	25	pafI ~ trnS-GGA	IGS
819	48687	G	G-	G-	G-	G-	GA	G-	T-	1	pafI ~ trnS-GGA	IGS
820	48697	G	G--------	G--------	G--------	GCAGGGGTT	G--------	G--------	G--------	8	pafI ~ trnS-GGA	IGS
821	48700	TTGAC	TTGGAC-	TTGGAC-	TT-GAC-	TTGGAC-	TTGGAC-	TTTGGTA	T------	6	pafI ~ trnS-GGA	IGS
822	48713	C	C--------	C--------	C--------	C-------T	C--------	C--------	CATTTTTTA	8	pafI ~ trnS-GGA	IGS
823	48741	A	ATGTAACCATAG-----T	ATGTAACCATAG-----T	A-----------------	ATGTAAGGATAGTCTAAA	ATGTAACCATAGTCTAAA	ATGTAATCATAGTCTAAA	ATGTAACCATAGTATAAA	17	pafI ~ trnS-GGA	IGS
824	48801	AATATAT	A------------------------------------------------------------------------------	A------------------------------------------------------------------------------	AA------------------------------------------------------------------------TATAT	AA------------------------------------------------------------------------TATAT	AATTCTAATATATATATAATCTAATTCTAATATATATATATAATCTAATATATATAAATTAGAATCTAATATCTTATAT	AA--------------------------------------------------------------------------TAT	AA--------------------------------------------------------------------------TAT	78	pafI ~ trnS-GGA	IGS
825	48811	TA	TC	TC	TA	AA	TA	TA	T-	1	pafI ~ trnS-GGA	IGS
826	48816	AATAAG	AATAAG	AATAAG	AATAAG	A-----	AATAAG	AATAAG	AATAAG	5	pafI ~ trnS-GGA	IGS
827	48827	AT	A-	A-	AT	A-	A-	A-	A-	1	pafI ~ trnS-GGA	IGS
828	48844	A	AT-----	AT-----	A------	AT-----	AT-----	ATATTAA	ATCTTAA	6	pafI ~ trnS-GGA	IGS
829	48857	C	C------	C------	C------	C------	C------	CCCCTTT	C------	6	pafI ~ trnS-GGA	IGS
830	48866	T	C--	C--	T--	CCT	CC-	CA-	CC-	2	pafI ~ trnS-GGA	IGS
831	48877	ATTCAAATCTATCTTAAAAGAGGAATTTTATTAGAAGTAGCTGTGTTTTGGATGGAAGAAATGCCGGAGAAAAAGTTCAAGAGATGAGAAAATTGAGGATAGCTACCAAAAAAACTAATCCAATCCATAATGAAGCAGCAGAAAATAAAATATTTTTGTTACTTGACCAACCATCAGAAGAAGCAAATACAACAGGTACACTAATCAATAAGACTGATGAAGTCGCAATTAATGCAAAAACAACCAATTGGAAAGCAATAGTCATGCTTGTAATCCTCCAAGCTACCAACAAATAAACTATACCATTTGATCCCTTATTTAGTTAAAATCTTGAGAAAATGCATCATGGCGGGATTTAACCATGAATC	A-------------------------------------------------------------------------------------------------------------------------------------------------------------------------------------------------------------------------------------------------------------------------------------------------------------------------------------------------------------------------------	A-------------------------------------------------------------------------------------------------------------------------------------------------------------------------------------------------------------------------------------------------------------------------------------------------------------------------------------------------------------------------------	ATTCAAATCTATCTTAAAAGAGGAATTTTATTAGAAGTAGCTGTGTTTTGGATGGAAGAAATGCCGGAGAAAAAGTTCAAGAGATGAGAAAATTGAGGATAGCTACCAAAAAAACTAATCCAATCCATAATGAAGCAGCAGAAAATAAAATATTTTTGTTACTTGACCAACCATCAGAAGAAGCAAATACAACAGGTACACTAATCAATAAGACTGATGAAGTCGCAATTAATGCAAAAACAACCAATTGGAAAGCAATAGTCATGCTTGTAATCCTCCAAGCTACCAACAAATAAACTATACCATTTGATCCCTTATTTAGTTAAAATCTTGAGAAAATGCATCATGGCGGGATTTAACCATGAATC	A-------------------------------------------------------------------------------------------------------------------------------------------------------------------------------------------------------------------------------------------------------------------------------------------------------------------------------------------------------------------------------	A-------------------------------------------------------------------------------------------------------------------------------------------------------------------------------------------------------------------------------------------------------------------------------------------------------------------------------------------------------------------------------	A----------------------------------------------------------------------------------------------------------AAAATAA--------------------------------------------------------------------------------------------------------------------------------------------------------------------------------------------------------------------------------------------------------------	A---------------------------------------------------------------------------------------------------------CAAGAAAA--------------------------------------------------------------------------------------------------------------------------------------------------------------------------------------------------------------------------------------------------------------	367	pafI ~ trnS-GGA	IGS
832	49252	TCATTAAAAGTTATTACCACT	TGA------------------	TGA------------------	TCATTAAAAGTTATTACCACT	TGA------------------	TGA------------------	T--------------------	T--------------------	20	pafI ~ trnS-GGA	IGS
833	49277	T	T-	T-	T-	TC	T-	T-	T-	1	pafI ~ trnS-GGA	IGS
834	49287	AT	AC	AC	AT	AC	AC	A-	AT	1	pafI ~ trnS-GGA	IGS
835	49290	TAGTTTACTATATATTTAACTAACAAATAGATATACTAGATCCTGTATATACCTATCAATATACACATAGATACATACAAATGAATACATATATAGACCCTATCTAGAATGTCACTTTAACAGGGTAGTGTATCAATTCATATGGCCATG	T-----------------------------------------------------------------------------------------------------------------------------------------------------	T-----------------------------------------------------------------------------------------------------------------------------------------------------	TAGTTTACTATATATTTAACTAACAAATAGATATACTAGATCCTGTATATACCTATCAATATACACATAGATACATACAAATGAATACATATATAGACCCTATCTAGAATGTCACTTTAACAGGGTAGTGTATCAATTCATATGGCCATG	A-----------------------------------------------------------------------------------------------------------------------------------------------------	A-----------------------------------------------------------------------------------------------------------------------------------------------------	ATTT--------------------------------------------------------------------------------------------------------------------------------------------------	GAAT--------------------------------------------------------------------------------------------------------------------------------------------------	149	pafI ~ trnS-GGA	IGS
836	49443	TATTTGTAGAAATAAAATAGA	TAGTTC---------------	TATTTG---------------	TATTTGTAGAAATAAAATAGA	T--------------------	T--------------------	T--------------------	T--------------------	20	pafI ~ trnS-GGA	IGS
837	49475	GGAGA	G----	G----	GGAGA	G----	G----	GG---	GG---	4	pafI ~ trnS-GGA	IGS
838	49491	CT	TT	CT	CT	AT	CT	TA	T-	1	pafI ~ trnS-GGA	IGS
839	49500	TCATTA	T-----	T-----	TCATTA	TCATTA	TCATTA	T---TA	T---TA	5	pafI ~ trnS-GGA	IGS
840	49508	ATGGAT	ATGGAT	ATGGAT	ATGGAT	ATGGAT	A-----	AAAAAA	ATAAAT	5	pafI ~ trnS-GGA	IGS
841	49524	T	T-	T-	T-	TA	T-	T-	T-	1	pafI ~ trnS-GGA	IGS
842	49706	C	TTCACCAA	TTCACCAA	C-------	A-------	A-------	A-------	A-------	7	trnS-GGA ~ rps4	IGS
843	49751	TC	TC	TC	TC	TC	GC	TC	T-	1	trnS-GGA ~ rps4	IGS
844	49778	TTGAGA	TTGAGA	TTGAGA	TTGAGA	TTGAGA	TTGAGA	TTGAGA	T-----	5	trnS-GGA ~ rps4	IGS
845	49790	ATGA	ATGA	ATGA	ATGA	ATGC	ATGA	A---	A---	3	trnS-GGA ~ rps4	IGS
846	49810	TTACTG	TT-----ACTGATGATATTTGCTCTTCCTAATTACTC	TTACTTTACTGATGATATTTGCTCTTCCTAATTACTC	TT-------------------------------ACTG	TT-----ACTAG---------------------ACTC	TT-----ACTGT---------------------AGTG	T------------------------------------	TT-------------------------------ACTG	36	trnS-GGA ~ rps4	IGS
847	49855	ATTTTACTCCTGATTCTTGTAATACAGAATTAGGAAAAATCTAGATCAAAAAGACCTTAGCTTAAACTTGGATTTCCC	AATTGACTCCCGAT----------TCGATTCTTGTAATACACAACTGGGAAAAATCTAGATCA-----AAAAGCCTTTAGTTTAAACTTCGATTTCCA	AGTTGACTCCCGAT----------TCGATTCTTGTAATACACAACTGGGAAAAATCTAGATCA-----AAAACCCTTTAGTTTAAACTTCGATTTCCA	ATTTTACTCC---------------TGATTCTTGTAATACAGAATTAGGAAAAATCTAGATCA-----AAAAGACCTTAGCTTAAACTTGGATTTCCC	ATTTGACTCC---------------CGATTCTTGTAATACACAACTGGGAAAAATATAGATCA-----AAAAGCCCTTAACTTAAACTTTGATTTCCA	ATTTTACT-A---------------CGATTCTTGTAATACACAACTGGGAAAAATCTAGATAA-----AAAAGCT-----CTTAAACTTCGATTTCCA	ATTTGACTCCCGATTGTTATAATACATATTGGTGTAATACATAACTGGGAAAAACCTGGATCAAAAAGAAAAGCCCTTAGCTTAAACTTAGATTTCCG	A-------------------------------------------------------------------------------------------------	97	trnS-GGA ~ rps4	IGS
848	50608	A	A----	A----	A----	AAAAC	A----	A----	A----	4	rps4 ~ trnT-UGU	IGS
849	50617	T	TTTTTATATATATAA	T-----TATATATAA	T--------------	T--------------	T--------------	T--------------	T--------------	14	rps4 ~ trnT-UGU	IGS
850	50618	TATGTTATTA	TATATTTTTATATTTTTTTTC--	TATATTTTTATATTTTTTTTTTA	TATGTTATTA-------------	TATGTTA-------------TAA	TATGTTATTA-------TTTTAT	TATTTTAGTA-------TGAATA	T----------------------	22	rps4 ~ trnT-UGU	IGS
851	50643	A	A---	A---	A---	A---	A---	AGTT	AGTT	3	rps4 ~ trnT-UGU	IGS
852	50653	A	A---	A---	A---	C---	TAGA	A--A	A--A	3	rps4 ~ trnT-UGU	IGS
853	50659	A	A-----	A-----	A-----	A-----	A-----	ATTAAG	A-----	5	rps4 ~ trnT-UGU	IGS
854	50703	G	G-	G-	G-	GT	G-	A-	G-	1	rps4 ~ trnT-UGU	IGS
855	50708	TATTAGAAACAAGAACGA	TATTAGAAACAAGAATGA	TATTAGAAACAAGAATGA	TATTAGAAACAAGAACGA	TATTCCAAACAAGACAAA	TATTAGAAACAAGAATTA	T-----------------	TATTAGAAACAAGAATGA	17	rps4 ~ trnT-UGU	IGS
856	50728	TG	T--------------------G	T--------------------G	T--------------------G	T--------------------G	TGGAACTGTATCCAATTAAAAG	T---------------------	C---------------------	21	rps4 ~ trnT-UGU	IGS
857	50744	TATAC	TATAC	TATAC	TATAC	TATAC	TATAC	T----	TC--C	4	rps4 ~ trnT-UGU	IGS
858	50751	AT	AT	AT	AT	A-	A-	AT	AT	1	rps4 ~ trnT-UGU	IGS
859	50767	TATTAGA	T------	T------	TATTAGA	T------	T------	T------	T------	6	rps4 ~ trnT-UGU	IGS
860	50789	T	TTATA	TTATA	T----	T----	T----	T----	T----	4	rps4 ~ trnT-UGU	IGS
861	50839	AGATACA	A----GATACA	A----GATACA	A----GATACA	A----AATAAA	A----GATACA	ATCTATCTATG	A----------	10	rps4 ~ trnT-UGU	IGS
862	50866	A	T----	T----	A----	AGCGC	A----	A----	A----	4	rps4 ~ trnT-UGU	IGS
863	50893	GTTCTTTC	GTTCTTTC-----	GTTCTTTC-----	GTTCTTTC-----	GTTCTTTCTAGAG	ATTCTTTC-----	T-----------C	TCTAT------AC	11	rps4 ~ trnT-UGU	IGS
864	50944	A	A-----------------	A-----------------	A-----------------	A-----------------	ATAGTTAAAAGTTAATGT	A-----------------	A-----------------	17	rps4 ~ trnT-UGU	IGS
865	50964	CATAAT	C-----	C-----	CATAAT	CATAAT	CATAAT	CATAAC	CATAAC	5	rps4 ~ trnT-UGU	IGS
866	51006	A	A-----	A-----	A-----	A-----	AAAGAA	A-----	A-----	5	rps4 ~ trnT-UGU	IGS
867	51026	T	TC	TC	T-	TT	TT	TA	AA	1	rps4 ~ trnT-UGU	IGS
868	51041	G	T----	G----	G----	G----	G----	GAGGC	G----	4	rps4 ~ trnT-UGU	IGS
869	51058	TC	TGT-	TGT-	T-C-	TGG-	TGG-	TG--	TGGA	2	rps4 ~ trnT-UGU	IGS
870	51071	T	T----	T----	T----	T----	T----	TAATA	TAATA	4	rps4 ~ trnT-UGU	IGS
871	51078	G	G-	G-	G-	GA	G-	G-	G-	1	rps4 ~ trnT-UGU	IGS
872	51166	A	G-----	G-----	A-----	A-----	G-----	GAAAAA	G-AAAA	5	trnT-UGU ~ trnL-UAA	IGS
873	51180	C	C----	C----	C----	C----	G----	CAATT	GAATT	4	trnT-UGU ~ trnL-UAA	IGS
874	51209	ACAATTCAG	G-----CAATTCAG	G-----CAATTCAG	A-----CAATTCAG	G-----CAATTCCG	A-----CAATTCGG	G-------------	GCATAGCAATTCAT	13	trnT-UGU ~ trnL-UAA	IGS
875	51228	TCTTA	TCTTA	TCTTA	TCTTA	T----	TCTTA	TCTTA	TCTTA	4	trnT-UGU ~ trnL-UAA	IGS
876	51233	TCTTCT	T-----	T-----	TCTTCT	TCTTAT	TCTTCT	T-----	T-----	5	trnT-UGU ~ trnL-UAA	IGS
877	51257	GTATAGTCTTTTCTTTGTATGTTATATTTTTTGTCTATTATTATCTTA	GTATAGTCTTTTCTTTGTATGTTAGATTTTT----TTGTATATTCTTATCTTA	GTATAGTCTTTTCTTTGTATGTTAGATTTTT----TTGTATATTCTTATCTTA	GTATAGTCTTTTCTTTGTATGTTATA-TTTT----TTGTCTATTATTATCTTA	GTATAGTCTTTTCTTTGTCTGTTATC--TTT----TTTTATAACATTCTATTA	ATATAGTCTTTTCTTTGTATGTTAGA--TTT----TTTTATATTATTC----A	GTATAGCCTTTTCTTTGTATGTTATATTTTTTGTATTTTATATCGTTATCTTA	G----------------------------------------------------	52	trnT-UGU ~ trnL-UAA	IGS
878	51318	TTA	TTA	TTA	TTA	TTA	TTT	T--	TTA	2	trnT-UGU ~ trnL-UAA	IGS
879	51321	TATAT	T----	T----	TATAT	T----	T----	T--AT	T--AT	4	trnT-UGU ~ trnL-UAA	IGS
880	51335	G	AG-----------GATAACATCT	GG-----------GATAACATCT	G----------------------	GG------CCGAACATACTATCT	GGCCTAGCCCTAACATACTATCT	GG------TATAACATACTATAT	GG------CATAACATACTATGT	22	trnT-UGU ~ trnL-UAA	IGS
881	51356	T	TCTCTGGAGA	TCTATAGAGA	T---------	T---------	T---------	TATGTA----	TATGTA----	9	trnT-UGU ~ trnL-UAA	IGS
882	51361	A	A-	A-	A-	A-	AT	A-	A-	1	trnT-UGU ~ trnL-UAA	IGS
883	51364	G	A--	A--	G--	G--	G--	G--	AGT	2	trnT-UGU ~ trnL-UAA	IGS
884	51369	AGTAT	A----	A----	AGTAT	AGTAT	AGTAT	AGTAT	AGTAT	4	trnT-UGU ~ trnL-UAA	IGS
885	51393	TATCTT	T-----	T-----	TATCTT	T-----	T-----	T-----	T-----	5	trnT-UGU ~ trnL-UAA	IGS
886	51426	TAT	TAT------ATTACTTAAAC-------------------------------------------------------------------------TA	TAT------ATTAGTTAAAC-------------------------------------------------------------------------TA	TAT--------------------------------------------------------------------------------------------	TAT------AT----------------------------------------------------------------------------------AT	TAT------ATTACTTAACTATATGATAGATAATTAATCTATAATTAATTATAATCTATTATTCTATTATTAATTAATTATAATCTATTATTAAT	TATTATAGAATTATAGAACTAAATAATATAT--------------------------------------------------------------AT	T------------------------ATATAT--------------------------------------------------------------AT	86	trnT-UGU ~ trnL-UAA	IGS
887	51438	A	ATATT	ATATT	A----	A----	A----	C----	A----	4	trnT-UGU ~ trnL-UAA	IGS
888	51448	TAATTACAAAAA	GAATTACA------------AAAAA	GAATTAC-------------AAAAA	TAATTAC-------------AAAAA	TAATTCCC-----------------	TAATTATTATATCTATAATTACAAA	G-------------------ACAAA	T-------------------ACAAA	19	trnT-UGU ~ trnL-UAA	IGS
889	51468	ATAAGTTAACTTAACTAT	ACAACTAGAGTAGTTAACTTAACGATT----C	ACAACTAGAGTAGTTAACTTAACGATT----C	ATA--------AGTTAACTTAACTAT------	ACAACTAGAGTAGTTAA-----ACATTATAAG	ACAACTAGAGTAGTTAAATATTATATTATAAC	TTAATATTA--AGTTAAATTATATAT---ATA	C-----------------------------TA	29	trnT-UGU ~ trnL-UAA	IGS
890	51507	CTAATCTACTTAATTCTATAAGAACTCTATTAGACCT	TTCACTATACTTTTAGCTAATCTACTTAATTCTATATTCTATA----------------------------TATAATAACTCTATTAAATATAAAAACTCTATTAGACTT--------------	TTCACTATCCTT-----TAATCTACTTAATTCTATATATAATAACTTTAAGTCTATATATAATAACTCTATTATAATAACTCTATTAGATATAAAAACTCTATTAGACTT--------------	C----------------TAATCTACTTAATTC---------------------------------------------------------TATAAGAACTCTATTAGACCT--------------	TTAACTATACTATTAGCTAATCTACTTAATTC---------------------------------------------------------TATAAGAACTGTATTAGAGTT--------------	TTAACCATACTATTAGCTAATCTACTTAATTC---------------------------------------------------------TATAAGAACTCTATTAGACGT--------------	TTAACTAGACTATTAGAGAATTCACT--------------------------------------------------------------ATATAA-----CTATTAGAGTTTAGAGTAATATAAT	TTTA------------------------------------------------------------------------------------------------------------------------	101	trnT-UGU ~ trnL-UAA	IGS
891	51550	TTATAAGAATATAAGTTTTATATAACAATACCAAAACTTACTAAAATCCAATTTGACTATATTAAAAAG	TTATAATAAGATAAGATTTGTCTAAAAATAACAAAAC--------------------------TAATTCTAATCCAATTTGACTATATTAAAAAG-----	TTATAATAAGATAAGATTTGTCTAAAAATAACAAAAC--------------------------TAATTCTAATCCAATTTGACTATATTAAAAAG-----	TTATAAGAATATAAGTTTTATATAACAATACCAAAAC--------------------------TTACTAAAATCCAATTTGACTATATTAAAAAG-----	T-------ATATAAGTTTTTTATAACAATAATAAAACTCATTGTAATATAACAATAATAAAACTCATTATAATCCAATTTGACTATAGTCAAAAT-----	TAATAAGAATATAAGTTTTTTATAACAATAACAAAAC--------------------------TAATTATAATCAAATTTGACTATATAAAAAAC-----	CTATTATA--GTAATATTTTTATAGTAATA---------------------------------TTTTTTTGATGAAA-------ATAACAAAAAGAATTA	TTTTAAT---------------------------------------------------------------------------------------------	81	trnT-UGU ~ trnL-UAA	IGS
892	51631	TTTTGAAT	T---TTTCAAT	T---TTTCAAT	T---TTTGAAT	T---CGTGAAT	T---TTTGACT	AAAATATAAAT	A----------	10	trnT-UGU ~ trnL-UAA	IGS
893	51643	T	T-----	TAGTCA	T-----	T-----	T-----	T----A	T----A	5	trnT-UGU ~ trnL-UAA	IGS
894	51672	ATAT	ATATTAGTTAT---------CGAATAGAATCGATTTTAATAT	ATATTAGTTAT---------CGAATAGAATCGATTTTA--AT	AT--------------------------------------AT	AAATATATATTATATATATTATAATATAATAAATAT----AT	ATTTTCATATT------------------------------T	A-----------------------------------------	AT--------------------------------------AT	37	trnT-UGU ~ trnL-UAA	IGS
895	51682	T	TGATAG------AATAGATTTTAATATATACTGAAAATTCAATAGATTTTAATATATACTGAAAATTCA----TAAGAATGAAATACTTAAATTGAGAATTAAAAATTGATAATTA-----AATATTAATATTAATTAACTATTAAATAGAACTATAAAAAT---GATCAAAATATATT-CATTCAATATGAATTGAAGAAGTCAATAAA----TTTTTTTTTATCTAATTTCTA	TGATAG------AATAGA----------------------------TTTTAATATATACTGAAAATTCA----TAAGAATGAAATACTTAAATTGAGAATTAAAAATTGATAATTAAATTTAATTTAAATAGTATTTAAATATTAAATAGAACTATAAAAAT---GATCAAAATGT-----ATTCAATATGAATTGAAGAATTCAATACA----TTTTTTTTTATCTAATT----	T------------------------------------------------------------------------------------------------------------------------------------------------------------------------------------------------------------------------------------------	T-ATAAATATATAATATATTATATTCTAT-----------------TATTTAAATTTAATGAAAATTTCTCGCTAAGAATGAAATACTTAAATTAATAATTAA-------------------------------------------ATACGACTATCAAAAAT--TCTCAAAATGT-----ATTGAATATGAATTGATGAATTGAATAAAAACCTTTTTTTTTATCTAATGAATG	T-ATAG------AATACATTTTA--------------------------------------------------TAAGAATGAAAAACTTAAATTAATAATAAA-------------------------------------------ATACAACTATAAAAAATGAAAGAAAAAAGT-----ATTCAATATGAATTGATGAATTGAATAAAAACCTTTTTTAATCTCATTCTAATT	T-ATTTTTATTAACTATTTCTTT---------------------------------------------------------------------TTTATACTCAA-------------------------------------------AAATAACTCTAAAAAGT--GAAAAAAATGTATTCAATACAATATCAATTTATGAATTGAATAAAAACTTTTT----------TTATTAG	T-ATTATATATAAATAGTT--------------------------------------------------------------------------------------------------------------------------------ATCAACTATAAATGGT--TATCGAAATGTATTGAATACAATATGAATTTATGAATTGAATAAAAAAGTTTTG----ATTTAATTTTTA	211	trnT-UGU ~ trnL-UAA	IGS
896	51688	AAAAA	AAGAA--	AAAAA--	AAAAA--	AAATAAG	A------	GAA----	AAA----	6	trnT-UGU ~ trnL-UAA	IGS
897	51715	A	A----	A----	A----	ACAAT	A----	A----	A----	4	trnT-UGU ~ trnL-UAA	IGS
898	51718	A	AT	A-	A-	A-	A-	A-	A-	1	trnT-UGU ~ trnL-UAA	IGS
899	51730	CTAGGGTCTT	CTAAAGTCTT	CTAAAGTGTT	CTAGGGTCTT	CTAGAG----	CTAGAGTGTT	C-----TCTT	CCATATTATT	5	trnT-UGU ~ trnL-UAA	IGS
900	51742	TAT	TTATTATATTATATAGATTTATAATATTTTTTGGAT	T-----TATTATATAGATTTATAATATTTTTTGGAT	T---------------------------------AT	T-----------------------------------	T-----------------------------------	T---------------------------------AT	T---------------------------------AT	35	trnT-UGU ~ trnL-UAA	IGS
901	51747	ATAGTCTTTTCTTTAGTCCCAT	AGAGTCTGTTCTTGGTATTATTT----CCATATA--	AGAGTCTGTTCTTGGTATTATTT----CCATATATC	ATAGTCTTTTCT-----TTAGTC----CCAT-----	ATAGCCTTTTCTTTGTATTAGTCCCATCCAT-----	AGAGTCTTTTCTTGGTATTAGTC----CCAT-----	A-----------------------------------	A-----------------------------------	31	trnT-UGU ~ trnL-UAA	IGS
902	51769	CTCTTTTA	TATTTTTT	TTTTTTTT	CTCTTTTA	ATCTTTTA	ATCTTTTA	T-------	TTATTTTA	7	trnT-UGU ~ trnL-UAA	IGS
903	51781	GCATATAGCAGA	G--CGTATAGCGGA	G--CGTATAGCGGA	G--CATATAGCAGA	GGACCTATAGGGGA	G-------------	G--CCTATAGTTTA	C--CCTATAGCGGA	13	trnT-UGU ~ trnL-UAA	IGS
904	51800	TAA	TAAGATAAAG-----ATAAAA	TAAGATAAAG-----ATAAAA	T------------------AA	TAAGAAAAAG-----ATAAGA	CGAGAAAAAT-----ATAAAA	TAACAAAAAATATAAGGAAAG	TAAGAAAAAA-----------	18	trnT-UGU ~ trnL-UAA	IGS
905	51826	GATCAT	GATCAT--------	GATCAT--------	GATCAT--------	GATCCT--------	G-------------	GATCATAATAAGAG	GATCATAATCTGAG	13	trnT-UGU ~ trnL-UAA	IGS
906	51838	CTGGTTTCAT	CTGGTTTCAT	CTGGTTTCAT	CTGGTTTCAT	CTGGTTTCAT	CTCGTTTCAT	C---------	CTGGTTTCAT	9	trnT-UGU ~ trnL-UAA	IGS
907	51857	A	A-----	A-----	A-----	CAGGAA	C-----	A-----	A-----	5	trnT-UGU ~ trnL-UAA	IGS
908	51874	C	C-	C-	C-	C-	C-	A-	AG	1	trnT-UGU ~ trnL-UAA	IGS
909	52012	G	GATAT------C	GATAT------C	G-----------	G-----------	G-----------	A-TATTGGATGG	A-TATCGGATGG	10	trnT-UGU ~ trnL-UAA	IGS
910	52051	T	T----	T----	T----	TAAAA	T----	T----	T---G	4	trnT-UGU ~ trnL-UAA	IGS
911	52053	A	AAC	A--	A--	A--	A--	A--	A--	2	trnT-UGU ~ trnL-UAA	IGS
912	52078	GCTATAC	CTATAGTATAG	C-----TATAG	GC----TATAC	GC----TATAC	GC----TATAC	AC---------	GC---------	9	trnT-UGU ~ trnL-UAA	IGS
913	52105	TTAATT	TTAATG	TTAATG	TTAATT	T-----	T-----	T-----	T-----	5	trnT-UGU ~ trnL-UAA	IGS
914	52129	C	C----------TAAA	CTAA-----AATAAA	C--------------	CT---------CAAA	TT---------AAAA	CTAAATTCTA-AAAA	CTAAAATAAATGAAA	14	trnT-UGU ~ trnL-UAA	IGS
915	52141	T	T---	T---	T---	T---	TAAA	T---	G---	3	trnT-UGU ~ trnL-UAA	IGS
916	52148	A	AAGAC	AAGAC	A----	A----	A----	A----	A----	4	trnT-UGU ~ trnL-UAA	IGS
917	52160	G	GACA	GACA	G---	A---	G---	T---	C---	3	trnT-UGU ~ trnL-UAA	IGS
918	52179	GAAAT	G----	G----	GAAAT	G----	G----	C----	C----	4	trnT-UGU ~ trnL-UAA	IGS
919	52333	G	GA	GA	G-	TA	GA	GA	GA	1	trnL-UAA	intron
920	52425	A	A------	A------	A------	A------	A------	A------	AAATTAC	6	trnL-UAA	intron
921	52432	G	A------	A------	G------	GGTAATC	G------	G------	G------	6	trnL-UAA	intron
922	52442	TATACC	TATACC	TATACC	TATACC	CATACC	TAGACC	T-----	TATACC	5	trnL-UAA	intron
923	52463	TATACTGAT	TATACTGAC	TATACTGAC	TATACTGAT	TATACTGAC	TATACTGAC	T--------	TATACTGAC	8	trnL-UAA	intron
924	52485	A	A------	A------	A------	A------	AATCAAG	A------	A------	6	trnL-UAA	intron
925	52513	T	TTTTA	TTTTA	T----	T----	T----	T----	T----	4	trnL-UAA	intron
926	52521	TTAATATATCT	TTAATA-----------------	TTAATA-----------------	TTAATAT------------ATCT	TTAAGAT------------TTCT	TTAATATA-------TCTATTCT	TTATTATTTCTCTAATTTATAT-	T-----------TCATTTATATA	16	trnL-UAA	intron
927	52534	AAATAGATAAATTAAAATAAAA	A---------------------	AAATATAGAAATTCATATAAAT	AAATAGATAAATTAAAATAAAA	AAATATAGAAATGAAAATAAAT	TAATATAGAAATTAAACTCAAA	ATAAATATAAATTAAAATCAAT	AAAAATAGAAATTCAAATAAAT	21	trnL-UAA	intron
928	52564	AATTTCAG	CATTTCAG	CATTTCAG	AATTTCAG	AATTTCAG	AATTTCAG	A-------	A-------	7	trnL-UAA	intron
929	52667	TGACAAT	TTGA-----------AAAAAACA	T--G-----------AAAAAACA	T----------------GACAAT	TTAA-------------------	TTAACTTTTCTAGTTATTATTAA	AAAA-----------AAAGAATA	AAAA-----------AA-----A	19	trnL-UAA	intron
930	52801	C	C--	C--	C--	C--	C--	C--	CAA	2	trnL-UAA	exon
931	52843	ATCGGTGACTCAAA	A-----TGGGTGACCCAAA	A-----TCGGTGACCCAAA	A-----TCGGTGACTCAAA	A-----TTCGTCACTCAAA	A-----TCGGTGACTCAAA	T------------------	TTTCCATCGGTGACTCAAA	18	trnL-UAA ~ trnF-GAA	IGS
932	52865	TATTTTACATTTACTCTACTCCTTCACTAAAAGATCCGAGCACTTTATGTTTAGACCAAGGGTTTTTGTATACGTACAAATGAAGATATATGGACAAATAGTCGAGAATAGTGAAGTGACTTATTCACTAGTAACAATTTCTAGTGTTAGGTTATCCTTTCACTTATAATATCAATCTTGAAA	TATTTCACATTTACTCTACTGTTTCACTAAAAGATCCGAACATTTTTTGTTTAGCCCAAGTTTTTGTG-----TATATGTACAAATGAATATATATCGACAAATAGTTCATACTTTTGAAGTGACTTATTTACTATTCAAAATCTC------TAGGTTATTCTTCCAC-----TTATACTATCAACCTTGAAA	TATTTTACATTTACTCTCCTGTTTCACTAAAAGATCCGAGCATTTTTTGTTTAGCCCAAGTTTTTGTG-----TATACGTACAAATGAATATATATGGACAAATAGTTGAGACTATTGAAGTGACTTATTTACTATTCAAAATCTC------TAGGTTATTCTTCCAC-----TTATACTATCAACCTTGAAA	TATTTTACATTTACTCTACTCCTTCACTAAAAGATCCGAGCACTTTATGTTTAGACCAAGGGTTTTTG-----TATACGTACAAATGAAGATATATGGACAAATAGTCGAGAATAGTGAAGTGACTTATTCACTAGTAACAATTTCTAGTGTTAGGTTATCCTTTCAC-----TTATAATATCAATCTTGAAA	TATTTTACATTTCCTCTACTCTTTCACTAAACGATCCGAGCATTTTATGTTTAGCCCACG-TTTTTTGTGTAATATACGTACAAATGAAGATATATGGACACATATTCTCGAATAGTGAAGTGACTTATTCACTATTAACAATCTCTAATATTAGGTTATCCTTACAC-----TTATAAGAGAAACCTTGAAA	TATTTTACATTTACTCTACTCCTTCACTAAAAGATCCGAGCATTTTATGTTTAGCCCAAGTTTTTTTGTCTAATATACGTACAAAT-------------CTTATATTCTCGAATAGTGAAATAACGTATTCACTATTAACAATCTCTAATGTTAGGTTATCTTTCCAA-----TTATAATATAAATCTTGAAA	T------------------------------------------------------------------------------------------------------------------------------------------------------------------------------------------------	TATTTTCCATTTACTCTACTCCTTCACTAAAAGATCCGAGCATTTTATGTTTAGCCCAAGTTTGTGTG--TAATATACGTACAAATGAAGATATATGGACAAAGATTCTCCTGTATTGAA-----TTATTCAGTATTAACAATCTATATTGTTAGGTTATCCTTACACATTTAATATAATATAAATGTTAAAA	186	trnL-UAA ~ trnF-GAA	IGS
933	53055	TTACGTTAAGACCAAAAAAGTCAAAAAAGTTTTAAACGCCTATTATTTTTTTTTGTCCTGTTATTTT	TTAAGTTAACACCAAAAAAGTCAAAAAAAAACGTTTTAAACGCCTA---TTC--TTTTTTTGTCTTGTTATTGT	TTAAGTTAACACCAAAAAAGTCAAAAAAAAACGTTTTAAACGCCTA---TTC---TTTTTTGTCTTGTTATTGT	TTACGTTAAGACCAAAAAAGTCAAAAAA----GTTTTAAACGCCTA---TTATTTTTTTTTGTCCTGTTATTTT	TTAAGTTAAGACCACAAAAGTCCAAAAA---------AAACGTTTAAACGCC--TATTTTTGTCCTGTTATTTT	T-------------------------------------AACGCGTA---TTC--TTTTTTTGTCCTGTTATTTT	TTAAGACAAAA--AAAGAAAAAAAAA------------------------------------------------	TTAAGACAAAA--AAAAGGGTTTAAAAC--------------------------TTTTTTTGTCCTGT-----T	45	trnL-UAA ~ trnF-GAA	IGS
934	53144	AGATG	GGATA	GGCTA	AGATG	GCATG	GGATG	G----	G----	4	trnL-UAA ~ trnF-GAA	IGS
935	53166	G	G-	G-	G-	G-	G-	GA	G-	1	trnL-UAA ~ trnF-GAA	IGS
936	53167	C	C------	C------	C------	CATGTCA	C------	C------	C------	6	trnL-UAA ~ trnF-GAA	IGS
937	53174	AATAGT	A-----	A-----	AATAGT	A-----	A-----	A-----	A-----	5	trnL-UAA ~ trnF-GAA	IGS
938	53250	C	C-----	C-----	C-----	C-----	C-----	C-----	CTGACA	5	trnF-GAA	exon
939	53274	GAATAGAA	GAATAT--AA	GAATAC--AA	GAATAG--AA	GAA-------	GAATAG--AA	GAATACTTAA	G-------AA	7	trnF-GAA ~ ndhJ	IGS
940	53284	C	CTCATAG	CTCATAG	C------	CTCATAC	CTGAGAC	CTCAGAC	CTCATAC	6	trnF-GAA ~ ndhJ	IGS
941	53295	AGAAA	AGAAA	AGAAA	AGAAA	AGAAA	AGAAA	A----	A----	4	trnF-GAA ~ ndhJ	IGS
942	53310	A	A----	A----	A----	AGTAC	A----	T----	A----	4	trnF-GAA ~ ndhJ	IGS
943	53317	TAATAGAACTTGATACGTACTTATTCATCCTTATAGCTTATAGTTAGATAAAGAGGAGGATTTGATGACTTTAAGATAAGTGCTGTGGGTGTGGGGTTAAAAATTCCATTATACTCACTTTTTTGTCTTTAAATTATGACTGATCTCATTGATTCAAAAAGTTTCGTTTTTCATTTTTTACCATTATATTTCTTATATTTTCTAATTCTATTATTATTATGTACTTAGATTAATATTATTAGATCTAATTATATTACTAATAAAAGAAATTTATTAATGAATAAAAATAACAAAAATGCATAATAATTCCAAGAAAAAAGTTCACTAACTTTATCTATATTTTAAGTAATATATAAATCAAAAAAGTCAAAATAGCACCCCTAACTTATAGGGGTTGAA…	TAA-----TAGAGCTTGATACGTACTTATTCATCC-TTATAACTTATACTTAGATAGAG-AGGAGTATTTGATGAATTTAAGATAAGTGC------TGTGGGATA------AAAAATTCCATTATACTCGC-----TTTTTTGTCGTTAG-----ATTATGACTCATCTCATTGATTAAAAAAGCAAAG-----TTTTTTTTTT-GAACAGTTATTT-------------------CATATTTCATTTGATAATTAGATTACTTTTCTTATATTTCTATTA--ATTATTA-----TATCTAATTATA-----GTTTAATTAGTA------CTATTTAATGAAATAAAATATATTAATGAAT-GAA-----AAAAA-----TGGAGACTAATGACA----…	TAA-----TAGAGCTTGATACGTACTTATTCATCC-TTATATCTTATACTTAGATAGAG-AGGAGTATTTGATGACTTTAAGATAAGTGC------TGTGGGATA------AAAAATTCCATTATACTCGC-----TTTTTTGTCGTTAG-----ATTATGACTCATCTCATTGATTCAAAAAGCAAAC-----TTTTTTTTT---AACAGT--------------------------TATTTCATTTGATAATTAGATTACTTTTCTTA------TATTA--ATTATTA-----TATCTAATAATATTCATATTTATCTAATAATATTCATATTTAATGAAATAAAATATATGAATGAATAAAA-----AAAAA-----TGGATACTAATGACA----…	TAA-----TAGAACTTGATACGTACTTATTCATCC-TTATAGCTTATAGTTAGATAAAG-AGGAGGATTTGATGACTTTAAGATAAGTGCTGTGGGTGTGGGGTT------AAAAATTCCATTATACTCAC-----TTTTTTGTCTTTAA-----ATTATGACTGATCTCATTGATTCAAAAAGTTTCG-----TTTTTCATTTTTTACCATTATAT-------------------T-TCTTATATTTTCTAATTCTATTATTATTATGT-ACTTAGATTAATATTATTA-----GATCTAATTATATT--------ACTAATA-----------------AAAGAAATTTATTAATGAATAAAAATAACAAAAA-----TGCATAATAATTCCA----…	TAA-----TAGAGCTTGATACGTACTTCTTCATCC-TTATAG-------TTAGATATAG-GGTAGTAGTTGATGACTTTAAGATAAGTGC------TGTGGGGTC------AAAAATTCCAGTATACTCGC------TTTTTGTGTTTAG-----ATTATTACTGATCTCATTGATTCACAAAGTTTCG-----TTTTTCATTTTTTAAGATTATAT-------------------T-TTTTGCGGTTTATAATTAGATTACTATTATCT-ACTTAGCTTAATATTACTATAGTATAGCTAATTA------TAGTAATATAATAA---------TAAATTAAATTAAATATATTAATGAATTGAA-TAAGAAAAATATATAACATAATAATTACA----…	TAA-----TAGAGCTTGATACGTACTTATTCAGCC-TTATAG-------TTAGATAGAGAAGGAGTATTTCATGTCTTTAATACAAGTGC------TGTGGGATTGGGATAAAAAATTCCATTAGACTCGC------TTTTTGTGTTTAG-----ATTATGACTGATCTCATTCCTTCAAAAAGTTTCGTTTTTTTTTTCATTTTTTAACATTACATTATATATCTTTTTATATGGT-TATTTCTTTTTATAATTAGATTACTATTTTCT-ACTTAGATTAATATTAATA-ATTCAAATTAATTAAAAATTAAGGAAATTAATAA---------TTAAGGAAAT---ATATTTAGATTAA-TGAA-GAATAAAAAGACATTACATAATAATAATAATTC…	T--------------------------------------------------------------------------------------------------------------------------------------------------------------------------------------------------------------------------------------------------------------------------------------------------------------------------------------------------------------------------------------------------------------…	TAATAGTCTAGAGCTTGATACATACTTATTCATCCAATCTAGGTTT---ATAGCTAGAG-AGCAGTATTTCATGATTTTAAGATAAGTGA------TGTGTGGTA------AAAAATTCCATTATACTCGCTTTTCTTTTTTGTGTTTAGATTATATTATGACTGATCTCATTCATTCAAAAAG---------ATGTTTTAGTTTTTCATTTTATTTTAAT---------------TATATCTTTTATTTTAATTATATCATTAT------ATATTAATTATAATTTATA---------------------------------------------------AATAAAATAAATAAAATAAT-----AATTAAAAA--------ATACTTATTAAA----…	541	trnF-GAA ~ ndhJ	IGS
944	53781	TG	TG	TG	TG	TG	TT	T-	TG	1	trnF-GAA ~ ndhJ	IGS
945	53794	T	TA	TA	T-	TC	TC	TC	TC	1	trnF-GAA ~ ndhJ	IGS
946	53813	TTTAATTT	TTTTATTT	TTTTATTT	TTTAATTT	TGTTATTT	TTTTATTT	TTAC-TTG	C-------	7	trnF-GAA ~ ndhJ	IGS
947	53825	TTACTT	TATTCTT	TATTCTT	T-TACTT	T------	T------	T------	T------	6	trnF-GAA ~ ndhJ	IGS
948	53846	ATTTTA	AGTTTA	AGTTTA	ATTTTA	CTTTTA	ATTTTA	C-----	C-----	5	trnF-GAA ~ ndhJ	IGS
949	53928	T	CCTTATCAA	CCT------	T--------	T--------	T--------	T--------	T--------	8	trnF-GAA ~ ndhJ	IGS
950	53931	TC	TC----	TC----	TC----	TC----	TC----	TCAAAA	T-----	5	trnF-GAA ~ ndhJ	IGS
951	53950	T	T----	T----	T----	T----	T----	TTGAA	T----	4	trnF-GAA ~ ndhJ	IGS
952	53961	T	T-	T-	T-	T-	T-	T-	TC	1	trnF-GAA ~ ndhJ	IGS
953	53984	T	TTTTAA	T-----	T-----	TT----	TT----	TT----	CT----	5	trnF-GAA ~ ndhJ	IGS
954	54007	T	T--------	T--------	T--------	T--------	TTAGAATCA	T--------	T--------	8	trnF-GAA ~ ndhJ	IGS
955	54010	GAATC	G----	G----	GAATC	GAATC	GAATC	GAATC	GAATC	4	trnF-GAA ~ ndhJ	IGS
956	54023	CTGTT	CT-TT	CT-TT	CTGTT	TTGTT	CTGTT	C----	CTGTT	4	trnF-GAA ~ ndhJ	IGS
957	54059	T	T------	T------	T------	T------	TCTTTGA	T------	T------	6	trnF-GAA ~ ndhJ	IGS
958	54067	T	TTG	T--	T--	T--	T--	T--	T--	2	trnF-GAA ~ ndhJ	IGS
959	54663	C	C---	C---	C---	C---	C---	CTTT	C---	3	ndhJ ~ ndhK	IGS
960	54665	T	T--	T--	T--	TTA	T--	T--	T--	2	ndhJ ~ ndhK	IGS
961	54678	CTTAAC	CTTAACTTAAGGTGT	CTTAACTTAAGGTGT	CTTAAC---------	CTTAAA-------GT	CTTAAC-------CT	C------------GC	C------------GC	12	ndhJ ~ ndhK	IGS
962	55393	T	T------	T------	T------	T------	T------	T------	TTTTTTA	6	ndhK	exon
963	55826	A	AT	AT	A-	A-	A-	A-	A-	1	ndhC ~ trnV-UAC	IGS
964	55831	A	A-----	AATTAG	A-----	A-----	A-----	A-----	A-----	5	ndhC ~ trnV-UAC	IGS
965	55835	AGAAT	AGAAT	AGAAT	AGAAT	AGAAT	AGAAT	GGAAT	G----	4	ndhC ~ trnV-UAC	IGS
966	55933	A	AAGCCCGAGCCC	AAGCCCGAGCCC	A-----------	A------CGGCC	A------AGGCC	A------AGGCC	A------AGGCC	11	ndhC ~ trnV-UAC	IGS
967	55937	GAATTTCTAA	GGATTTATAA	GGATTTATAA	GAATTTCTAA	GGATTTCTAA	G-------AG	GGATT-----	GGATTTCTAG	7	ndhC ~ trnV-UAC	IGS
968	55952	T	T------	T------	T------	T------	T------	TATATTC	TCTATTC	6	ndhC ~ trnV-UAC	IGS
969	55954	A	AAGTC	AAGTC	A----	AAGTC	AAGTC	AAGTA	AAGTA	4	ndhC ~ trnV-UAC	IGS
970	55958	C	CTTTTTTTTCAA	C-TTTTTTTCAA	C-----------	TTTT--------	TTTT--------	TTTTT-------	TTTTT-------	11	ndhC ~ trnV-UAC	IGS
971	55959	TAAA	TAAA	TAAA	TAAA	T---	TGAA	ATAA	GAAT	3	ndhC ~ trnV-UAC	IGS
972	55972	GTAT	CTAA	CTAA	GTAT	GTAT	GTAT	G---	GTAT	3	ndhC ~ trnV-UAC	IGS
973	55980	T	A----	A----	T----	T----	T----	TTATT	TTATT	4	ndhC ~ trnV-UAC	IGS
974	56007	T	T--	T--	T--	T--	T--	TCA	T-A	2	ndhC ~ trnV-UAC	IGS
975	56010	AA	AA	AA	AA	AA	A-	AA	CA	1	ndhC ~ trnV-UAC	IGS
976	56014	A	AA	AT	A-	AT	CT	AA	AT	1	ndhC ~ trnV-UAC	IGS
977	56064	CTATTCTTTTATAAAATACTAGAATTCTTATCTGTAAAATGGA	GTATTATTTTATAAA--------ATAATATTTATATATTTTATAAAATATA	GTAT-------------------------------TATTTTATAAAATATA	CTATTCTTTTATAAA--------ATACTAGAATTCTTATCTGTAAAATGGA	CTATTCTTTTATAA------------------------------------A	CGATTTTTTT-----------------------------------------	AGATTATTTTAAAAAAATGAAGAAAATTCTTATATTTATATATAAAATGGA	A--------------------------TATTATATTATTTTATAATATTGA	41	ndhC ~ trnV-UAC	IGS
978	56114	TTTGTAAAATGGAGATA	CTAGAATAATAATATGTAAAATGGATATA	ATAGAATAATAATATGTAAAATGGAGATA	TT------------TGTAAAATGGAGATA	CT--------TATATGTAAAATGGAGATA	TT--------GACCTGTAAAATGGAGATA	TA----------------AAATGGATATA	C----------------------------	28	ndhC ~ trnV-UAC	IGS
979	56138	A	A-	A-	A-	A-	AT	A-	A-	1	ndhC ~ trnV-UAC	IGS
980	56159	TA	TACTTTAAGTGAATTT	TACTTTAAGTGAATTT	TA--------------	TA-----AGTG---CT	T--------------T	GA--------------	GA--------------	14	ndhC ~ trnV-UAC	IGS
981	56184	T	A-----	A-----	T-----	T-----	A-----	AAA---	AAAGTG	5	ndhC ~ trnV-UAC	IGS
982	56194	A	T---	T---	A---	TA-G	T---	TATC	TATC	3	ndhC ~ trnV-UAC	IGS
983	56244	A	A-	A-	A-	A-	A-	CA	C-	1	ndhC ~ trnV-UAC	IGS
984	56286	A	A------	A------	A------	A------	A------	C------	CATTATA	6	ndhC ~ trnV-UAC	IGS
985	56293	A	A-----	A-----	A-----	A-----	A-----	ATCAAT	ATCAAT	5	ndhC ~ trnV-UAC	IGS
986	56303	TAAAGTAAAAAA	T----------------	T----------------	TAA-----AGTAAAAAA	TAA-----AGTAAAAAA	TAA-----AGTCAAAAA	TAACCTAAAGTAAAAAA	TAAACTAAAGTCAAAAA	16	ndhC ~ trnV-UAC	IGS
987	56316	AAA	AAT	AAT	AAA	AAT	A--	AAA	AAA	2	ndhC ~ trnV-UAC	IGS
988	56319	G	G--	G--	G--	G--	G--	G--	ATC	2	ndhC ~ trnV-UAC	IGS
989	56337	G	A----	A----	G----	A----	A----	A----	AAAAT	4	ndhC ~ trnV-UAC	IGS
990	56341	T	T-----	TC----	T-----	TA-TTT	TAGTTA	TA-TTT	TA-TTT	5	ndhC ~ trnV-UAC	IGS
991	56354	G	G-----	G-----	G-----	GGAATA	G-----	ACAG--	ACAC--	5	ndhC ~ trnV-UAC	IGS
992	56379	CCTATTC	CCTATTCGTATTC	CC------TATTC	CC------TATTC	CC------TATGA	CC-----------	C------------	C------------	12	ndhC ~ trnV-UAC	IGS
993	56395	A	A---	A---	A---	A---	A---	ATAG	A---	3	ndhC ~ trnV-UAC	IGS
994	56415	TACAA	TACAA	TACAA	TACAA	T----	TGCAA	TATAA	TACAA	4	ndhC ~ trnV-UAC	IGS
995	56420	GATAAATAA	G----AGAA	G----ATAA	GATAAATAA	AAAAGAGAA	GAAAGAGAA	G--------	G--------	8	ndhC ~ trnV-UAC	IGS
996	56451	CC	T-	TC	CC	CC	CC	CC	CC	1	ndhC ~ trnV-UAC	IGS
997	56456	AT	AT	AT	AT	A-	AT	AT	AT	1	ndhC ~ trnV-UAC	IGS
998	56461	T	TA	TA	T-	A-	T-	T-	T-	1	ndhC ~ trnV-UAC	IGS
999	56470	G	G------	G------	G------	G------	G------	GGGGTAT	G------	6	ndhC ~ trnV-UAC	IGS
1000	56511	T	TTCTAA	TTCTAA	T-----	T-----	T-----	T-----	T-----	5	ndhC ~ trnV-UAC	IGS
1001	56512	TC	TC	TC	TC	TC	TC	TG	T-	1	ndhC ~ trnV-UAC	IGS
1002	56525	GAA	GAA	GAA	GAA	G--	GAA	GAA	GAA	2	ndhC ~ trnV-UAC	IGS
1003	56529	AT	AT	AT	AT	AC	AT	AT	A-	1	ndhC ~ trnV-UAC	IGS
1004	56544	C	CAAAATA	CAAAATA	C------	C------	C------	C------	C------	6	ndhC ~ trnV-UAC	IGS
1005	56586	A	A-	A-	A-	AT	AT	A-	A-	1	ndhC ~ trnV-UAC	IGS
1006	56603	G	G-------------------------------------------------------------------------------------------------------------------------------------------------------------------------------------------	G-------------------------------------------------------------------------------------------------------------------------------------------------------------------------------------------	G-------------------------------------------------------------------------------------------------------------------------------------------------------------------------------------------	GAAGTTAAAAAAAGTTATTTGATACATTTATAACCTATAACCATTCCATTCATTTTCTCTAAAAAAAGAAAGAAATTGGCAT-----TGCTCTTC------GACGATAAAGTTATTTCTTTCTTAAGGTATTCCCTAAATACAATACCAAAAC-----TAATAGGTACTAGACTCATATATCTGACTT	GAGTTTAAAAATAGTTATTTAAGACATTTATAACCTATAA-----CCATTCATTTTATCTAAAACAAGAAATAAATTGGCATCGCAGTGCTCTTC------GACAAAAAAGTTATTTCTTTGTTAAGGTATTCCCTAAATACAATACAAAAAC-----TAATAAGTATGAGACACATATATGTGTCTC	TAGAGTCGAAATAGTGATTTGATCAATTTATAAC-----------CAATTCATTTTCTATAAAAC----AAGAAATTGGCGT-----TGCTCTTCTACCAATACCAAAAAGTTATTTATTTGTTAGAGTATTCCACAAATATAATACAAAAACTAAACTAATAGGTACTAG---------TGTGACTT	GAGGGTCAAAATCTTGATTTAATACATTTATGAC-----------CAATTCATTTTCTCTAAAAT----AATAAATTGGCGT-----TGCTCTTC------TACCAAAAAGCTATTTGTTTGTTAGGGTATTCCACAAATACA--AAAAAAAATAAAATAATAGGTACTCGACCC----ATGTGACTT	171	ndhC ~ trnV-UAC	IGS
1007	56611	GATTTGT	G------	G------	GATTTGT	GATTCGT	GATAAGT	GATTAGG	GATTAGG	6	ndhC ~ trnV-UAC	IGS
1008	56674	AAACAAAGGG	AAACAAAGAG	AAACAAAGAG	AAACAAAGGG	AAA---AGGG	AAAGTTAGGC	AA----AAGG	A---------	9	ndhC ~ trnV-UAC	IGS
1009	56704	TCAAAA	C---AA----	C---AA----	TCAAAA----	C---AA----	C---AAAAAC	CA--------	CA--------	5	ndhC ~ trnV-UAC	IGS
1010	56725	CCAAACTCTTTGATGAA	CCAAACTCTTTCATTGATGA	CCAAACTCTTTGATTGATGA	CCAAACTCTTTGAT---GAA	CCACCCTCTTTGAT---GAC	CCAAACTCTTTCAT---CAG	CT-----CTTT------GAG	C-------------------	19	ndhC ~ trnV-UAC	IGS
1011	56747	TATAAT	TA----	TA----	TATAAT	T-----	T-----	C-----	C-----	5	ndhC ~ trnV-UAC	IGS
1012	56758	AT	AG	AG	AT	A-	AG	AA	AA	1	ndhC ~ trnV-UAC	IGS
1013	56765	TATCTC	T---CTCTC	T---CTCTC	T---ATCTC	T---CTCTC	T---ATCTC	TTTTATGTC	T--------	8	ndhC ~ trnV-UAC	IGS
1014	56778	T	T------	T------	T------	TGATCAA	TTACCGA	TCACCGA	TCACCGA	6	ndhC ~ trnV-UAC	IGS
1015	56786	TAAC	T-----	TAACAA	TAAC--	T-----	T-----	T-----	T-----	5	ndhC ~ trnV-UAC	IGS
1016	56803	GAATTTTTTAGCGGATCAGAGATTTTATAAAATAAATAGAACTATTAATTGTATCAATTGAAGTCAAATAAATAAAATTTGGGTTTG	GAATTTTTT-----CTCGCAGATTTGCTAAAATAAATAAAACTTTGAATTGTATCAATTGAATGGAATTCAAATAAAT-AAATTTGGGTTTC	GAATTTTTT-----CTCGGAGATTTGCTAAAATAACTAAAACTTTGAATTGTATCAATTGAATTGAATTCAAATAAAG-AAATTTGGGTTTG	GAATTTTTTAGCGGATCAGAGATTTTATAAAATAAATAGAACTATTAATTGTATCAATT-----GAAGTCAAATAAATAAAATTTGGGTTTG	G-------------------------------------------------------------------------------------------	G-------------------------------------------------------------------------------------------	GCATTTTTT-----ATCAGAGATTTTATAAA---------AATATTAATTGTATCTATT-----CAAC-----TAAATCCAATTTGGGTTTT	GAATTTTTT-----ATCGGGGATTTGATAAAT-----ATCAATATTTTTTGTATCCATT-----CAATTCAAATAAATAAAATTTGGGTTTT	86	ndhC ~ trnV-UAC	IGS
1017	56971	C	C----------	C----------	C----------	C----------	C----------	TGAATATAATA	C----------	10	ndhC ~ trnV-UAC	IGS
1018	56977	G	GTAAAGTAATA	GTAAAGTAATA	G----------	G----------	G----------	C----------	C----------	10	ndhC ~ trnV-UAC	IGS
1019	56986	T	TGA	T--	T--	T--	T--	T--	T--	2	ndhC ~ trnV-UAC	IGS
1020	57000	T	GA-ATATA	TA-ATAGA	T-------	T----ATA	T----ATA	AAAAAAAT	CAAAAAGA	7	ndhC ~ trnV-UAC	IGS
1021	57002	T	T----------	T----------	T----------	T----------	TATAATTA-TA	TATATATATAA	TAAATATA-AT	10	ndhC ~ trnV-UAC	IGS
1022	57012	C	CCATAT	CCATAG	C-----	CCATAT	CCATAT	A-----	A-----	5	ndhC ~ trnV-UAC	IGS
1023	57021	G	G----------------	G----------------	G----------------	G----------------	GTATCCATATGATATAA	G----------------	G----------------	16	ndhC ~ trnV-UAC	IGS
1024	57121	ATTT	ATTT	ATTT	ATTT	A-TT	ATTT	A---	A---	3	trnV-UAC	intron
1025	57239	ATCATTA	ATTCAGTA	A-TCAGTA	A-TCATTA	A-TCATTA	A-TCATTA	A-------	A-------	7	trnV-UAC	intron
1026	57311	TTTAGGG	TTTATGG	TTTATGG	TTTAGGG	TTTATGG	TTTATGG	CTTAGGG	C------	6	trnV-UAC	intron
1027	57426	GT	G-TT	G-TT	G--T	GTTT	GTTT	GTT-	GTTA	2	trnV-UAC	intron
1028	57656	GA	GA	GA	GA	G-	G-	G-	G-	1	trnV-UAC	intron
1029	57694	CA	CA	CA	CA	CA	CA	CA	C-	1	trnV-UAC	exon
1030	57757	TATTTG	GTTTTG	GTTTTG	TATTTG	TATTTG	TATTTC	T-----	TATTTG	5	trnV-UAC ~ trnM-CAU	IGS
1031	57769	T	TCCCTA	TCCCTA	T-----	T-----	T-----	T-----	T-----	5	trnV-UAC ~ trnM-CAU	IGS
1032	57780	T	T-	T-	T-	T-	TC	T-	T-	1	trnV-UAC ~ trnM-CAU	IGS
1033	57788	C	C---------------------TTTT	CTTTTCTTGTTATTTAATTGAATTTT	C-------------------------	C-------------------------	C-------------------------	C-------------------------	C-------------------------	25	trnV-UAC ~ trnM-CAU	IGS
1034	57850	C	C-----	C-----	C-----	C-----	C-----	CAAAAG	C-----	5	trnV-UAC ~ trnM-CAU	IGS
1035	57873	C	C------	C------	C------	C------	A------	TTTGTAG	C------	6	trnV-UAC ~ trnM-CAU	IGS
1036	58013	T	T-	T-	T-	T-	T-	T-	TC	1	trnM-CAU ~ atpE	IGS
1037	58045	CTTAAT	TTTAAT	TTTAAT	CTTAAT	CTCAAT	CTTAAT	C-----	CTTAAT	5	trnM-CAU ~ atpE	IGS
1038	58063	CA	T-	T-	CA	CA	CA	CA	AA	1	trnM-CAU ~ atpE	IGS
1039	58067	T	T---	T---	T---	T---	T---	TTTA	T---	3	trnM-CAU ~ atpE	IGS
1040	58091	G	GTCTAAT	GTCTAAT	G------	G------	G------	G------	G------	6	trnM-CAU ~ atpE	IGS
1041	58094	TAA	TAA	TAA	TAA	TAA	TAA	TAA	T--	2	trnM-CAU ~ atpE	IGS
1042	58124	GCATCAA	G------	G------	GCATCAA	G------	G------	G------	G------	6	trnM-CAU ~ atpE	IGS
1043	60066	T	TTGGAA	T-----	T-----	T-----	T-----	T-----	T-----	5	atpB ~ rbcL	IGS
1044	60070	AATATT	AATATT	AATATT	AATATT	AATATT	AATATT	A-----	AATATT	5	atpB ~ rbcL	IGS
1045	60076	AT	AT	AT	AT	AT	A-	AT	AT	1	atpB ~ rbcL	IGS
1046	60087	T	T--	T--	T--	T--	T--	T--	TAA	2	atpB ~ rbcL	IGS
1047	60145	CA	C-	C-	CA	C-	C-	C-	C-	1	atpB ~ rbcL	IGS
1048	60152	TTTCAAAAACAAAATGG	T----------------	T----------------	TTTCAAAAACAAAATGG	T----------------	T----------------	T----------------	T----------------	16	atpB ~ rbcL	IGS
1049	60246	TTG	CT---	CT---	TTG--	CTTTT	C----	C----	C----	4	atpB ~ rbcL	IGS
1050	60287	G	G-	G-	G-	G-	GA	G-	G-	1	atpB ~ rbcL	IGS
1051	60418	AT	A-	A-	AT	AT	AT	GT	GT	1	atpB ~ rbcL	IGS
1052	60420	T	T-	T-	T-	TA	T-	TA	TA	1	atpB ~ rbcL	IGS
1053	60423	TT	T--------A	T--------A	T--------T	T--------T	T--------T	A---------	ATTTATTTAT	9	atpB ~ rbcL	IGS
1054	60453	TTTGT	TTTGT	TTTGT	TTTGT	TTTGC	T----	TTTGT	TTTGT	4	atpB ~ rbcL	IGS
1055	60471	CCTTT	C----	C----	CCTTT	CCTTT	CCTTT	CCTTT	CCTTT	4	atpB ~ rbcL	IGS
1056	60519	A	A----------------	A----------------	A----------------	A----------------	A----------------	ATACAAGATATATCACT	A----------------	16	atpB ~ rbcL	IGS
1057	60557	TATTTAGAAAATATTTAATATTGAAATAAGACAGTTAGATAACTATTTAG	T----------------------------------------------ATTTAG	T----------------------------------------------ATTTAG	TATTTAGAAAATATTTAATATTGAAATAAGACAGTTAGA---TAACTATTTAG	TATTTAGCGCCTATTTAATAGTTATCTAAATGCCTTAGA---TAACTATTTAA	TCTTTAGAGACTATTTAATAGTGAGATAAGACATTTAGA---TAACTATTTAG	TATTTAGATACTATTTACTATTGAG------TATTTAGAGAATATTTACTATG	TATTTAGATAATATTTAATAT--------------------------------	43	atpB ~ rbcL	IGS
1058	60639	C	G--	G--	C--	G--	G--	AGC	G--	2	atpB ~ rbcL	IGS
1059	60765	ATTGAAA	ATT----	ATT----	ATTGAAA	A------	A------	A------	A------	6	atpB ~ rbcL	IGS
1060	60778	TG	T-AAC	TAAAA	T---G	T---G	T---G	T----	T----	4	atpB ~ rbcL	IGS
1061	60796	AATTGA	AAGTTC	AAGTTC	AATTGA	AATTTC	TA----	AT----	A-----	5	atpB ~ rbcL	IGS
1062	60825	ACGCC	ACGCC	ACGCC	ACGCC	ACGCC	ACGCC	A----	ACGCC	4	atpB ~ rbcL	IGS
1063	62325	TTAAA	TTAAA	TTAAA	TTAAA	TTAAA	TTAAA	TTAAA	T----	4	rbcL	exon
1064	62406	TA	TA	TA	TA	TA	TA	TA	T-	1	rbcL ~ accD	IGS
1065	62430	T	T-	T-	T-	T-	T-	A-	AT	1	rbcL ~ accD	IGS
1066	62435	ATCTTTTG	ATGCTTAA--TA----TATTTTG	ATGCTTAA--TATATTTATTTTG	A---------------TCTTTTG	ATCC------TGAATTGATTTTT	ATCCTTCATGTATATGTATTTTG	ATCCTGA----------------	ATCCTTATG-------TATTTTG	16	rbcL ~ accD	IGS
1067	62461	T	T--	T--	T--	T--	T--	T--	TTG	2	rbcL ~ accD	IGS
1068	62462	T	TG	TT	T-	T-	T-	T-	T-	1	rbcL ~ accD	IGS
1069	62474	TT	TATTTATA	T-------	T------T	T------G	T------G	T------T	T------T	7	rbcL ~ accD	IGS
1070	62479	TTATG	TTATG	TTATG	TTATG	TTATG	T----	TTATG	TTATG	4	rbcL ~ accD	IGS
1071	62530	CAATATATCCACGATATAAATCCAAGACTAAGTTAAGGTT	CCGTATATCCCCCATAAAAATCCAAGATAAGATGTAAGTTAAGGTT	CCGTATATCCCCCATATAAATCCAAGATAAGATGTAAGTTAAGGTT	CAATATATCCACGATATAAATCCAAGAC------TAAGTTAAGGTT	AACTCTATCAACGATATAAATCCAAGATAACATGTAAGTTAAGGTT	CAATATATCCACGATATAAATCCAAGATAAGATTTAA------GAT	C---------------------------------------------	CCATATATACACGATATAAATACAAGATAAGATCTAAGTTAAGGTT	45	rbcL ~ accD	IGS
1072	62580	ACTT	A---------	AAAAAAGACT	A------CTT	GA-----CTT	GA-----CTT	A------TAC	A------TAC	9	rbcL ~ accD	IGS
1073	62600	CTATACATAATAAAT	GTATACAT-----AT	GTATACATAATAAAT	CTATACATAATAAAT	GTATACCTAATAAAT	G--------------	GGAGACATAATAAAT	GGATACATAATAAAT	14	rbcL ~ accD	IGS
1074	62732	C	C---------	C---------	C---------	C---------	C---------	C-----ATTG	CCATGGAATG	9	rbcL ~ accD	IGS
1075	62774	AATAAG	AGTGAG	AGTGAG	AATAAG	AATCCG	ACTGAG	A-----	A-----	5	rbcL ~ accD	IGS
1076	62789	TG	TG	TG	TG	TG	T-	TG	TG	1	rbcL ~ accD	IGS
1077	62820	G	GTATTATC	GTATTATC	G-------	C-------	C-------	TTTC----	TTGC----	7	rbcL ~ accD	IGS
1078	62839	G	G-----	G-----	G-----	G-----	GATTCC	G-----	G-----	5	rbcL ~ accD	IGS
1079	62859	AAACCT	AAACCT	AAACCT	AAACCT	A-----	AAACCT	AAACCT	AAACCT	5	rbcL ~ accD	IGS
1080	62898	G	G------	G------	G------	G------	G------	AAATTAT	AAATTAT	6	rbcL ~ accD	IGS
1081	62918	T	T----	T----	T----	A----	A----	AAAAG	AAAAG	4	rbcL ~ accD	IGS
1082	62942	AAATACTTAA	AAAATAAATAGTTAA	A-----AATAGTTAA	A-----AATACTTAA	A-----AATACTTAA	A-----AATACTTAA	A--------------	A--------------	14	rbcL ~ accD	IGS
1083	62971	GTAGCG	GTAACG	GTAACG	GTAGCG	GTAACT	GTAACT	G-----	G-----	5	rbcL ~ accD	IGS
1084	62999	T	C-----	C-----	T-----	CGTAAT	C-----	C-----	C-----	5	rbcL ~ accD	IGS
1085	63002	AT	ATGTGCG	ATGTGCG	AT-----	ATGTGAT	ATGTGCT	ATGTGCT	A--TGCT	5	rbcL ~ accD	IGS
1086	63008	T	T-------------	T-------------	T-------------	T-------------	T-------------	TCCGATA-------	TCCGATACGAAATC	13	rbcL ~ accD	IGS
1087	63019	CA	C----A	C----A	C----A	C----A	C-----	TAAAAA	TAGTAA	5	rbcL ~ accD	IGS
1088	63111	TTCTCT	TTATCT	TTATCT	TTCTCT	TTCTCG	TTCTCT	T-----	T-----	5	rbcL ~ accD	IGS
1089	63136	A	AC	AC	A-	AC	AC	AC	AC	1	rbcL ~ accD	IGS
1090	64567	TTTTGTTA	TTTTCTTTGTTT	TTTTATTTGTTT	T----TTTGTTA	TTTTGTTAGTTA	TTGGATTGGTTA	TTTGATTTATTA	T-----------	11	accD ~ psaI	IGS
1091	64580	T	T--	T--	T--	T--	TCA	T--	T--	2	accD ~ psaI	IGS
1092	64584	TTTTTTTAGGT	TTTT---------------------------TTTACTTAAT-CTAATTAGATGAATCTAATTTATATATTCTCTGTTTGAGTTTTTATGTTTTAGGTTTTAGATC---	TTTTTT------------------------ATTTACTTAAT-CTAATTAGATGAATCTAATTTATATATTCTCTGTTTGAGTTTTTATGTTTTAGGTTTTAGAT----	TTTT---------------------------------------------------------------------------------------------TTTAGGT----	TTTTTTCTTTGGTATTT-------TATTTCGTTTAGTTAATATTAATATAAGTAGATTAATTTATATTTTATCTGTTTTATTTTTGATGG-------TTTAAGTTAAG	TTTTCTGTTTGGTATTTTATTTAATATTTCATTTTGTTAAT-CTAATTAAATTAATCTAATTTATATTTTATCTGTTTGCTTTTTTATGT-------TTTAGG-----	ATTATT----------TGATTAAATGTCTTTTTTTGTCAGT--TAATAGAATTATTATGAATTCTATTTTATAT-------CTTTTATGT--AAAGTAAAAAATGAAA	A--------------------------------TTGTTATT--TAATATAATTATTAGAAATTATATTTTAT------------------------------------	84	accD ~ psaI	IGS
1093	64611	TAATGTA	T------	T------	TAATGTA	TAATGTA	TAATGTA	TAATGTA	TAATGTA	6	accD ~ psaI	IGS
1094	64627	GTGTTAATGTAATATATCAAAATAAAAGTGAATATATAACCAAATTTAA	GTGTTAATATAATAGATCAAAATAAAAG------GGAATATATAACCAAATCAAATAGTAAATATAA	GTGTTAATATAATAGATCAAAATAAAAGGGAATAGGAATATATAACCAAATCAAATAGTAAATAGAA	GTGTTAATGTAATATATCAAAATAAAAG------TGAATATATAACCAAATT------------TAA	GTCTTAATCTAATATATC-ACAAAAAAG------TCAATATATAACCCAATT------------TAA	G----------------------AAAAG------TGAATATATAACCAAATT------------TTA	GTGTGAATGTAATATATCAA---AAAAG------------------TCAATC------------CAA	TTGTCAATGTAATATAT--------------------------------------------------	50	accD ~ psaI	IGS
1095	64682	AATGAATAAATATCTAGTAATGAAAATTATATT	AATATATACTAAAAAAT----AGAAATATATACTACTGAAAATAATATTGAGTAATA	AATATATACTAAAAAATATAAATAAATATATACTACTGAAAATAATATTGAGTAATA	AATG----------------AATAAATATCTAGTAATGAAAATTATATT--------	A---------------------------------AATTAAAATAATA--------TT	AATAAATAT-----------ATATAATATATAGTAATGAAAAAAATATT--ATATTT	AATTAATAT-------------------------------------------AAATT	AATTAATAT-------------------------------------------TAATT	43	accD ~ psaI	IGS
1096	64723	ATAGTGTTTTTAGATATTAATATAAATTATACTAATATAAATAAA	ATATTACTA----TAATTTAGA-----TATTAATATAAATTTGAGTCAATTAATATTAATAAAA---AAGAAAAGTCATAT-------	ATATTACTA----TAATTTAGA-----TATTAATATAAATTTAAATAAAGTAATATTAATAAAATTTAAATAAAGTAATATTAATAAA	ATAGTGTT--------TTTAGA-----TATTAATATAAATT-----------ATACTAATATAA-------------------ATAAA	ATATTCTATATATTAATATATA---TGTATGAATATTAATT-----------ATAGTAATA---------------GAAAT-ACTATA	ATATTCTCTATCTTAATATAGAAATAATAGAAATAGAAATT-----------ATAGTAATATAAATAAAAAAAAAGAAAAT-AATATA	AAATTCAAT---TTTATTAAAA---------AATATTAATTT----------TTATTAATAAAA--------AATTGATATATATAAT	A----------------------------------------------------------------------------TTATAGATAAT	67	accD ~ psaI	IGS
1097	64777	ATAG	TAAT	TAAT	ATAG	T---	TCAC	TAAT	TCAT	3	accD ~ psaI	IGS
1098	64785	ATTTAA	ATATAAAATAG	ATATAA-----	ATTTAA-----	ATTTTA-----	ATTTCA-----	AATTTA----T	A----------	10	accD ~ psaI	IGS
1099	64791	ACTAT	AATAG	AATAG	ACTAT	AATAG	A----	AGAAT	AAAAT	4	accD ~ psaI	IGS
1100	64801	AGAATTGAATTTCAATAGCCTAAAAAAATAGAATGTCAAAATTTTATTATATTATATATAGAATAGAATTTATAAAGTACTAAATAATAATTAAATATCATAATGAACTAAGAATTATTTTTATTTTCTAGATAATATAAGAAACTAAATATGAAATAAAAAAAG	AAAAAATAAAT------------------------------GAAAAAAAAAAT------------------------------------------------------------------------------ATATAAATATATT----------------------------------------------------------------------------------------------------ATAA-TAAATATTAT------------------ATATATATATATATTGTATACCT----------------------------------------------------	AAAAAAGAAAT------------------------------GAAAAAAAAAATATAAA----------------TATAAT--------------------------------------------------AATATATATAAAAT----------------------------------------------------------------------------------------------------ATAACTAGTTATAAT------------------ATAACTATATATATTATATATATACC---------------------------TATTTG----------------	AGAATTGAATTTCAATAGCCT-------------------AAAAAAATAGAATGTCAAAAT-----------TTTATTAT--------------------------------------------------ATTATATATAGAATAGAATTTAT------------------------------------------------------------------------------AAAGTACTAAATAATAATTAAATATCATAATG---------AACTAAGAATTATTTTTATTTTCTAGATAATA----TAAGAAACTAAATATGAAATAAAAAAAG----------------	AAAATGGAATTTAAATAAATTCAATTGAATTTAAATATGATAAAAAATGTAATGTCAAAAT----TATCTATTTAATAAT--TTAATTTATAGAAAAATATATTTAATATAAAAATCTAGTTCATTTCCTAATTTATATAAAATTCTATATATATTATAAATTCTATATATATTATATAGAATAGAATTTATAGAGATATAAAGATATAAAGAAAATTCATTATTTTTTATATAATATAGAATACTAATTAAATAATATAATATATTTTAATAA----GAATTATTCTCATTTTAGAGATAATA---TAAATAGATATTAAATTAAATAAAAAAA-----------------	AGATAAGAATAGAAATAAATTAAATTGAATTTAAATATGATAAAAGATGTAATGTCAAAATGAAATAACTATTTAATAATAATCAATATTT-------CATAATTTATATCAAGTTAATACTTATTAATTAATTTATAAAGAATTTC-TCTATAATACTAA-----------------------------------ATATAATGAAATAATGAA-----------------ATAATAAAGAATAATAATTAAAT--TATAATTTGATATAATAATTATTAATTATTCTCATTTTATATTTTATAGATTTTATAGATAATATAAGAAAAGAAAAAAAATATATATAGATATAT	TAATTACAATT-----------------------------------------------------------ATTTCATTAC-------------------------------------------------------------------------------------------------------------------------------------------------------ATTATATATAACGATAATTCA----TATAATATTAATATATAATTAATAATAATTAATATAGAATATATAATA-----------------------------------TATTCTACTATAT	T------------------------------------------------------------------------------------------------------------------------------------------------------------------------------------------------------------------------------------------------------------------------------------------------------------------------------------------------------------TAA	318	accD ~ psaI	IGS
1101	65002	AC	A---	A---	AC--	AC--	ACAA	ACAA	ACAA	3	accD ~ psaI	IGS
1102	65045	A	AC	AC	A-	AC	AC	AA	AA	1	accD ~ psaI	IGS
1103	65049	T	T----	T----	T----	TTTTA	T----	ATCT-	AATT-	4	accD ~ psaI	IGS
1104	65065	CC	CC	CC	CC	CC	CC	C-	CT	1	accD ~ psaI	IGS
1105	65099	AGTTAGT	A------	A------	AGTTAGT	ACTGCTT	ACTGCTT	ATTTTTT	ACTTCTT	6	accD ~ psaI	IGS
1106	65109	ATT	ATT	ATT	ATT	ATT	ATT	ATT	A--	2	accD ~ psaI	IGS
1107	65113	TAGT	T-----AGT	T-----AGT	T-----AGT	T-----TGT	TATTTGAGT	T--------	T--------	8	accD ~ psaI	IGS
1108	65122	T	T-------	T-------	T-------	T-------	TTTAGAAA	T-------	T-------	7	accD ~ psaI	IGS
1109	65141	AA	TA	T-	AA	TG	TA	TG	TG	1	accD ~ psaI	IGS
1110	65144	AAAA	AAAA------------------	AAAA------------------	AAAA------------------	A---------------------	AAATCTAATTATAACTAATTAT	A---------------------	A---------------------	21	accD ~ psaI	IGS
1111	65152	T	TAATAATCAA	TAATAATCAA	T---------	GACTAATAAA	TAATAATAAA	TAATAAGAAA	GGATAACAAA	9	accD ~ psaI	IGS
1112	65165	TGGAATTATCATACATATTCGT	TGGAATTTTCATACATATTCGT	TGGAATTTTCATACATATTCGT	TGGAATTATCATACATATTCGT	TGGAATTTGAAGACATAGTTGT	T---------------------	TGGAATTCTCATACATATTCGT	TGGAATTATCATACCTATTCGT	21	accD ~ psaI	IGS
1113	65189	C	C-	C-	C-	CC	CT	AG	AG	1	accD ~ psaI	IGS
1114	65193	A	A--	A--	A--	A--	A--	A--	AAT	2	accD ~ psaI	IGS
1115	65210	CGTAG	CGTAG	CGTAG	CGTAG	C----	CGTAG	TGTAG	TGTAG	4	accD ~ psaI	IGS
1116	65254	T	TT-	TTA	T--	TT-	TT-	TTT	TTT	2	accD ~ psaI	IGS
1117	65255	TTT	TTT	TTT	TTT	TTT	TTT	T--	TTA	2	accD ~ psaI	IGS
1118	65468	T	TAGTATAACTAG	TAGTATAACTAG	T-----------	T-----------	T-----------	T-----------	T-----------	11	psaI	exon
1119	65479	A	A--	A--	A--	AGC	AGC	AGA	AGA	2	psaI ~ pafII	IGS
1120	65520	TG	TG	GG	TG	TG	T-	TG	TG	1	psaI ~ pafII	IGS
1121	65541	A	A-	A-	A-	A-	A-	AT	AT	1	psaI ~ pafII	IGS
1122	65591	TCA	TAATC---	TAATCAAA	TCA-----	T-------	T-------	TAAC----	TAAC----	7	psaI ~ pafII	IGS
1123	65600	AA	A-----G	A-----G	A-----A	A-----C	A-----C	A------	AAAGAGC	6	psaI ~ pafII	IGS
1124	65613	TG	TA	TA	TG	CG	T-	CG	CG	1	psaI ~ pafII	IGS
1125	65630	TATAAA	TATAAA	TATAAA	TATAAA	T-----	TATAAA	TATAAA	TATAAA	5	psaI ~ pafII	IGS
1126	65676	CCGATATTTTTGG	CAAATATTTG---	CAAATAGTTGTTT	CCGATATTTTTGG	GAAATAGTTG---	CAAATATTAG---	C-----------A	CAAATAGTTTATA	11	psaI ~ pafII	IGS
1127	65698	AAGTG	A----	A----	AAGTG	AAGTG	AAGTG	AAGTG	AAGTA	4	psaI ~ pafII	IGS
1128	65843	G	G----	G----	G----	GTATA	G----	G----	G----	4	psaI ~ pafII	IGS
1129	66403	GAACTAAAA	GAAAT---AAAAAAACAGGG	GAAATAAAAAAAAAACAGGG	GAACT-----------AAAA	GAAATCAAAA----------	GACAAAAAAA------AATG	GAA-------------AAAT	G---------------AAAT	15	pafII	exon
1130	66432	TCTAAG	TCGAAG	TCGAAG	TCTAAG	TCGAAG	TCGAAG	TATAAA	T-----	5	pafII ~ cemA	IGS
1131	66458	TCAGGAATACTC	TCAGGAATACTC	TCAGGAATACTC	TCAGGAATACTC	TTAGTAATACTC	TCAGGAATACTC	TCAGTGATCCTC	T-----------	11	pafII ~ cemA	IGS
1132	66482	TAATACAACTCAAGTTTATCTTCACAACGCTTGTTCGAGTAGAACATGTTATATTGTATATATTTGTTGGGTTGATGTGGTGACCTATAGAAAAAATCAAAGAAACAGGGAGGGGGCGCATCTGCAATAAAACGACTAAAATATAATAAGAATTCCTTTTTCGTCTGCC	C-ATACAATTCAAGTTTTTCTTCACAACCCCTGTTCGAGTAAAACATGTTA-----------------------AATTCTATTTATGGGTTCGCTCGATGTGGTAACCTCTAGAAAAAAATCAAAGAAAAAGGGGGTAGGGGGCGCATATGCAATAAAACGACTAAAAT-----ATAAAAAGAATCCCTTTTTTCGTCTGCC---	C-ATACAATTCAAGTTTTTCTTCACAACCCCTGTTCGAGTAAAACATGTTA-----------------------AATTCTATTTATTGGTTCGGTTGATGTGGTAACCTCTAG-AAAAAATCAAAGAAAAAGGGGG-AAGGGGCGCATATGCAATAAAACGACTAAAAT-----ATAAAAAGAATCCCTTTTTTCGTCTGCC---	TAATACAACTCAAGTTTATCTTCACAACGCTTGTTCGAGTAGAACATGTTA-----------------------TATTGTATATATTTGTTGGGTTGATGTGGTGACCTATAG-AAAAAATCAAAGAAACAGGG---AGGGGGCGCATCTGCAATAAAACGACTAAAAT-----ATAATAAGAATTCC-TTTTTCGTCTGCC---	TAATAGAACGCAAGTTTCTCTTCATAAGACTTGTTCGAGTATAACATGTTA-----------------------GATTACATTTATTTGCTCGCTTGATGTAGTCACCTATCGAAAAAAAGAATTGAAAAAAGGGG-GGGAGGTGCCTAGGCAATAAAAGGACTAAAATAAAAGATAATAAGAATCCT-TTTTTCGTCTGCC---	TAATACAACTCAAGTTTATCTTCAGAACGCTTGTTCCAGTATAACATGTTA-----------------------GATTCTATCTATTTGTTCGGTTGATGTGGTGACCTCTAGAAAAATGAAA---GAAAAAGGGA-GAGGGGCGTATAGGCAATAAAACAAGTAAAAT-----ATAAAAAGAATCCC-TTTTT-GTCTGCC---	TAATAC-ACTAAAGTTTGTCTTAAGAATGCTCGTTCGAGCAGAACATGTTATATTTTTCGAGCAGAACATGTGAAATTCTATTTAGTTGTTCTGTTGATGTGGTGATCTATAGAAAAAAGGAAAAA-----------AGGGGGCGCATAACGAATAAAACGACTAAAAT-----ATACTAAGAATCTA-TTTTTCGTCTGCCCCT	TA-----------------------------------------------------------------------------------------------------------------------------------------------------------------------------------------------------------	185	pafII ~ cemA	IGS
1133	66651	CT	CT	CT	CT	C-	C-	TT	TT	1	pafII ~ cemA	IGS
1134	66671	TC	TAAATC	T-----	T----C	T----C	T----C	T----C	T----C	5	pafII ~ cemA	IGS
1135	66711	CTAGAT	ATAGAT	ATAGAT	CTAGAT	ATAGAT	CTAGAT	A-----	ATGGAT	5	pafII ~ cemA	IGS
1136	66746	T	T------	T------	T------	T------	CAAATTG	T------	G------	6	pafII ~ cemA	IGS
1137	66772	T	T-----	T-----	T-----	TAGTTG	CTTTTT	T-----	T-----	5	pafII ~ cemA	IGS
1138	66781	AA	AA	AA	AA	CA	C-	CA	CA	1	pafII ~ cemA	IGS
1139	66795	TAG	T--	T--	TAG	TAG	TAG	TAT	TAT	2	pafII ~ cemA	IGS
1140	66815	C	C-	C-	C-	C-	C-	CA	C-	1	pafII ~ cemA	IGS
1141	66824	A	A-----	A-----	A-----	CATATT	C-----	A-----	C-----	5	pafII ~ cemA	IGS
1142	66836	AATTT	A----	A----	AATTT	AATGT	AAATT	AATTT	AATTT	4	pafII ~ cemA	IGS
1143	66845	ATTTT	ATTTC-	ATTTC-	ATTTT-	CTTTTG	ATTTTG	CTTTTG	C-----	5	pafII ~ cemA	IGS
1144	66872	T	G----	G----	T----	T----	T----	T----	TTTAA	4	pafII ~ cemA	IGS
1145	66887	A	A---	A---	A---	AAAC	A---	A---	A---	3	pafII ~ cemA	IGS
1146	66919	ATTAATCTTTA	ATTCAC---------	ATTAAC---------	ATTAATC----TTTA	ATTAAT---------	ATTAAT---------	ATTTATCTCTTTTAT	A---------TTTAG	9	pafII ~ cemA	IGS
1147	66945	C	C----	C----	C----	CTGTT	C----	C----	C----	4	pafII ~ cemA	IGS
1148	66976	TAAATCTG	TAAATATG	TAAATATG	TAAATCTG	TAAATAGG	TAAATATG	TAAATATG	T-------	7	pafII ~ cemA	IGS
1149	66993	CT	C---T	C---T	C---T	C----	C---T	CCATT	TTCTT	4	pafII ~ cemA	IGS
1150	67010	C	CTT	C-T	C--	C--	C--	C--	C--	2	pafII ~ cemA	IGS
1151	67015	TC	TC	TC	TC	TA	T-	TC	TG	1	pafII ~ cemA	IGS
1152	67020	A	A------	A------	A------	A------	A------	TTCAAAA	T------	6	pafII ~ cemA	IGS
1153	67039	TGGAGTTTTTTTGTCTTGAAATTTTTGACCC	TCGAGTTCTTTTGTCTCGAAA---CAAAACT----	TCGAGTTCTTTTGTCTCGAAA---CAAAACT----	TGGAGTTTTTTTGTCTTGAAATTTTTGACCC----	TGGAGTTCTTTTGTCTCGCAA---CAAACCTCAAA	TGGAGTTCTTTTGTCT-------------------	TC------TTTTGTCTCGAA----AAAAACT----	T------------------------GGAGTT----	25	pafII ~ cemA	IGS
1154	67070	CAAAGACTAGTCTTTATTTGAGTTT	CAAACATTAGTCTTTGGTTGAGTT---T	CAAACATTAGTCTTTGGTTGAGTT---T	CAAAGACTAGTCTTTATTTGAGTT---T	CAAAGACTAGTCTTTGTTTGAGGT---T	CAAAGACTAGTCTTTGTTTGAGTT---T	CAAAGACTCTTTTTTCTTTGATTTGAGT	C---------------------------	27	pafII ~ cemA	IGS
1155	67101	G	G------	G------	G------	GAGCAG-	GAGCAGT	G------	G------	6	pafII ~ cemA	IGS
1156	67112	GAA	GAA	GAA	GAA	CAA	GAA	GAA	G--	2	pafII ~ cemA	IGS
1157	67121	A	A-	A-	A-	A-	AC	A-	A-	1	pafII ~ cemA	IGS
1158	67147	T	TATAA	TATAA	T----	TCTAA	TCTAA	TCTAA	TCTAA	4	pafII ~ cemA	IGS
1159	67150	TGTTCA	TGTTCA	TGTTCA	TGTTCA	T-----	TGTTCA	TGTTCA	TGTTCA	5	pafII ~ cemA	IGS
1160	67185	A	A---T	A---T	A----	A---T	A---T	ATTTT	A---T	4	pafII ~ cemA	IGS
1161	67200	CA	CA	CA	CA	CA	CA	C-	C-	1	pafII ~ cemA	IGS
1162	67212	T	T---	T---	T---	T---	T---	T---	TTTA	3	pafII ~ cemA	IGS
1163	67225	A	A----	A----	A----	A----	A----	ATGAC	ATTCC	4	pafII ~ cemA	IGS
1164	67242	TAAAG	TAAAT	TAAAT	TAAAG	T----	TAAAA	TAAAT	TAAAT	4	pafII ~ cemA	IGS
1165	67249	A	A----	A----	A----	A----	A----	AGGAC	AGGAC	4	pafII ~ cemA	IGS
1166	67254	C	C-----	C-----	C-----	C-----	C-----	CTCAAT	C-----	5	pafII ~ cemA	IGS
1167	67262	TTATCTC	TTATCTC	TTATCTC	TTATCTC	TTATCTC	TTATCTT	T------	T------	6	pafII ~ cemA	IGS
1168	67276	AAAATGGAAATAGATCCATAGGTTCCATACCTTGCTTGTTATATAACTCATGCTTCAAGAAAAGATCATATAAGAGAAATCAAC	AAAATGGAAATAGATCCATAGGTTCCATACCTTGCTTGTTATAGAACTCATGCTTCAAGAAAAGATCATATAAGAGAAATCAAC	AAAATGGAAATAGATCCATAGGTTCCATACCTTGCTTGTTATAGAACTCATGCTTCAAGAAAAGATCATATAAGAGAAATCAAC	AAAATGGAAATAGATCCATAGGTTCCATACCTTGCTTGTTATATAACTCATGCTTCAAGAAAAGATCATATAAGAGAAATCAAC	AAAATGTGAACAGATCCATAGGTTCCATAC----CTTGTTATAGAACTCATGCTTCAAGGAAAGATCATATAAGATAAATCAAC	A-----------------------------------------------------------------------------------	AAAATGGGAATAGATCCATAGGTTCCATAC----CTTGTTATAGAACTCATGCTTCAAGGAAAGATCAGATAAGCTAAATCAAT	AAAATGGGAATAGATCCATAGGTTCCATAC----CTTGTTATAGAACTCATGCTTCAAGGAAAGATCAGATAAGATAAATCAAC	83	pafII ~ cemA	IGS
1169	67381	AATTCAAAAAAAT	AA---TAAAA---AAA	A-----AAAA---AAA	AATTCAAAAA---AAT	AATTCAAAAAAATAAA	AATTCAAA-----AAA	AATTC-----------	AATTCACA-----AAT	11	pafII ~ cemA	IGS
1170	67409	GAAAAAAAAAAA	G---------AA	G---------AA	GAAAAAAAAAAA	G---------AA	G-----------	G---------AA	T---------GA	11	pafII ~ cemA	IGS
1171	68265	A	A-----	A-----	A-----	A-----	A-----	A-----	AACTAT	5	cemA ~ petA	IGS
1172	68310	CAAT	CAAT	CAAT	CAAT	CAAT	CAAT	CAAT	C---	3	cemA ~ petA	IGS
1173	69320	T	TAA	TAA	T--	TAA	TAA	T--	T--	2	petA ~ psbJ	IGS
1174	69346	TTGA	TTGA	TTGA	TTGA	TTGA	TTGA	T---	C---	3	petA ~ psbJ	IGS
1175	69350	T	TTAAA	TTAAA	T----	TTGAA	TTGAT	TTGAT	TTGAT	4	petA ~ psbJ	IGS
1176	69360	CATTT	CGTTT	CGTTT	CATTT	CATTT	CATTT	CATGT	C----	4	petA ~ psbJ	IGS
1177	69371	A	A----	A----	A----	G----	GATGA	A----	A----	4	petA ~ psbJ	IGS
1178	69375	T	T------------	T------------	T------------	T-----AAATAAT	TAAAGAAAACAAA	T------------	T------------	12	petA ~ psbJ	IGS
1179	69391	C	C-	C-	C-	C-	C-	C-	CT	1	petA ~ psbJ	IGS
1180	69409	T	T-----	T-----	T-----	TTATAC	T-----	TATTTA	T-----	5	petA ~ psbJ	IGS
1181	69416	CT	C-	C-	CT	CT	CT	T-	C-	1	petA ~ psbJ	IGS
1182	69425	GAGATAT	GAGATAT	GAGATAT	GAGATAT	GATCTAT	G------	GAGATAT	GAGATAT	6	petA ~ psbJ	IGS
1183	69458	G	G----	G----	G----	G----	G----	GACCT	GACCA	4	petA ~ psbJ	IGS
1184	69534	ACAAAG	ACAAAG	ACAAAG	ACAAAG	ACAAAG	ACAAAG	A-----	A-----	5	petA ~ psbJ	IGS
1185	69558	AG	A-	A-	AG	A-	AG	GG	GT	1	petA ~ psbJ	IGS
1186	69567	TATAG	TATAG	TATAG	TATAG	T----	T----	TTGAG	ATTAG	4	petA ~ psbJ	IGS
1187	69596	A	AAT	AAT	A--	AAA	AAG	AAG	AAG	2	petA ~ psbJ	IGS
1188	69597	AA	AA	AA	AA	AA	AA	GA	G-	1	petA ~ psbJ	IGS
1189	69602	GGGATATTCC	AGGGAAATTC--	AGGGAAATTC--	GGGATATTCC--	G---AAATTC--	AGGTAAATTCTT	T-----------	T-----------	11	petA ~ psbJ	IGS
1190	69659	CT	TT	TT	CT	T-	CG	T-	T-	1	petA ~ psbJ	IGS
1191	69662	TGCGTGAAAG	TGCGTCAAAG	TGCGTCAAAG	TGCGTGAAAG	TGCGTGAAAG	TGCGTCAAAC	T---------	TTCGTCAAAG	9	petA ~ psbJ	IGS
1192	69681	TTTTTTGTCC	TTTTTT----	TTTTTTGTCC	TTTTTTGTCC	TATTTTGTCC	TATTTTCTGC	TATTTTTGAT	T-------AT	7	petA ~ psbJ	IGS
1193	69743	A	AAAAG	A----	A----	A----	A----	A----	A----	4	petA ~ psbJ	IGS
1194	69745	AA	AA	AA	AA	A-	AG	CG	AG	1	petA ~ psbJ	IGS
1195	69759	TTTAAAAAAATGTTTGATAAAATTGAATTCCTTCAATCAATTAGTCAATTCCCTTAATTTTATTTTTAAAAGAATTAA	TTGAAA------TTTGATAAAAAGGAATTCCT----TCAATGAGTCAATTCCCTTAATTTTCTTTTATAAAATAGAGAA	TTGAAA------TTTGATAAAAAGGAATTCCT----TCAATTAGTCAATTCCGTTAATTTTCTTTTATAAAATAGAGAA	TTTAAAAAAATGTTTGATAAAATTGAATTCCTTCAATCAATTAGTCAATTCCCTTAATTTTATTTT-TAAAAGAATTAA	TTTACAAATTT-TTGGATAAAATGGAATTCCT----TCAATTAGTCAATTCCCTTTATTATAGTT-----AAAAACTCA	TT-----------------------------------------------------------------------------	A-----AATTA-ATTGAGGAAATAGAATTCCT----TCAATTATTCAATTCGCTTAA----------TAAATTAATAAA	GGTAATAATAC-ATTGAGCAAGTGGAATTCCT----TCAATTATTCAATTCAC------------------TTAATAAA	76	petA ~ psbJ	IGS
1196	69837	T	TTTTAGTTAAATA	TTTGAGTTAAATA	T------------	TTTTAGT------	TTTTTTT------	TTGAGTT------	TTTAGTT------	12	petA ~ psbJ	IGS
1197	69842	AAAATTTCACA	AACATTTCACT	AACATTTCACT	AAAATTTCACA	AAAAATTCACT	AAAATTTCACT	AAAATTTAACC	A----------	10	petA ~ psbJ	IGS
1198	69854	G	GTTCTTT	GTTCTTT	G------	G------	G------	AT-----	AT-----	6	petA ~ psbJ	IGS
1199	69866	T	T-	T-	T-	T-	T-	C-	CT	1	petA ~ psbJ	IGS
1200	69883	CT	T-----	TTTTGT	C----T	G----T	G----T	C----T	G----T	5	petA ~ psbJ	IGS
1201	69885	TA	TA	TA	TA	TC	T-	TC	TC	1	petA ~ psbJ	IGS
1202	69893	GTCATA	G-----	GTTATA	GTCATA	GTGATA	ATTATA	GTGATA	GTGATA	5	petA ~ psbJ	IGS
1203	69899	TTATAT	TTATAT	TTATAT	TTATAT	T----T	TTGTAT	T-----	T-----	5	petA ~ psbJ	IGS
1204	69914	AATAA	AAAAG----------	AAAAG----------	AATAA----------	AATAA----------	AATAA----------	A--------------	AAAGTCAATGATATT	14	petA ~ psbJ	IGS
1205	69924	A	AAT	AAT	A--	A--	A--	G--	G--	2	petA ~ psbJ	IGS
1206	69929	CC	CT	C-	CC	CC	CC	TC	TC	1	petA ~ psbJ	IGS
1207	69941	C	CAT-----TCTAAT	CAT-----TCTAAT	C-------------	CAC-----TCTAAT	CAC-----TCTAAT	TACCCATATCTAAT	TACGCATATCTAAT	13	petA ~ psbJ	IGS
1208	69942	ATAATAT	A----TGATAT	A----TGATAT	A----TAATAT	A----------	GTGAATGATAT	A----TGATCT	A----TGATCT	10	petA ~ psbJ	IGS
1209	69957	TGAAAT	AGAAAT	AGAAAT	TGAAAT	TGAAAT	TGAAAT	T-----	TTAAAA	5	petA ~ psbJ	IGS
1210	69969	CTTACGTATAAATAGAATTGGATTTGATGTGTATCATCCATAGAATGGATCCATTACTTTTAAAAGTGAAAAAAAAAAAAAAAAAAAAATGGAACATCAATGATAAGGAGATAATAGAG	CT----------------------------TAAGTATAGATAAAATTGT-----------------------------------------------ATTTCATTTGTATCATCCATAAAAAGGATCCATTTTTTTTTAACAGTCAAAAAAA---------------GTAATATCATCTATAAGGTGATAATAGAGTAAGAAT	CT----------------------------TATGTATAGATAAAATTGT-----------------------------------------------ATTTCATTTGTATCATCCATAAAAAGGATCC--TTTTTTTTAACAGTCAAAAAAA---------------GGAATATCATCTATAAGGTGATAATAGAGTAAGAAT	CT----------------------------TACGTATAAATAGAATTGG-----------------------------------------------ATTTGATGTGTATCATCCATAGAATGGATCCA-TTACTTTTAAAAGTGAAAAAAAAAAAAAAAAAAAAATGGAACATCAATGATAAGGAGATAATAGAG-------	CT----------------------------TACGTATAGATATAATTGT-----------------------------------------------GTTTGATTTGTATCTTCCATAAAATCAA-----TTACTTTAAAAAGTGAAAAAAA------------AATGGAACATCACTCATAAGGAGATAATAGAGTAAGAAT	C---------------------------------------------------------------------------------------------------------------------------------------------------------------------------------------------TAGAGTAAGAAT	TTTCTCTATTGCTAATAGAGTAAGGTTATATGAGTATATAAAGGATTTTTAGGATGATTCATCGGCGGAAGTCTATTTCATATACATAT------------ATTTGGATCATCCAGAAAATTCATGAATTCGTTTATTAAAGTTAAAAAGA------------------------------------TGA-----TAAGAAT	TTTCTCTATCTTTTATAGAGTAAGGTTCTATGAGTATATAAAGAATTTGTAGGATGTTTCATCTATGGAAGTCTATTCCATATCCATATACATATAATTTGATTTGGATCATCCATAAAATCGATGAATTCCTTCATTAAATTTAAAAAGA------------------------------------TGATATAGTAAAAAT	153	petA ~ psbJ	IGS
1211	70098	GCAACTCTCAATTCTCATTAACGAATTCACTTCTTCAAAAATAGAGATAATCCAAATCAAAGGAATCCCATTTTAAAAGTATTAAACTAAAATATCAGAACAAGCGATTTTTTTTCGGATATTTTATTTACAAGTAAAAATAGTAGTGATTGTGTTGAATAAAAAATTTTCCTGCTTTCTTTTAGCTTATGGAATGACT	GCAACTATAA------ATTAACCAATTCAATTCTCCAAAAATAGATATAATCCCAATAAAAGGAATCCCTTTTTAAAAGTATTAAAATAAAATATTCAGAACAAAGGA-TTTTTTTAAGATATTTTATTTACAAGT----AAAAAAGTGAGTGAGTGTATTGAATAAG----TTTCCTGCTTTCTTTTAGCTTCTAGACTGAAG	GCAACTATAA------ATTAACCAATTCAATTCTCCCAAAATAGATATAATCCCAATAAAAGGAATCCCTTTTTAAAAGTATTAAAATAAAATA-TCAGAACAAAGGA-TTTTTTTAAGATATTTTATTTACAAGT----CAAAAAGTGAGTGAGTGTATTGAATAAG----TTTCCTGCTTTCTTTTAGCTTCTAGACTGAAT	GCAACTCTCAATTCTCATTAACGAATTCACTTCTTCAAAAATAGAGATAATCCAAATCAAAGGAATCCCATTTTAAAAGTATTAAACTAAAATA-TCAGAACAAGCGATTTTTTTTCGGATATTTTATTTACAAGT----AAAAATAGTAGTGATTGTGTTGAATAAAAAATTTTCCTGCTTTCTTTTAGCTTATGGAATGACT	GCAACTCTCAATTCTCATTAACGAA-----TTCTTCAAAAATGGAGATAATTCAAATAAAAGGAATGCCATTTAGAAAGTATTAAAATAAAACA-TCCGAACAAGCGA-TTTTTTGAGGATATTTTAT------------------ATTAGTGATTGTGTTGAATAACTAAGTTTCCTGCTTTCTTTTAACTTATAGAATGAAT	G-----------------------------------------------------------------------------------------------------------------------------------------------------------------------------------------------------------	GCAACTCTGAATTCCCATTAACGAATTTTTTTCTT----GAAAAAGATAATTCAAATCAAAGGAATGCAATAAATAAAGTATTAAAACA------TCAGAACAAGCCATTTCTTTTAGGATATTT-----ACAAGTAAACAAAATCTTTTTTGATTGTGTTGGCTAGATAAGTTTCCTACTTTCTTTTAGCTTATGGAATGAAT	GCAAC-----------------------------------AAAAAGATAATCCAAATAAAAGGAATG----GAATAAAGTATTAAAACG------TCAGAACAAA-GATCTATTTTATGATATTT-----ACAAGTA---AAAATATTTTTTTATTGTGTTGACTAGATAACTTTCCTA----CTTTTAGGTTATGGAATGAAT	198	petA ~ psbJ	IGS
1212	70306	GTTATA	GCTATA	GCTATA	GTTATA	GTTATA	GCTATA	G-----	GCTATA	5	petA ~ psbJ	IGS
1213	70315	TAAA	TAAA	TAAA	TAAA	TGAA	T---	CTAT	TAAA	3	petA ~ psbJ	IGS
1214	70320	AAAAAGTCAT	A---------	A---------	AAAAAGTCAT	A--AAGTCAT	G--AAGTCAT	A-------AA	A-------AA	9	petA ~ psbJ	IGS
1215	70368	A	A-	A-	A-	AT	A-	AT	AT	1	petA ~ psbJ	IGS
1216	70668	T	TC	TC	T-	TC	TC	TC	TC	1	psbJ ~ psbL	IGS
1217	70676	CCCTTAA	CCCTTAA	CCCTTAA	CCCTTAA	CCCTTAA	CCCTTAA	C------	C------	6	psbJ ~ psbL	IGS
1218	71425	TA	TC-TTT	TCTTTT	TA----	TC----	TC----	C-----	C-----	5	psbE ~ petL	IGS
1219	71451	G	A-----------------	A-----------------	G-----------------	G-----------------	G-----------------	ATAACTGTATGTTATTCA	ATAACTG-----------	17	psbE ~ petL	IGS
1220	71497	TAGTATAAATAAT	TAGTGTAAACACT	TAGTGTAAACACT	TAGTATAAATAAT	TAGTATAAAGAA-	TAGTATAAACAAT	A------------	A------------	12	psbE ~ petL	IGS
1221	71527	G	GTT	GTT	G--	G--	G--	G--	G--	2	psbE ~ petL	IGS
1222	71531	AATAATAT	A------ATAATAT	A------ATAATAT	A------ATAATAT	AGGTTTAATAATAT	A-------------	G------ATAATAG	C------ATAATAG	13	psbE ~ petL	IGS
1223	71555	TTTAGT	TTAAGTTCGAAT---	TTAAGTTCGAATAAA	TTTAGT---------	T--------------	T--------------	T--------------	T--------------	14	psbE ~ petL	IGS
1224	71563	A	AAGGGTAAGTTCG	AAGGGTAAGTTCG	A------------	A------------	A------------	A------------	A------------	12	psbE ~ petL	IGS
1225	71608	TATTATATGA	AATTAAAT--	AATTAAAT--	TATTATATGA	G---------	G---------	A---AAAT--	G---AAAT--	9	psbE ~ petL	IGS
1226	71638	ATACAATAAATGC	A------------	A------------	ATACAATAAATGC	A-----TAAATCC	A-----TAAATGC	T---CCTAAAATA	A---AATAAATGC	12	psbE ~ petL	IGS
1227	71663	AAAAAAAGTTTTTTTTTGCTCTACCTTTATTTAATTATTTAATTTCAAAAAGTGGATGC	TTAGAAG--------TTTTTTTGTTCTAAC--------GTTAGTTAATTTCAAAA--AGTGGATGT	TTAGAAG-------TTTTTTTTGCTCTAAC--------GTTAGTTAATTTCAAAA--AGTGGATGT	AAAAAAAGT-----TTTTTTTTGCTCTACCTTTATTTAATTATTTAATTTCAAAA--AGTGGATGC	TGAGAAG--------TTTTTTTGCTCTAACTTTTTT-----------TTT-------AATGGATGC	TTAAAAG--------TTTTTTTCTTCTCATTTTTGT--GAAATGAAATTTCAAAAAAAGTGGATGC	T-----------------------------------------------------------------	TTAAAAGTTAAAAGTTTTTTTTGCTGTAACTTTC------------ATTTCAAAA--AATGAGTGG	58	psbE ~ petL	IGS
1228	71734	A	A------------	A------------	A------------	AAAACAATAAGAT	A------------	A------------	A------------	12	psbE ~ petL	IGS
1229	71760	TAATGAAGAGAACAAATA	TAATGAAGAGAAC-----	TAATGAAGAGAACAAATA	TAATGAAGAGAACAAATA	TAATGAAGACAACAAATA	TAATAAAGAGAACAAATA	T------------TAATA	TGATGAAGAGAACAAATA	12	psbE ~ petL	IGS
1230	71785	AGTTC	AGTTA	AGTTA	AGTTC	AGTTC	AGTTC	A----	AGTTG	4	psbE ~ petL	IGS
1231	71818	TAGTTCAGCTAA	TA-----------TTAA	T----------------	TAG-----TTCAGCTAA	TCTTGTATTTAAGATAA	TGTTGGATTTGAGCTAA	TCTTGTATTTTATCCAA	TCTTGTATTTGATCCAA	16	psbE ~ petL	IGS
1232	71855	CAGAAT	CAAACT	C-----	CAGAAT	CCGAAT	CAGAAT	CAGAAT	CATAAT	5	psbE ~ petL	IGS
1233	71872	CTAATGA	C------------	C------TAATGA	C------TAATGA	C------TACTGA	CTAATGATAATGA	C------TAATCA	A------CAATGA	12	psbE ~ petL	IGS
1234	71891	AGAGGATATGTC	ATAGTCTATGTC	ATAGTCTATGTC	AGAGGATATGTC	CGAGGATATATT	C-----------	ATATGATACGGC	ATATGATATGGA	11	psbE ~ petL	IGS
1235	71912	TG	C-	C-	TG	TC	TG	TG	TG	1	psbE ~ petL	IGS
1236	71949	ACGCTCGAATTGAG	A-------------	A-------------	ACGCTCGAATTGAG	ACCCTCGAATTGAG	ACCCTTGAATTGAG	ACCCTGGAATTGAG	ACCCTCGAATTGAG	13	psbE ~ petL	IGS
1237	71967	AC	AC	AC	AC	A-	A-	AC	AC	1	psbE ~ petL	IGS
1238	71982	GTCAA	ATATAGTCAAAA	ATCTAGTCAAAA	GTC-------AA	GTT-------TT	GTC-------AA	GTAAAACTCAAT	A-----------	11	psbE ~ petL	IGS
1239	71992	AT	A-----T	A-----T	A-----T	ATTTTTT	A-----T	TCAAT-A	AC-----	5	psbE ~ petL	IGS
1240	71999	TTACTA	TTCATA	T-----	TTACTA	TTTATA	TTCATA	TTTCTT	TTTCTT	5	psbE ~ petL	IGS
1241	72021	ACCT	ATCTTTTTCTCTGAATATC	ATCTTTTTCTCTGAATCTC	ACCT---------------	ACCC---------------	A-CC---------------	ACCT---------------	AC-----------------	17	psbE ~ petL	IGS
1242	72041	T	T-	T-	T-	TG	T-	T-	T-	1	psbE ~ petL	IGS
1243	72044	A	AG	AG	A-	AA	AG	AG	AG	1	psbE ~ petL	IGS
1244	72047	GGAGATT	ATATATTTG	ATATA----	GGAGATT--	A--------	A--------	A--------	A--------	8	psbE ~ petL	IGS
1245	72105	AAATAGT	A------	A------	AAATAGT	AAATAGT	AAATAGT	AACTCTT	AAATATT	6	psbE ~ petL	IGS
1246	72114	A	A------	A------	A------	A------	A------	AATATA-	AATATAG	6	psbE ~ petL	IGS
1247	72121	A	A-	A-	A-	AC	A-	A-	A-	1	psbE ~ petL	IGS
1248	72123	TA	T-	T-	TA	GG	TG	TA	GG	1	psbE ~ petL	IGS
1249	72173	ATTATAGGAT	A-----TTATAGGAT	A-----TTATAGGAT	A-----TTATAGGAT	A--------------	A-----TTATAGGAT	A-----TTACAGGAT	ATTACATTACAGGAT	14	psbE ~ petL	IGS
1250	72183	TATATTA	AATATTA	AATATTA	TATATTA	TATATTC	TATATTA	T------	T------	6	psbE ~ petL	IGS
1251	72196	T	T-	T-	T-	T-	T-	TG	T-	1	psbE ~ petL	IGS
1252	72204	C	C--	C--	C--	C--	C--	CAA	C-A	2	psbE ~ petL	IGS
1253	72217	C	CTTTC-	CTTTCT	C-----	C-----	C-----	CTT---	CTT---	5	psbE ~ petL	IGS
1254	72223	TTATCTCTATGTCATTCTATCTTTGTTAGTATTGTTTATAATGACTGATGAATCAAGAATTTTAAATTTGAATTAATTCTATTCTGTTGGTATTTTTTTTTA	TTATCTCTATGTCAT------CCTATCTTTCTTAGTATTGTTTATAATGACTGATGAATCCAGAATTTTGAAATTGAATTAATTGTATTCTATTGGTATTTTTTTTTA	TTATCTCTATGTCAT------CCTATCTTTCTTAGTATTGTTTATAATGACTGATGAATCCAGAATTTTGAAATTGAATTAATTGTATTCTATTGGTATTTTTTTTTA	TTATCTCTATGTCAT------TCTATCTTTGTTAGTATTGTTTATAATGACTGATGAATCAAGAATTTTAAATTTGAATTAATTCTATTCTGTTGGTATTTTTTTTTA	TTATCTCTATATCAT------CCTATCTTTGTTAGTATTGTTTATAATGCCTGATGAATCAAGAAGTTTTAATTTGAATTAATTCTAGTCTGTTGGTA-TTTTTTTTA	T-----------------------------------------------------------------------------------------------------------	TTATCTCTATGTCACC-----CCTATCTTTGTTAATATTGCTTATAATGACTAATGAATCAAGAATTTTCAATTTGAATTTGTGCC-----ATTGGTA--TTTTTTTA	TTCTCTCTATGTCTATGTCAACCTTTCTTTGTTAGTATTGCTTATAATGACTAATGAATCAAGAATTTTCAATTTGAATTAATTCTG-TCAATTGGTA--TTTTTTTA	104	psbE ~ petL	IGS
1255	72338	AAAAA	CTCAA	ATAAA	AAAAA	AAAAC	AAAAA	A----	A----	4	psbE ~ petL	IGS
1256	72396	T	T-	TG	T-	TG	TG	TA	TA	1	psbE ~ petL	IGS
1257	72523	TAA	T-----AA	T-----AA	T-----AA	T-----AA	T-----AA	T-------	TTAAAAAA	7	petL ~ petG	IGS
1258	72527	AAA	A--AA	A--AA	A--AA	AAAAA	A----	A--AA	A--AA	4	petL ~ petG	IGS
1259	72530	CAA	C--	C--	CAA	AAA	AAA	AAA	AAA	2	petL ~ petG	IGS
1260	72585	GC	AG	GG	GC	GC	G-	GC	GT	1	petL ~ petG	IGS
1261	72591	A	AT	AT	A-	AT	AT	AT	AT	1	petL ~ petG	IGS
1262	72620	GA	G-	G-	GA	GA	GA	GA	GA	1	petL ~ petG	IGS
1263	72658	C	C----	C----	C----	T----	TTTAC	C----	C----	4	petL ~ petG	IGS
1264	72664	TTAAACAAAAAAT	T--TAAACAAAAAAT	TTATAAACAAAAAAT	T--TAAACAAAAAAT	T--TAAACAAAAAAT	T--TAAACAAAAAAT	CG-------------	AG-------------	13	petL ~ petG	IGS
1265	72803	T	T-------	T-------	T-------	T-------	TTAAGTAA	T-------	T-------	7	petG ~ trnW-CCA	IGS
1266	72819	TCTT	A--T	A---	TCTT	T-TT	T-TT	T-TT	T-TG	3	petG ~ trnW-CCA	IGS
1267	72882	AAGGT	AAGTT	AAGTT	AAGGT	A----	AAGTT	AAGTG	AAGTT	4	petG ~ trnW-CCA	IGS
1268	72897	TATTCA	TATTCA	T-----	TATTCA	TATTGA	TATTCA	TATTCA	TATTCA	5	petG ~ trnW-CCA	IGS
1269	72995	C	C--	C--	C--	CTT	C--	C--	C--	2	trnW-CCA	exon
1270	73036	CTTTTGTACGCTTAGCGTAAATCAAGAAAATAAATCTTGGATGCATAGAGTAGGATAATAATGAAAGATTATGTCTAATTTTA	CTTTTTTTTGTACGCTTAGCTTAAAT--AAAAAAAAAATCTTAGATGCATAGAGTAGGCTAA-AATGAAAGATTATGTC-TAATTTTA	C-TTTTTTTGTACGCTTAGCTTAAAT---AAAAAAAAATCTTAGATGCATAGAGTAGGCTAA-AATGAAAGATTATGTC-TAATTCTA	C----TTTTGTACGCTTAGCGTAAATCAAGAAAATAAATCTTGGATGCATAGAGTAGGATAATAATGAAAGATTATGTC-TAATTTTA	C----TTTTGTATGCTTAGCTTAAATCAATACAATAAATCTT-AATGCATAGAGTAGGCTAA-AATGAAAGATTATGTCTTGAATCTA	C----TTTTGTACGCTTAGCTTAAATCAATAAAAGAAATCTTGGATGCATAGAGTAGGCTAA-AATGAAAGATTATGGC-TAATTCTA	CT--------------------------------------------------------------------------------------	CTTTTGTTTGTACCCTTAATTCAATA-AAATCAAAAAATCTTGGATACATATAGTATGATAA-AATGAAAGATTATGTC-CAATTCTA	83	trnW-CCA ~ trnP-UGG	IGS
1271	73239	CTT	C-T	C--	CTT	C-T	C-T	CTT	CTT	2	trnP-UGG	exon
1272	73299	T	T------ATTTC	TATTTAAATTTT	T-----------	T-----------	T-----------	T-----------	T-----------	11	trnP-UGG ~ psaJ	IGS
1273	73344	CTTTT	CTTAG	CTTAG	CTTTT	CTTAT	CTTAT	C----	C----	4	trnP-UGG ~ psaJ	IGS
1274	73368	C	CATAAG	CATAAG	C-----	C-----	C-----	C-----	C-----	5	trnP-UGG ~ psaJ	IGS
1275	73412	A	A---	A---	A---	A--C	A---	AGAA	A-AA	3	trnP-UGG ~ psaJ	IGS
1276	73442	AAGAGGGGATC	AAGAGGGGA------TC----	AAGAGGGGA------TC----	AAGAGGGGA------TC----	ACGAGGGAA------TCTTTT	AAGAGAGGA------TC---T	A------------------CT	AAGAAGGGAAGGGGTTCTCGT	18	trnP-UGG ~ psaJ	IGS
1277	73460	CG	TA	C-	CG	CT	CT	CT	CT	1	trnP-UGG ~ psaJ	IGS
1278	73470	GGGGA	AGGG-A	AGGG-A	GGGG-A	GGGGTA	GGGG-A	A-----	GGGG-C	5	trnP-UGG ~ psaJ	IGS
1279	73479	C	C------	C------	C------	C------	C------	CCTTTTA	C------	6	trnP-UGG ~ psaJ	IGS
1280	73508	T	TTTAC	TTTAC	T----	T----	T----	T----	T----	4	trnP-UGG ~ psaJ	IGS
1281	73524	GCATAA	GCATAA	GCATAA	GCATAA	GCATAA	GCATAA	GCGTAA	G-----	5	trnP-UGG ~ psaJ	IGS
1282	73586	C	CACTAA	CACTAA	C-----	C-----	C-----	C-----	C-----	5	trnP-UGG ~ psaJ	IGS
1283	73593	G	G-----	G-----	G-----	G-----	G-----	ATAAAC	G-----	5	trnP-UGG ~ psaJ	IGS
1284	73736	ATTCTAA	ATTCTAG------	ATTCTAG------	ATTCTAA------	ATTCGAG------	ATTCGAG------	ATTCTAGTTTCTA	A------------	12	psaJ	exon
1285	73760	A	AGAA	AG--	A---	A---	A---	A---	A---	3	psaJ ~ rpl33	IGS
1286	73761	AAATC	AAAAA	AAAAA	AAATC	GAATA	GAATA	G----	GAAGA	4	psaJ ~ rpl33	IGS
1287	73820	CCC	CCT-	CCT-	CCC-	CCCT	CCC-	C---	C---	3	psaJ ~ rpl33	IGS
1288	73830	G	CCTTTA	C-----	G-----	T-----	C-----	G-----	G-----	5	psaJ ~ rpl33	IGS
1289	73835	A	A--	A--	A--	ATT	A--	A--	A--	2	psaJ ~ rpl33	IGS
1290	73887	T	T-	T-	T-	T-	T-	T-	TG	1	psaJ ~ rpl33	IGS
1291	73920	AATAGAAATAT	ACTGG----TG----	ACTTA-----G----	AATAGAAATAT----	AATGGAAATATATAG	AATGCAAATCT----	AATGGAAGAAA-TAT	A------------AT	12	psaJ ~ rpl33	IGS
1292	73941	GAAAGAC	GACAGAC	GACAGAC	GAAAGAC	GAAAGAC	GAAAGAC	CAAAGAA	C------	6	psaJ ~ rpl33	IGS
1293	73955	A	ATAAAACACAATAAAAC-----	ACAAAACAAAATAAAACTAAGA	A---------------------	ACAAAACACAA-AAAAA-----	ACAAAACAAAATCAAAA-----	ACAAAACAAAA-----------	ACAAAAAAAAA-----------	21	psaJ ~ rpl33	IGS
1294	73994	TA	TA	TA	TA	TA	TA	T-	TA	1	psaJ ~ rpl33	IGS
1295	73996	C	CA	C-	C-	CA	CA	CC	AA	1	psaJ ~ rpl33	IGS
1296	74001	A	A-----------------------	A-----------------------	A-----------------------	A-----------------------	AAATATATATATATATATCAAGAT	A-----------------------	A-----------------------	23	psaJ ~ rpl33	IGS
1297	74008	ATATA	ATCTATCTAGA	ATCTATCTAGA	A------TATA	A------TATA	A------TATA	A----------	A----------	10	psaJ ~ rpl33	IGS
1298	74017	G	G-	G-	G-	G-	G-	GA	G-	1	psaJ ~ rpl33	IGS
1299	74037	TAATTA	TTATTA	TTATTA	TAATTA	T-----	T-----	T-----	T-----	5	psaJ ~ rpl33	IGS
1300	74099	T	T----------	T----------	T----------	T----------	T----------	TTTATTTTATG	TTGATTTTATG	10	psaJ ~ rpl33	IGS
1301	74104	TTTC	TTTC	TTTC	TTTC	TTTC	T---	GTTG	TTTC	3	psaJ ~ rpl33	IGS
1302	74380	AGATAGATAG	A---------	A---------	AGATAGATAG	A----GATAT	A----GATAG	A----GATAG	A----GATCG	9	rpl33	exon
1303	74404	T	G--	G--	T--	T--	TCG	T--	G--	2	rpl33 ~ rps18	IGS
1304	74411	TTTACATTCA	T-----TTCC----	T-----TTCC----	TTTACATTCA----	TTTGC-TTCC----	TTTCC-TTCCATCT	TTTGA---------	TTTCA---------	8	rpl33 ~ rps18	IGS
1305	74427	GTAAC	GTAAC	GTAAC	GTAAC	ATAAC	GTAAC	A----	A----	4	rpl33 ~ rps18	IGS
1306	74446	T	T----	T----	T----	T----	TCATA	T----	T----	4	rpl33 ~ rps18	IGS
1307	74461	TAAATATATATAAATATATATAAATATAGAATAGAACATTAAAATTAATATAT	ACAACATAT----CTATATATAACTATAGACTAGAACATTAATATTAATATATATACAGAAAAATGAATATATAT	ACAACATAT----CTATATATAACTATAGACTAGAACATTA----------------------------ATATAT	TAAATATATATAAATATATATAAATATAGAATAGAACATTAAAATTA----------------------ATATAT	TAG--------CAATATATATAAATATAGAACA-----------------------------------TTAATAT	TAG--------CATAAATTCATAAGATATATTA-----------------------------------TAGCAGT	TAGAA------TAATCTATATAAATATAGACTA----------------------------------TAACATTA	T--------------------------------------------------------------------------	70	rpl33 ~ rps18	IGS
1308	74530	T	TATAACATATATATAGAATATAACA	TATAACATATATATAGAATATAACA	T------------------------	T------------------------	T------------------------	T------------------------	T------------------------	24	rpl33 ~ rps18	IGS
1309	74572	T	T-----	T-----	T-----	TATATA	T-----	T-----	T-----	5	rpl33 ~ rps18	IGS
1310	74574	TATAAAAGGTATGTA	T------GG------	TATAAAAGG------	TATAAAAGGTATGTA	TATAAAAGG------	TATAAAAGG------	TCTAA----------	TCTAA----------	12	rpl33 ~ rps18	IGS
1311	74948	C	CTG	CTG	C--	C--	C--	C--	C--	2	rps18 ~ rpl20	IGS
1312	74959	TAA	T---AA	T---AA	T---AA	TAAAAA	T---AA	T-----	T-----	5	rps18 ~ rpl20	IGS
1313	74974	A	ATTAAC	ATTAAC	A-----	C-----	T-----	C-----	C-----	5	rps18 ~ rpl20	IGS
1314	74993	T	T------	T------	T------	T------	T------	TTTTGAA	T------	6	rps18 ~ rpl20	IGS
1315	75028	T	TTATTTATTG	TTTTTTATTG	T---------	T---------	T---------	T---------	T---------	9	rps18 ~ rpl20	IGS
1316	75042	TA	T-	T-	TA	T-	T-	T-	T-	1	rps18 ~ rpl20	IGS
1317	75057	AGGAGAC	AGGAGAA	AGGAGAA	AGGAGAC	AGGAGAA	AGGATTT	A------	A------	6	rps18 ~ rpl20	IGS
1318	75073	AAATCCTT	AAATCC-TT	AAATCC-TT	AAATCC-TT	AAATCC-TT	AAATCCTTT	C--------	CATT---TA	8	rps18 ~ rpl20	IGS
1319	75111	TACTAC	T-----	TACTAC	TACTAC	TACTAC	TACTAC	TACTAC	TACTAC	5	rps18 ~ rpl20	IGS
1320	75118	T	T-	T-	T-	T-	TA	T-	T-	1	rps18 ~ rpl20	IGS
1321	75128	T	T----	T----	T----	T----	T----	TAATT	TA---	4	rps18 ~ rpl20	IGS
1322	75130	T	T-	T-	T-	TT	TT	TT	TT	1	rps18 ~ rpl20	IGS
1323	75165	GGGGGTTGG	A------TT	A------TT	GGGGGTTGG	A-------T	A-------T	A--------	A--------	8	rps18 ~ rpl20	IGS
1324	75181	TA	TC	TC	TA	TC	TC	TC	T-	1	rps18 ~ rpl20	IGS
1325	75190	T	CCTA------ATA------TT	CCTA------ATA------TG	T--------------------	CCT-------ATATATGATTT	CCTATATATGATATATGATTT	CCT-------ATATATAATTT	CCT-------ATATATAATAT	20	rps18 ~ rpl20	IGS
1326	75199	ATT	A--	A--	ATT	CTT	CTT	CTT	CTT	2	rps18 ~ rpl20	IGS
1327	75745	TGTAAAGA	T-------	T-------	TGTAAAGA	TATAAAGA	TGTAAAAA	TGTAAATA	TGTAAATA	7	rpl20 ~ rps12	IGS
1328	75760	CGACTGATAAAAAATTGTAAAACCAATCACAATTTTTTAGAAAAAAAAAG	CGACTGAT--AAAAAATTGTAAAACCAATCACAATTTTTTAG----AAAAAAAT	CGACTGAT--AAAAAATTGTAAAACCAATCACAATTTTTTAG----AAAAAAAT	CGACTGAT--AAAAAATTGTAAAACCAATCACAATTTTTTAG--AAAAAAAAAG	CGACTGAT--AAAAAATTGTAAAACCAATCACAATTTTTTAT----AAAAAAAT	CGACTGAT--AAAAAAGTGTAAAACCAATCACAATTTTTTTTTAGAAACAAAAT	C-----------------------------------------------------	CGACTGATAAAAAAAATTGTAAAATCAATCACAATTATTTAG---AATAAAAAT	51	rpl20 ~ rps12	IGS
1329	76049	AGAATAGGAG	AGAATAGGAG	AGAATAGGAG	AGAATAGGAG	AGAATAGGAG	A---------	AGAATAGGAG	AGAATAGGAG	9	rpl20 ~ rps12	IGS
1330	76066	C	C-	C-	C-	G-	G-	AT	G-	1	rpl20 ~ rps12	IGS
1331	76106	C	C-	C-	C-	C-	C-	CT	CT	1	rpl20 ~ rps12	IGS
1332	76142	AT	AT	AT	AT	A-	AT	AT	AA	1	rpl20 ~ rps12	IGS
1333	76211	AAT	A--	A-T	AAT	AA-	AAT	GA-	AA-	2	rpl20 ~ rps12	IGS
1334	76219	TA	TA	TA	TA	TA	TA	TA	T-	1	rpl20 ~ rps12	IGS
1335	76228	TTTAAA	ATAGTA	A-----	TTTAAA	TTTAGA	TTTAGA	TTTAGA	TTTAGA	5	rpl20 ~ rps12	IGS
1336	76241	CTCTTTCA	CAGTATTCTTTC	CAGTATTCTTTC	C----TCTTTCA	CA----TCTTTT	CAGTATTCTTTC	CTGG--------	CAGT--------	8	rpl20 ~ rps12	IGS
1337	76477	TTATA	TTATA	TTATA	TTATA	T----	TTATA	TTATA	ATATA	4	rps12 ~ clpP1	IGS
1338	76497	GGCTGGTTTAGATCGATCTTAA	G-GCTGGTTTAGATCGATCTTAA	G-GCTGGTTTAGATCGATCTTAA	G-GCTGGTTTAGATCGATCTTAA	GGGCTGGTTTAGATCGATCTTAA	G----------------------	TGGCTGGTTTAGATCGATCTTAA	GGGCTGGTTTAGATCGATCTTAA	22	rps12 ~ clpP1	IGS
1339	76535	TATTTG	T-----	T-----	TATTTG	T-----	T-----	A-----	T-----	5	rps12 ~ clpP1	IGS
1340	76547	CTTCAA	CTTCAA	CTTCAA	CTTCAA	CTTCAA	TTTCAA	C-----	CTTCAA	5	rps12 ~ clpP1	IGS
1341	76574	A	ATTAAT	ATTAAT	A-----	ATTAAA	ATACAA	ATAAAA	ATAAAA	5	rps12 ~ clpP1	IGS
1342	76597	ACGGAAATTTTAAATTACGCTT	ACGGAAAATTCAAATTACGCTT	ACGGAAAATTCAAATTACGCTT	ACGGAAATTTTAAATTACGCTT	AAGGAAATTTAAAATTACGCCT	ACGGAAAATGAGAATTACGCCT	G---------------------	ACGGAAAATTCAAATTACCCTT	21	rps12 ~ clpP1	IGS
1343	76623	TGTTGTT	TGTTGTT	TGTTGTG	TGTTGTT	TGTTGTG	T------	T------	T------	6	rps12 ~ clpP1	IGS
1344	76643	C	CAATT	CAATT	C----	C----	C----	G----	G----	4	rps12 ~ clpP1	IGS
1345	76896	TCTA	TCTA	TTTA	TCTA	T---	TATA	TATA	TATA	3	clpP1	intron
1346	76909	TTATG	TAATG	TAATG	TTATG	T----	T----	T----	T----	4	clpP1	intron
1347	76934	T	TA	TA	T-	T-	T-	T-	T-	1	clpP1	intron
1348	76946	T	T-------	TCAAGGTA	T-------	T-------	T-------	T-------	T-------	7	clpP1	intron
1349	76952	TAAGTAA	TAAGTAA	TAAGTAA	TAAGTAA	TAAGGCA	TAAGTAA	T------	TAAGGAA	6	clpP1	intron
1350	76965	CA	C------	C------	C-----A	C-----A	CA---AA	AAAATAA	CAAATAA	6	clpP1	intron
1351	77021	TC	T-	T-	TC	TC	TC	TC	TC	1	clpP1	intron
1352	77100	TACAGA	TACCGA	TACCGA	TACAGA	TAGAGA	TACAGA	T-----	T-----	5	clpP1	intron
1353	77151	T	TG	TC	T-	TA	TC	TC	TC	1	clpP1	intron
1354	77242	T	T-	T-	T-	T-	T-	T-	TA	1	clpP1	intron
1355	77247	TAAGTAA	T------	T------	TAAGTAA	TAAGCCT	TAAGCAA	TAAGGAA	TAAGGAA	6	clpP1	intron
1356	77258	GA	GA----	GA----	GA----	GA----	GA----	A-----	AGATCT	5	clpP1	intron
1357	77264	C	C-------TT	CT------TT	C---------	A--------T	C--------T	ATTTTTTGAT	TTTTATTTTC	9	clpP1	intron
1358	77343	TCCAAAATAAAATAT	TCCAAAATAAA----ATAT-	TCCAAAATAAA----ATATC	TCCAAAATAAA----ATAT-	TCCAAAATAAA----ATAT-	TCCAAAATAAAAAATATAT-	C-------------------	C-------------------	18	clpP1	intron
1359	77361	TCAGATTA	GAATATTA	GAATATTA	TCAGATTA	TAAGATTA	TAAGATTA	T-------	TAAAATGA	7	clpP1	intron
1360	77512	CT	C-----	C-----	C----T	C----T	C----T	CTTTTT	C-----	5	clpP1	intron
1361	77519	CTCAAA	C-----TCAAA	C-----TCAAA	C-----TCAAA	TTC---TCAAA	CTCAAATCAAA	TTC--------	TTC--------	8	clpP1	intron
1362	77541	CTCAT	CTCAT	CTCAT	CTCAT	CTCAT	C----	CTCAT	CTCAT	4	clpP1	intron
1363	77853	CA	CAA	CAA	C-A	CAA	CAA	C--	C--	2	clpP1	intron
1364	77904	T	T--	T--	T--	T--	T--	T--	TCA	2	clpP1	intron
1365	77910	G	G--------	G--------	G--------	AATTGC---	AATTGC---	AATTGCGAA	AATTGCG--	8	clpP1	intron
1366	77943	TCTT	TCT--TTT	TC----TT	TC----TT	TCTGCCTT	T----CTT	TC------	TC-----T	6	clpP1	intron
1367	77960	T	TTTGAG	TTTGAG	T-----	T-----	T-----	TT----	TT----	5	clpP1	intron
1368	77963	T	T---------------	T---------------	T---------------	T---------------	T---------------	T---------------	TCTCTAATGAAAATGA	15	clpP1	intron
1369	77975	ATTGTAGTCT	ATTCTAGTTT-	ATTCTAGTTT-	ATTGTAGTCT-	ATTGTATTCT-	ATTGTATTCT-	C----------	CTTGTATTCTA	10	clpP1	intron
1370	77998	C	C-	C-	C-	CA	CA	AA	GA	1	clpP1	intron
1371	77999	A	A--	A--	A--	A--	A--	AAC	A--	2	clpP1	intron
1372	78007	CGTGTC	CATGTC	CATGTC	CGTGTC	CATGTC	CATGTG	C-----	C-----	5	clpP1	intron
1373	78045	TA	TA	TA	TA	TA	TA	T-	TA	1	clpP1	intron
1374	78053	GA	C-A	C-A	G-A	G--	GAA	A-T	A-T	2	clpP1	intron
1375	78066	TTTTTTGAT	TTTTTTGAG	TTTTTTGAG	TTTTTTGAT	TTTTTTGAT	TTTTGTGAT	T--------	A--------	8	clpP1	intron
1376	78149	G	GC	GC	G-	GC	GC	CC	AC	1	clpP1	intron
1377	78186	CAAAT	C-----AAAT	C-----AAAT	C-----AAAT	C---------	CAAGGTAACT	C-----AAAT	CAA---AAAT	9	clpP1	intron
1378	78243	C	C-	C-	C-	C-	C-	CT	CT	1	clpP1	intron
1379	78255	TTTTTTA	T---TTT	TTTTTTT	TTTTTTA	TTTTTTA	T------	TTTTTTC	TTTTGTC	6	clpP1	intron
1380	78268	TGTC	TTATATTGTCAATTTC	TTATATTG------TC	TG------------TC	TG------------TC	TG------------TC	TT-----------GTG	C---------------	15	clpP1	intron
1381	78284	G	G--	G--	G--	G--	G--	G--	ACA	2	clpP1	intron
1382	78301	TTGAGATATTT	TTGAGATATTT----------ATTCTTTAG	TTGAGATATTT----------ATTCTTTAG	TTGAGATATTT-------------------	TTGAGATATTT----------CTTCTTTAG	TTGAGATATTT----------ATTTTTTAG	T-----------TTATTCTTATTTTCTTAT	TTGATATATTTATTATTATTATTTTCTTAT	19	clpP1	intron
1383	78338	AGCTA	AG------CTA	AGCTAGCACTA	AG------CTA	AG------CTA	AG------CTA	A----------	AT------AAC	10	clpP1	intron
1384	78359	TCTT	T----	TTCTA	TCTT-	TCTT-	TATT-	TCTT-	TGTT-	4	clpP1	intron
1385	78368	T	T--------	T--------	T--------	T--------	TATAAGTAA	T--------	T--------	8	clpP1	intron
1386	78375	AAAGTA	AAATTA	AAATTA	AAAGTA	AAAGTG	AAAGTC	A-----	A-----	5	clpP1	intron
1387	78396	T	T----	T----	T----	T----	TTACG	T----	T----	4	clpP1	intron
1388	78436	A	AT	AT	A-	A-	A-	A-	A-	1	clpP1	intron
1389	78453	CAACTA	CAACTA	CAACTA	CAACTA	CAACTA	CAACTA	C-----	C-----	5	clpP1	intron
1390	78473	CTAATTTAGAT	C-----TAATTTATAT	C-----TAATTTAGAT	C-----TAATTTAGAT	C-----TAATTGAGAT	C-----TAATTGAGAT	CTAATTTAGTTTAGAT	C---------------	15	clpP1	intron
1391	78506	T	T----	T----	T----	TTTAA	T----	T----	T----	4	clpP1	intron
1392	78507	TTAA	T---	T---	TTAA	TTAA	TTGA	TTAA	TTAA	3	clpP1	intron
1393	78705	TTAAAAAAAAATAAA	TT---------------	TTA------------AA	TTAAAA--AAAAATAAA	T-------------TAA	TAA--------AAAAAA	TTA-----------AAA	TTAAAAAAAAAAATAAA	15	clpP1	exon
1394	78770	TCGAG	T----	T----	TCGAG	TCGAG	TCGAT	TGGAT	TGGAT	4	clpP1 ~ psbB	IGS
1395	78783	TGTTG	TGTTG	TGTTG	TGTTG	TGTTG	TGTTG	T----	T----	4	clpP1 ~ psbB	IGS
1396	78815	T	T---------	T---------	T---------	TTTCTTCTAG	T---------	T---------	T---------	9	clpP1 ~ psbB	IGS
1397	78826	G	G-	G-	G-	A-	GC	G-	G-	1	clpP1 ~ psbB	IGS
1398	78854	ATTT	TACT	TACT	ATTT	A--T	A--T	A---	A---	3	clpP1 ~ psbB	IGS
1399	78858	T	TAA	TAA	T--	GAA	TAA	TGA	TGA	2	clpP1 ~ psbB	IGS
1400	78864	T	T-	T-	T-	TC	TC	TA	GA	1	clpP1 ~ psbB	IGS
1401	78901	C	CA	CA	C-	CA	CA	CA	CA	1	clpP1 ~ psbB	IGS
1402	78933	AC	AC	AC	AC	A-	AT	GC	AC	1	clpP1 ~ psbB	IGS
1403	79022	CACC	CAAC	CAAC	CACC	CAAC	CTAT	C---	C---	3	clpP1 ~ psbB	IGS
1404	79100	ATATTTT	T-----------TTTT	T-----------TTTT	ATA---------TTTT	CTA-------------	ATAT-------ATTTT	ATAACTATA-----TT	ATATATATATATATTT	13	clpP1 ~ psbB	IGS
1405	80739	TT	TA	TA	TT	TC	TC	TA	T-	1	psbB ~ psbT	IGS
1406	80749	T	TACATGGAATAGATTATCGAGAAAGAGCCACTTGAAGCACTGCTTTTTCTTTGACTCTTTACC--------	TACATGGAATAGATTATCGAGAAAGAGTCACTTGAAGCACTGCTTTTTCTTTGACTCTTTACCTTTT----	T----------------------------------------------------------------------	TACATGGAATAGGTCCCGGACAAATAGTCACTTGAAGACCTGCTCTTTATTTGACTCTTTCCCTGT-----	TACATGGAATAGGTCACGGAGAAATAGTCACTTGAAGCACTGCTTTTC-TTTGACTCTCTCCCTGT-----	TACATGGAATAGGTCACGGAGAAATAGTCACTTAAAGCACTGCTTTTTCTTTGACTCTTTACCTTTATTTT	TATATGGAATAGGTCACGGAGAAATAGTCACTTGAATCACTGTTTTTTCTTTGACTCTTTACC--------	70	psbB ~ psbT	IGS
1407	80757	TTTTTAA	TTTTTATAAATATAA--AA	TTTTTATAAATATAAATAA	TTTTT------------AA	TTTTTAT----------AA	T------------------	TTTTTAT----------AA	TTTTTAT----------AA	18	psbB ~ psbT	IGS
1408	80771	CAACTAA	CAACTAA	CAACTAA	CAACTAA	CAACTAA	CAACTAA	C------	CA----A	6	psbB ~ psbT	IGS
1409	80944	C	C------	C------	C------	C------	C------	C------	CAATTGA	6	psbT ~ pbf1	IGS
1410	80962	T	T-	T-	T-	C-	T-	T-	TC	1	psbT ~ pbf1	IGS
1411	80977	A	T--	TAC	A--	A--	A--	G--	G--	2	psbT ~ pbf1	IGS
1412	80979	GG	GG	GG	GG	GG	GG	GT	G-	1	psbT ~ pbf1	IGS
1413	81482	CA	T-	TA	CA	CA	CA	AA	CA	1	psbH ~ petB	IGS
1414	81513	TT	TTGTAG	TTGTAG	TT----	TTGTAG	TTGTAG	T-----	T-----	5	psbH ~ petB	IGS
1415	81612	A	AC	AC	A-	AC	AC	TG	TG	1	petB	intron
1416	81650	G	G------	G------	G------	G------	G------	G------	GATATTT	6	petB	intron
1417	81725	A	A-	A-	A-	A-	A-	A-	AC	1	petB	intron
1418	81760	AATTTTCAAAAGG	AATGTTCAA----	AATGTTCAA----	AATTTTCAAAAGG	CATTTTCAAAAGG	C-----------G	AATTTTCAAAAGA	AAATTTCAAAAGG	11	petB	intron
1419	81775	A	A--------	A--------	A--------	A--------	A--------	A--------	ATTCTATTT	8	petB	intron
1420	81786	A	A-	A-	A-	A-	AC	A-	A-	1	petB	intron
1421	81808	TATGTGTTGGAAGGACAACA	TATGTG--TTGGAAGGACAACA	TATGTG--TTGGAAGGACAACA	TATGTG--TTGGAAGGACAACA	TATGTG--TTGGAAGGACAACA	TATGTA--TTGGAAGGACAACA	T---------------------	TATGTGTTTTGACGGAAGTACA	21	petB	intron
1422	81865	T	TTTTTTCAG	TTTTTTCAG	T--------	T--------	T--------	T--------	T--------	8	petB	intron
1423	81867	CAGTA	CAATA	C----	CAGTA	CAGTA	CAGTA	TAGTA	CATTA	4	petB	intron
1424	81915	CTTTGTTTTTGGACT	C--------------	CTTTG---------T	CTTTGTTTTTGGACT	CTTTGTTTTTAGACT	C----TTTTTAGACT	CTTT---------CT	CTTTGTTTTTGAACT	14	petB	intron
1425	82007	TCAAAGG	TCAAAGA	TCAAAGA	TCAAAGG	TCAAAGG	TCAAAGG	TCAAAGG	T------	6	petB	intron
1426	82021	AAATAAT	AA----------AAT	A------------AT	AAA--------TAAT	AAAG-----------	AAAAATAATAATAAT	AAAC------ACAAT	TAAA------ACAAT	12	petB	intron
1427	82036	T	T------	T------	T------	T------	T------	TTTTTGA	T------	6	petB	intron
1428	82045	CAA	C---A	CA--A	CA--A	CGAAA	TG---	CGCAA	CGC--	3	petB	intron
1429	82059	A	ACAAAT	ACAAAT	A-----	ACAAA-	AGAAA-	A-----	A-----	5	petB	intron
1430	82069	TAAA	TAAA	TAAA	TAAA	T---	TAAA	TAAA	TAAA	3	petB	intron
1431	82074	GAAAT	GAAAT-	GAAAT-	GAAAT-	AAAATG	GAAATT	A-----	A-----	5	petB	intron
1432	82105	T	T----	T----	T----	T----	T----	TAATA	T----	4	petB	intron
1433	82185	AT	A-	AT	AT	AT	AT	AT	AT	1	petB	intron
1434	82193	TTTG	TTA---G-	TTA---G-	TTT---G-	TTT---GA	T-------	TTTTT-TG	TTTTTGGG	7	petB	intron
1435	82225	TCCCA	T----	T----	TCCCA	TTCAA	TTCAA	TGAAA	TTAAA	4	petB	intron
1436	82318	GGAATTAACTT	G-----------	GGGAGTTTACTT	G-GAATTAACTT	GG--ATTACCTT	GGGAATTACCTT	GGGAGTTACCTT	GGGAGTTACCTT	11	petB	intron
1437	82988	G	A------	A------	G------	A------	A------	A------	ATATAAT	6	petB ~ petD	IGS
1438	83006	A	ATTTG	ATTTG	A----	ATTTG	ATTTG	ATTTA	ATTTG	4	petB ~ petD	IGS
1439	83100	GATAT	GATAT	GATAT	GATAT	GATAT	GATAT	G----	G----	4	petB ~ petD	IGS
1440	83123	G	GAAGTAT	GACGTAT	G------	G------	G------	T------	G------	6	petB ~ petD	IGS
1441	83125	AGTATT	AGTATT	AGTATT	AGTATT	AGTATT	AGTATT	A-----	AGTATT	5	petB ~ petD	IGS
1442	83140	C	A----	A----	C----	G----	C----	AGTTT	ATTTG	4	petB ~ petD	IGS
1443	83236	TG	TG	TG	TG	TG	TA	TG	T-	1	petB ~ petD	IGS
1444	83371	T	TCATG	TCATG	T----	T----	T----	T----	T----	4	petB ~ petD	IGS
1445	83418	G	G-----	GACATA	G-----	G-----	G-----	G-----	G-----	5	petB ~ petD	IGS
1446	83429	T	T-	T-	T-	T-	T-	TA	TA	1	petB ~ petD	IGS
1447	83455	TA	T-	T-	TA	TA	TT	TA	TA	1	petB ~ petD	IGS
1448	83589	A	A-	A-	A-	A-	A-	AT	A-	1	petB ~ petD	IGS
1449	83601	TCACAAT	TCA----	TCA----	TCACAAT	TCACAAT	TCACAAT	T------	T------	6	petB ~ petD	IGS
1450	83623	A	A-----	A-----	A-----	A-----	AATACT	A-----	A-----	5	petB ~ petD	IGS
1451	83713	GTATG	GTATGTAA	GTATGTAA	GTATG---	GTATG---	GTATG---	GTATA---	G-------	7	petB ~ petD	IGS
1452	83735	A	C------------------------------------------------------	C------------------------------------------------------	A------------------------------------------------------	C------------------------------------------------------	G------------------------------------------------------	C------------------------------------------------------	CCAATGAATTGATTGTTGTAACTCCGAAATATAGAGTTCGGTAAATATTTTCTTA	54	petB ~ petD	IGS
1453	83780	G	G----	G----	G----	GATTT	G----	T----	T----	4	petB ~ petD	IGS
1454	83805	CTTTCA	CTTGAA	CTTGAA	CTTTCA	C-----	CTTTAA	CTTTAA	CTTTAA	5	petB ~ petD	IGS
1455	84376	GATTTAATTGATTAA	G-----ATTTAATTTAGCCA	G-----ATTTAATTTAGCCA	G-----ATTTAATTGATTAA	G-----ATTTAATTTAGTCA	GATTTAATTTAATTTAGTCA	G-------------------	G-------------------	19	petD ~ rpoA	IGS
1456	84415	A	A-----	A-----	A-----	A-----	A-----	ACTCCA	ACTGCG	5	petD ~ rpoA	IGS
1457	84430	GAAT	GAAT	GAAT	GAAT	GAAG	GAAG	G---	G---	3	petD ~ rpoA	IGS
1458	84454	T	T--	T--	T--	TCA	T--	T--	T--	2	petD ~ rpoA	IGS
1459	84466	A	AC	AC	A-	A-	A-	A-	A-	1	petD ~ rpoA	IGS
1460	84470	T	T-----	T-----	T-----	T-----	T-----	TATTAA	TATTTT	5	petD ~ rpoA	IGS
1461	84503	ACCTTA	AAGATTGATTATAA	AAGATGGATTATAA	A--------CCTTA	A-------------	A-------------	G-------TGCTTA	A-------AGATTA	13	petD ~ rpoA	IGS
1462	84511	ATTACAA	ATTACAA----	ATTACAA----	ATTACAA----	ATTCCTA----	ATTCCAA----	ATTCCAAATTT	A----------	10	petD ~ rpoA	IGS
1463	84531	TTCTATTCTCTCTAAAATCAAAATA	T------TCTTCTGGATAAAATCAAAAGA	TTTTTTCTCTTCTGGCTAAAATCAAAAGA	T----TCTATTCTCTCTAAAATCAAAATA	T--TTTCTATTCTCTCTAAAATTAAAATA	T--TCT-------------ATCTAAAATA	T-TTTTATAT-------------------	T-TTCTATAT-------------------	20	petD ~ rpoA	IGS
1464	84566	C	TAA--AA	TAA--AA	C------	TCTAAAA	TTT----	TATAAAA	TATAAAA	6	petD ~ rpoA	IGS
1465	84585	AAAATAATGAACTAATT	AAAATGATGAACTAA-TT	AAAATGATGAACTAA-TT	AAAATAATGAACTAA-TT	AAAATGAGAAACTAATTT	AAAATAATGA------TT	A-----------------	AAAA-GATGAAGTAA-TT	17	petD ~ rpoA	IGS
1466	84765	C	CT	CT	C-	CT	CT	CT	CT	1	rpoA	exon
1467	84783	TCT	TC-	TC-	TCT	TC-	TC-	TCC	T-C	1	rpoA	exon
1468	85641	TATACTT	T-------TT	T-------TT	TATA---CTT	TATA----CT	TATACTTTCT	T--------A	T---------	9	rpoA ~ rps11	IGS
1469	85656	T	TTA-----	TTATAGAT	T-------	T-------	T-------	T-------	T-------	7	rpoA ~ rps11	IGS
1470	86201	TTTCGT	T----TTGAT	T----TTGAT	T----TTCGT	T----TTCAT	TTTCATTCAT	T---------	A---------	9	rps11 ~ rpl36	IGS
1471	86214	TAA	TTTTTTT	TTATTTT	TAA----	TT-----	TG-----	TTCTAAT	T-----T	5	rps11 ~ rpl36	IGS
1472	86362	T	T-	T-	T-	T-	TA	T-	T-	1	rpl36 ~ rps8	IGS
1473	86392	GAACTGAAA	GAACTGAAAAAA	GAACTGAAAAAA	GAACTGA---AA	GAAATGACAAAA	G-----------	GAAATAA-AAAA	GAAATAA-AAAA	11	rpl36 ~ rps8	IGS
1474	86414	ATTTTATTTT	CTATTATTTTATTTATTATTATTATTTTTT	AT----TTTCTATTATTATTATT-TTTTTT	ATTT--------------------TATTTT	ATT---------------------TTTTTT	TTT---------------------CATTTT	TTT-----------------------TTGG	T-----------------------------	29	rpl36 ~ rps8	IGS
1475	86433	G	GAATTGTATCC	GAATTGTATCC	G----------	G----------	C----------	G----------	G----------	10	rpl36 ~ rps8	IGS
1476	86443	C	C-	C-	C-	C-	C-	TG	CC	1	rpl36 ~ rps8	IGS
1477	86447	GAAGTA	GAATTA	GAATTA	GAAGTA	G-----	GAATTA	AAATGC	AAATTA	5	rpl36 ~ rps8	IGS
1478	86461	A	AACC	A---	A---	A---	A---	A---	A---	3	rpl36 ~ rps8	IGS
1479	86490	CGAAGTCTATAAATTAGACGTCGCAGGTTGAATCCTAACTACTTCTTTCACTTTTTTTTACTTTATCCACGGGTAGTATCCAGCTAAAACTCTCTCGTATCTGCCTCCAAAGGATAAGGTATAATTATATTTTCATTGTTTAAACCGAACCAGAATAGCGCTTTTTAAGTGATTGAGTAATTAAATCTTGATGAGTCCCTTTTTGTTATCTGGTTCGAGGTAACCCCTTTAGTAATT	CGAAGTCTATAAATTAGACGTCGCAGGTTGATTCATAACTTCATCTTTCACTTTT--TTGACTTTATCCAC--AGGTAGTATCCAGCTAAAACTCTTTCGTATCTGCTTCCAAAGGATAAGGTAGAATTCTATTTTCAGTGGTTAAACCCATCCAGAATATCCAATTTTTCAGTGATTGAGTAATGAAATCTTGAGAAATCC-TTTTTTCTTCTCTGGTTC-----GAGGCAATTCCCTTACTAAAT------	CGAAGTCTATAAATTAGACGTCGCAGGTTGATTCATAACTTCATCTTTCACTTTT--TTGACTTTATCCAC--TGGTAGTATCCAGCTAAAACTCTTTCGTATCTCCTTCCAAAGGATAAGGTAGAATTCTATTTTCAGTGGTTAAACCCATCCAGAATATCCCATTTTTCAGTGATTGAGTAATGAAATCTTGAGAAATCC-TTTTTTCTTCTCTGGTTC-----GAGGCAATTCCCTTACTAAAT------	CGAAGTCTATAAATTAGACGTCGCAGGTTGAATCCTAACTACTTCTTTCACTTTT-TTTTACTTTATCCAC--GGGTAGTATCCAGCTAAAACTCTCTCGTATCTGCCTCCAAAGGATAAGGTATAATTATATTTTCATTGTTTAAACCGAACCAGAATAGCGC-TTTTTAAGTGATTGAGTAATTAAATCTTGATGAGTCC-CTTTTTGTTATCTGGTTC-----GAGGTAACCCCTTTAGTAATT------	CGAAGTCTATAAATTAGACGTCGCAGGTTGAA----AACTACTTCTTGCACTTTTTTTTTTTTATTTCTCCACTCGTAGTATCCCGATAAACCTCTGTTGTATCTGCCTCCAAAGGATAAGATCGAATTATATTTTCATTTTTTAAACCGAGCTATAAGATCGTATTTTTAAGTGATTGAGTCATGAAATCTTGATGAATCCTTTTTTTCTTATCTGATTC-----GAGGCAACTCCCTTATTTTAA------	CGAAGTCTATAAATTAGACGTCGCAGGTTGAATCATAACTACTTCTTTCACCTTTTTTTCACTTTATTCAC----------TCTAGATAAAACTCTCTCGTATCTGCCTCCAAAGAATAAGGTACTTTTATATTTTCATTTTTTGAACCCAGGCAGAACATCGCATTTTTAAGTAATTGAATAATTAAATCTGGATGAATCCCTTTTTTGTTATCTGGTTC-----GAGTCAACTCCCTTAT-----------	C------------------------------------------------------------------------------------------------------------------------------------------------------------------------------------------------------------------------------------------------------------	CGAAGTCTATAAATTAGACGTCGCAGGTTGAATCATAACTACTTATTTCCATTTT----TACTTTATCCAC--TGGTAGTATCCGAATAAAACTGTGTCGTATCCGAC-CCAAAAGATAAGCTAGAATTAGATTTTCATTGTCTAAACGGAGCCAGAACATACCATTTGGTAGTGATTCTGTAATTAAATCTTGATGAATCCCTTTTTTGTTCTCTGATTCGATTTGAGGCAACCCCCTCCTTGAAGTATCAA	245	rpl36 ~ rps8	IGS
1480	86738	AGCCATATAAGTTGCTTTTCCTCTCTTTTTCTTTTTAGAACTGTGAAGTTATAAATTAGGTTACCT	A--GTCATATAACTTACTTATCGTCTCTT----TTTTTAGAGCCGTGAAATTTTAG-----ATTCGGTTACCC	A--GTCATATAACTTACTTATCCTCTCTT----TTTTTAGAGCCGTGAAATTTGAG-----ATTCGGTTACCC	A--GCCATATAAGTTGCTTTTCCTCTCTTTTTCTTTTTAGAACTGTGAAGTTATAA-----ATTAGGTTACCT	G------------------------------------------------------------------------	A--GTCATATAACTTACTTTTGCTTTCTTTTTCTTTTTACAACTGTGAAGTTAGAG-----ATTAGGTTACCC	A---------AGCTTACTTTTCCTCTTTTTTTATTTTTACAACAGTGAAGTTAGAAAAATAATTAGGATATGA	GCAGTCATATAACTTACTTTTCCTCTCTTTTTATGTTCACAACTGTGAAGTTAGAGAAATAATTAGGATACCA	72	rpl36 ~ rps8	IGS
1481	86806	T	TA	GA	T-	GA	TA	GA	GG	1	rpl36 ~ rps8	IGS
1482	87261	G	G----	G----	G----	G----	G----	G----	GTTTA	4	rps8 ~ rpl14	IGS
1483	87312	AGTGAA	AGTTAA	AGTTAA	AGTGAA	AGTTAA	AGTTAA	ATTT-T	A-----	5	rps8 ~ rpl14	IGS
1484	87354	AATTT	A----	A----	AATTT	AATTT	AATTT	AATTT	AATTT	4	rps8 ~ rpl14	IGS
1485	87365	C	C--------------------------------	C--------------------------------	C--------------------------------	C--------------------------------	CCCCTAGACTTACGCTATCCTAATTTAATCTAT	G--------------------------------	C--------------------------------	32	rps8 ~ rpl14	IGS
1486	87771	G	G----	G----	G----	G----	G----	G----	GAAGA	4	rpl14 ~ rpl16	IGS
1487	87803	ATAG	AATAAATCC	AAAAAATCC	ATAG-----	A-----TTC	A-----TCC	A-----CCC	A-----TCC	5	rpl14 ~ rpl16	IGS
1488	87813	A	A--	A--	A--	C--	CTA	A--	C--	2	rpl14 ~ rpl16	IGS
1489	87821	AT	GA	GA	AT	TG	TG	TG	T-	1	rpl14 ~ rpl16	IGS
1490	87829	TAATACAAA	TACTATAATA	TACTATAACA	TAATACAA-A	GAATACAAAA	TAATACAATA	T---------	T---------	9	rpl14 ~ rpl16	IGS
1491	88344	GAAACGAACGA	GAAACGAACGA	GAAACGAACGA	GAAACGAACGA	GAAACGAACGA	GAAACGAACGA	GAAACGAAAGA	G----------	10	rpl16	exon
1492	88373	T	T----	T----	T----	T----	TTCAA	AGGAT	AAGAT	4	rpl16	exon
1493	88383	T	T----	T----	T----	T----	T----	TTATA	T----	4	rpl16	exon
1494	88385	A	A------	A------	A------	A------	ACATTAT	A------	A------	6	rpl16	exon
1495	88412	AATAAT	A-----	A-----	AATAAT	AATAAT	AATAAT	AATAAT	AATAAT	5	rpl16	exon
1496	88435	GGAT	G----	G----	GG-AT	TGGAT	GGGAT	T----	T----	4	rpl16	exon
1497	88483	A	A----------	A----------	A----------	AT------ATG	A----------	ATTT-----TA	ATTTCCATACA	10	rpl16	exon
1498	88517	TACAATATATTACAATATAAGAAAAAATATATCTTAATATACGATATATATTTCTTTCTTAGTTTTCGTCTCAATTTTATATATTAGATTAGATTTTTGTTTA	TACAAACAAACAATATAACAATATATTACAATATAAGAAAAAATATATCTTATATAAGATATATATTTATTTCTATATCTATAAGATATATATATATTTATT-TCTTTCCTATATCTTCTATATATCTTATTTATAGTTTTCTATA	TACAAACAAACAATATAACAA-----TACAATATAAGAAAAAATATATCTTATATAAGA-----------------------AAGATATATATTTATTTCTTAGTTTTCCTATATCTTCTATATATCTTATTTATAGTTTTCTATA	TACAAT----------------ATATTACAATATAAGAAAAAATATATCTTA--------------------------ATATACGATATATATTTCTTTCTTAGTTTTCGTCTCAATTTTATATAT-TAGATTAGATTTTTGTTTA	T----ACAAACAAT--------ATATTAGGATATCAGAAAAGATCTAATATATAT----------------------TATATAAGATATATATTT-TGTGTTTCTTTTCCTATAAATTT------------TATTATAGATGTAGA	TACAAACAAACAAT--------ATCTTACAATATGAGAAAAGATATAATAGATGT----------------------TATATAAGATATATATTTGTTTATTAGTTTTCCTATAAATCTA-------TAAATTATATATCTGTCTA	ATT-----------------------------------------------------------------------------------------------------------------------------------------------	TTTTATTAGA----------ATATATTACACTATGAGATAAGATATGTTTTA---------------------------------------------------------------------------TTGTTTATATATTTATAAA	142	rpl16	exon
1499	88626	A	AATTATTGTT	ATTTATTGTT	A---------	G-------TT	G-------TT	GATTGCAATA	AATTCTAATT	9	rpl16	exon
1500	88630	ATAAAGTCTCTAAGAATAAATTATATAGATAAGTATCTT	ATAGAGTCTCTAATAATAAAAATAAATTCTAGAGATAATA------AATGCTATT	ATAGAGTCTCTAAT------AATAAATTCTAGAGATAATA------AATGCTATT	ATAAAGTCTCTAAG------AATAAATTATATAGATAAGT------A----TCTT	ATATAGTCTCTAAT------AAGAAATTTTAGAGAGAGAA------ATTTATCTT	ATAGAGTCTCTAAT------AATAAAGTGTCTAGATAGGAATTGATATTGATATT	A------------------------------------------------------	ATAGAAATCATTCTATTAC---------------------------AATTATTAG	48	rpl16	exon
1501	88681	TTCAGTCAGTGCAATTTTGAGATATTTTAGTATTAGTTAAGTTAATTTTA	T----TCATTGCAATTTTTAGATATTTTAGTATTTGTTAAG--TTTTTTTT	T----TCATTGCAATTTTTAGATATTTTA-----TGTTAAGTTTTTTTTTT	TTCAGTCAGTGCAATTTTGAGATATTTTAGTATTAGTTAAG-TTAATTTTA	T----TGATTGCAATTTTTCGAGATTTTAGTATGAGTTAAGTT--------	T----TCAGTGTAATTCTTAGAGATTTTAGTATTAGTTTAAGTTAATTTAA	TTA---------------------------------------TTACTTTAG	TAG---------------------------------------TTAATTTCT	38	rpl16	exon
1502	88767	TC	TC	TC	TC	TG	T-	TA	TA	1	rpl16	exon
1503	88779	T	TAAT	T-AT	T---	T---	T---	T---	T---	3	rpl16	exon
1504	88794	TTATATATAAATTTATGATTTTTCCATT	TTATATCTCAAA-----TTATGATTTATCAA------------	TTATATCTAAAATTTTGTTTTGATTTATCAA------------	TTATATATAAAT-----TTATGATTTTTCCATT----------	TTATATATAAAT-----TTCTGATTTCTCTTTTTT--------	TTCTATCTAAAT-----TTCTGCTTTTTGTTTTTTTTCATTTA	C------------------------------------------	T------------------------------------------	37	rpl16	exon
1505	88828	ACTTGAAACTTTATTTCACTATATATAATTAAA	ACT-------TGAATTTAT-TTGCACTATATATATCATT-TATTTGCTATATCA-CCAATATATATAAAGAAT-------T	ACT-------TGAATCTAT-TTGCACTATAT-------------------------CTATATATATAAAGAAT-------T	ACT-------TGAAACTTTATTTCACTATAT-----------------------------ATAATTAAA------------	ACT-------TGAATTTTTTTTTTATTATATAGAGTCAA-----------------------------------------A	ATTATAATTATTAATATTCTAATTATTAAATAAAATAAAATAATTATTAAATAACCCAATATTATTAAATAACTTAACTCA	ATT------CAATATAATTAAATAATTATATTAGAATGAATTA-------------TATTATTAATAAAATAT-------A	A----------------------------------------------------------TAACAATAACATAA-------C	65	rpl16	intron
1506	88879	CAAA	GTAA	GTAA	CAAA	CTAA	T---	TTTA	CACT	3	rpl16	intron
1507	88885	ATTATTAAATTTGTTTGAATTTAAAATTATATGAAATTTTTAGAAATGAAATTGAAATAG	AAATTTAAATTAATAATAATAAAGGAAATTTGACTTTTAAATGAAATTTTATGAAATTTCTAGAAATTA---TGAAATAT	AAAT------------TAATAAAGGAAATTTGACTTTTAAATGAAATTTTATGAAATTTCTAGAAATTA---TGAAATAT	A---------------TTATTAAATTTGTTTGAATT-----TAAAATTATATGAAATTTTTAGAAATGAAATTGAAATAG	C--------------TTATGAAATTTGATTTGAAGT-TGAAAGAAATTAGATGAAATTTTTAGAAATGA------AATAT	C--------------TTCCTAATTCTAATTTGA--------------------------TTAAAAATTA------AATAG	AAATTT-------TAATGTCAAATTCTATATAATTTCC------TATTATATGAAATTTTTATAAAATA-ACTCTAAAAT	AAACTT-------TAA-----------------------------ATTATATAAA-------------------------	58	rpl16	intron
1508	88948	C	CAAAT	CAAAT	C----	C----	C----	ATGAT	ATTAT	4	rpl16	intron
1509	88953	TATTAAAG	TATTAAAG------------------	TATTAAAG------------------	TATTAAAG------------------	TATCAAAGACTAGGATTTCAATAAAT	TCTCAAAG------------AAAAAG	TAACAAAT--AATTATCAAATAAAAT	T------------------ATGAAAT	18	rpl16	intron
1510	88971	C	C-----	C-----	C-----	C-TATG	CACAAA	C-----	A-----	5	rpl16	intron
1511	88974	TAAATAATAGTGT	T-------------------AAATAAAAGCCT	T-------------------AAATAAAAGCCT	T-------------------AAATAATAGTGT	T-------------------AAATACTAGTCT	A-------------------AAAGAAGAGTCT	TAAAATAAATAATTTCAATAAAATAAATAATA	T-------------------------------	31	rpl16	intron
1512	88998	G	G------------------------------	GTATCAGATAATACACTACTAAAATGTATCA	G------------------------------	G------------------------------	G------------------------------	G------------------------------	G------------------------------	30	rpl16	intron
1513	89005	ATAATG	A--TAATA---	A--TAATA---	A--TAATG---	A--TAATG---	A--TAATG---	GCGTAATGTAC	A----------	10	rpl16	intron
1514	89036	ATAAATTAAATGAATG	ATACTAATAAATTAAATAATG	ATACTAATAAATGAAATAATG	ATA-----AATTAAATGAATG	ATACAAGAAATTAAATGAATG	A----------TAAATAAATG	TT-------------------	ATA-----------------A	19	rpl16	intron
1515	89107	AGGTTCCTGTCACTGTT	AGGTT--------CCTGTCACTGTT	AGGTT--------CCTGTCACTGTT	AGGTT--------CCTGTCACTGTT	AGGTTAAGC----CTGTTCACTGAT	AAGTTAGGTTGAACCTGTCACTGTT	G------------------------	AGGGTAAA-----CCCGTAACTATT	24	rpl16	intron
1516	89192	TAATTAAA	T-----AATAAAT	TAATAAAATAAAT	T-----AATTAAA	T-----AA-----	T-----AAGTAAT	T---------AAT	C---------AAT	10	rpl16	intron
1517	89332	T	T-----	T-----	T-----	T-----	T-----	TCTTTA	T-----	5	rpl16	intron
1518	89344	A	A-----	A-----	A-----	ATTGAT	A-----	T-AGTA	T-AGTA	5	rpl16	intron
1519	89372	A	AT	AT	A-	A-	A-	T-	A-	1	rpl16	intron
1520	89400	T	A--	A--	T--	A--	A--	ATG	A--	2	rpl16	intron
1521	89423	CTT	CTTTTATT	CTTTTCTT	C-----TT	C-T---TT	CGT---TT	TTT---TG	TTT-----	5	rpl16	intron
1522	89481	TTCTT	TTATT------	TTATT------	TTCTT------	T----------	TTATTCAAATA	TTATT------	TTATT------	10	rpl16	intron
1523	89492	TAAAATTCAA	TCAAATTGAA	TCAAATTGAA	TAAAATTCAA	TAGAATTCCA	GAGAATTAAA	C---------	CGGAATCCCA	9	rpl16	intron
1524	89511	ATAAAA	AT-ATTT	ATAAAAT	AT-AAAA	G--AAAA	AT-AAAA	AT-----	AT-----	5	rpl16	intron
1525	89521	AA	AATAAAAAG-GTT	AATAAAAAGTTTT	AA-----------	AA-----------	AA-----------	AAT-------TCA	A-----------A	11	rpl16	intron
1526	89552	T	T-----------	T-----------	T-----------	TACCTCATAAAG	T-----------	T-----------	T-----------	11	rpl16	intron
1527	89572	T	TG	T-	T-	T-	T-	T-	T-	1	rpl16	intron
1528	89643	GATTCAT	G------	G------	GATTCAT	G------	G------	G------	A------	6	rpl16	intron
1529	89671	AT	A--T	A--T	A--T	A---	A---	A--T	ATTT	3	rpl16	intron
1530	89689	T	TAATG	TAATG	T----	G----	T----	T----	T----	4	rpl16	intron
1531	89692	CG	TG	TG	CG	CG	C-	AG	AG	1	rpl16	intron
1532	89738	CA	CAA	CAA	C-A	C-A	C--	C-A	C-A	2	rpl16 ~ rps3	IGS
1533	89793	TGAATCAAG	TGAATCAAG	TGAATCAAG	TGAATCAAG	TGAATCAAG	TGAATCAAG	T--------	TGAGTCAAG	8	rpl16 ~ rps3	IGS
1534	89823	G	G---------	C---------	G---------	G---------	GGTA----TT	GTTGTTTATT	GTTA-----T	9	rpl16 ~ rps3	IGS
1535	89830	TATG	TTCTATTATTGAATTG	TTCTATTATTGAATTG	T------------ATG	TTCTATTACTGA-CTC	TTCTACTAATG-----	TTCTATTA-----CTC	TTCTATTA-----CTC	12	rpl16 ~ rps3	IGS
1536	89854	AAAGGTATATTAATTA	AAAACTACAATAATGA	AAAAGTACAATAATGA	AAAGGTATATTAATTA	AAAA----GTCCATCA	A--------TCCATTA	AAAGGTC---------	AAAGATC---------	9	rpl16 ~ rps3	IGS
1537	90598	AT	AT	AT	AT	AT	AT	A-	AT	1	rpl22	exon
1538	90939	G	G------	G------	G------	G------	G------	G------	GGTTTAC	6	rpl22	exon
1539	90959	A	AT	AT	A-	AT	AT	AT	AT	1	rpl22 ~ rps19	IGS
1540	90977	CCAATGAATG	CCAATGAATG	CCAATGAATG	CCAATGAATG	CCAATGAATG	CCGATGAATG	C---------	CCAATGAATG	9	rpl22 ~ rps19	IGS
1541	90998	T	TAGTGA	TATTGA	T-----	T-----	T-----	T----T	T----T	5	rpl22 ~ rps19	IGS
1542	91013	TAAATT	T-----------AATTT	T-----------AATTT	T-----------AAATT	T-----------AATTC	G-----------AATTC	TTTAGTTTTAGTAATTG	T----------------	16	rpl22 ~ rps19	IGS
1543	91023	TCTTAGTTGTTATA	TTCT------------------------------------------------------------------------------------------------	TTCT------------------------------------------------------------------------------------------------	TCTTA--------------------------------------------------------------------------------------GTTGTTATA	TTCT--------------------------------------------------------------------------------------------TATA	T---------------------------------------------------------------------------------------------------	ATTTATTCAAATCAAATTATATAATTATTTATTTTAAAATTTATAATAAAATCAAAATACATATATTTTTGATTATTATTATTTATTATATATATTATTA	ATTTTTATTAATAAATTTAAATATTAATTTAT-----------TAATAAA--------AAATTTATTAATAAAAAACATAATATAAAATTTTTTCTTTTA	99	rpl22 ~ rps19	IGS
1544	91051	ATTCAAATTATATTAATTTTT	ATTGAAATATCAAAATAGATTACTATTTGAAATATCAAAATAGATTACTTT--------------------------------------------------------TT	A-------------------------TTGAAATATCAAAATAGCTGACTTT--------------------------------------------------------TT	AT--------------------------------TCAAATTATATTAATTT--------------------------------------------------------TT	AATT------------------------------TCAAATTATATTAATTTTGAAT------------------------------------------AGTTTAAAATC	AT---------------------------------------------------------------------------------------------------------TC	ATTATTATTT-------ATTTTTTATTATATATATTATTATTTATTATATATATAACTATATAAATATATATTTATTATTATTACTTTATTACTAAATTAGTAATAATT	ATTA----AT-------ATTTTTTATATCTTTTAGTGATTTATATTATTTTTATAA-----------------------------------------------------	98	rpl22 ~ rps19	IGS
1545	91082	A	ATA	AT-	A--	A--	A--	ATT	ATT	2	rpl22 ~ rps19	IGS
1546	91083	G	A---------------------	A---------------------	G---------------------	A---------------------	G---------------------	ACTAAATTAGTAATGATTAAAT	A---------------------	21	rpl22 ~ rps19	IGS
1547	91089	AC	AA-----------------------	AA-----------------------	AC-----------------------	ACTTTTCTTTCAAAAAAACACTTTT	A------------------------	AT-------------AAAC------	AT-------------GAAT------	24	rpl22 ~ rps19	IGS
1548	91094	AATT	AATT	AATT	AATT	ATTT	AACT	AACC	A---	3	rpl22 ~ rps19	IGS
1549	91098	ATTAATTCAAATCAATTTATTTCTA	A--AATTTATTTCTAATTTATTTCTC	A--AATTTATTTCTAATTTATTTCTC	ATTAATTCAAATC-AATTTATTTCTA	A-------------------------	A-------------------------	ATTAAAGAGTTTT-AACT----ATAA	ATTAAATTATTTT-AAT--------A	24	rpl22 ~ rps19	IGS
1550	91144	AC	AC	AC	AC	AC	A-	AA	AT	1	rpl22 ~ rps19	IGS
1551	91151	ATAATTAG	ATAAT---	ATAAT---	ATAATTAG	ATAATTAG	AGAATTAT	A-------	A-------	7	rpl22 ~ rps19	IGS
1552	91168	TCTATTA	TCTATTTA	TCTATTTA	TCTA-TTA	T-------	TGTA-TTA	T-------	A-------	7	rpl22 ~ rps19	IGS
1553	91466	C	C-----------------	C-----------------	C-----------------	C-----------------	CTCCTTATTCTATTTATT	C-----------------	C-----------------	17	rps19 ~ rpl2	IGS
1554	91478	C	C-	C-	C-	CA	C-	C-	T-	1	rps19 ~ rpl2	IGS
1555	91486	C	CAAAAAA	C-AAAAA	C------	C------	C------	C------	C------	6	rps19 ~ rpl2	IGS
1556	91493	GCTAT	GCTAT	GCTAT	GCTAT	GCTAT	GCTAT	GCTAT	G----	4	rps19 ~ rpl2	IGS
1557	91964	C	CAA	CAA	C--	C-A	C-A	C-A	C--	2	rpl2	intron
1558	92224	CACATA	C-----	CACATA	CACATA	CACATA	CACATA	CACATA	CACATA	5	rpl2	intron
1559	93307	TC	T-	TC	TC	TC	TC	TC	TC	1	rpl23 ~ trnI-CAU	IGS
1560	94445	GACCAAT	GACCAAT	GACCAAT	GACCAAT	GACCAAT	G------	GACCAAT	GACCAAT	6	ycf2	exon
1561	94779	CGTTCAA	CGTTCAA	CGTTCAA	CGTTCAA	CGTTCAA	C------	CGTTCAA	CGTTCAA	6	ycf2	exon
1562	95058	G	G------	G------	G------	G------	G------	GGAAGAA	G------	6	ycf2	exon
1563	95590	GTATTCA	GTATTCA	GTATTCA	GTATTCA	GTATTCA	GTATTCA	GTATTCA	G------	6	ycf2	exon
1564	95862	T	T------	T------	T------	TTTAATG	T------	T------	T------	6	ycf2	exon
1565	96209	ATTTGTCTAAATCACTTCGTTTCTTTTTGTCCAAGGCACTTCTCTTTTTGTCTAAG	ATTTGCCTAAATCACTTCGTTTCTTTTTGTCCAAGGCACTTCTCTTTTTGTCTAAG	ATTTGCCTAAATCACTTCGTTTCTTTTTGTCCAAGGCACTTCTCTTTTTGTCTAAG	ATTTGTCTAAATCACTTCGTTTCTTTTTGTCCAAGGCACTTCTCTTTTTGTCTAAG	ATTTGTCTAAATCACTTCGTTTCTTTTTGTCCAAGGCACTTCTCTTTTTGTCTAAG	ATTTGTCTAAA---------------------------------------------	ATTTTTCTAAGTCACTTCGTTTCTTTTTGTCCAAGGCACTTCTCTTTTTTTCTAAG	A---------------------------------------------TTTGTCTAAG	45	ycf2	exon
1566	96605	C	CAATGAT	CAATGAT	C------	CAATGAT	CAATGAT	CAATGAT	CAATGAT	6	ycf2	exon
1567	96846	C	CGGTAAA	CGGTAAA	C------	CCGTAAA	CCGTAAA	CGGTAAA	CGGTAAA	6	ycf2	exon
1568	97284	A	AGATAGA	AGATAGA	A------	A------	A------	A------	A------	6	ycf2	exon
1569	97468	GATATAT	G------	G------	GATATAT	GATATAT	GATATAT	GATATAT	GATATAT	6	ycf2	exon
1570	98664	T	TGATATCGATATTGATGATAGTAACGATATTGATCTTGATGATACTGAC	TGATATCGATATTGATGATAGTAACGATATTGATCTTGATGATACTGAC	T------------------------------------------------	TGATATCGATATTGATGATAGTAACGATATTGATCTTGATGATACTGAC	TGATATCGATATTGATGATAGTAACGATATTGATCTTGATGATACTGAC	TG------ATATTGATGATAGTAACGATATTGATCTTGACGATACTGAC	T------------------------------------------------	48	ycf2	exon
1571	100715	TATATC	T-----	T-----	TATATC	TATATC	TATATC	TCTATC	TATATC	5	ycf2 ~ trnL-CAA	IGS
1572	100731	CATTAAT	C------	CATTAAT	CATTAAT	CATTAAT	CATTAAT	CATTAAT	CATTAAT	6	ycf2 ~ trnL-CAA	IGS
1573	100764	A	AAT----ACGCATGTCCG	AAT----ACGCATGTCCG	A-----------------	CAAAAATACGCATGTCCG	CAA----ACGCATGTCCG	CCAAAATACGCATGTCCG	CAAAAATACGCATGTCCG	17	ycf2 ~ trnL-CAA	IGS
1574	100772	G	G-----	G-----	G-----	G-----	G-----	G-----	GGTTGT	5	ycf2 ~ trnL-CAA	IGS
1575	100955	GG	GG	GG	GG	GG	G-	GG	GG	1	ycf2 ~ trnL-CAA	IGS
1576	101026	G	G-	G-	G-	G-	G-	T-	TG	1	ycf2 ~ trnL-CAA	IGS
1577	101067	ATTCTCTAAT	A---------	A---------	ATTCTCTAAT	ATTCTCTAAT	ATTCTCTAAT	ATTCTCTAAT	ATTCTCTAAT	9	ycf2 ~ trnL-CAA	IGS
1578	101079	A	A------	A------	A------	A------	A------	ACCCGAC	A------	6	ycf2 ~ trnL-CAA	IGS
1579	101380	TC	T-	T-	TC	T-	T-	T-	T-	1	ycf2 ~ trnL-CAA	IGS
1580	101392	C	C----	C----	C----	CTTTG	CTTTG	C----	C----	4	ycf2 ~ trnL-CAA	IGS
1581	101448	ATTGAAT	A------	A------	ATTGAAT	ATTGAAT	ATTGAAT	ATTGAAT	ATTGAAT	6	ycf2 ~ trnL-CAA	IGS
1582	101633	AGGTGGAGTCTTGGAGTATTTCTATCAATCGGTCATATTCATATAATATAGGTCCGAGTCAGACATCAAATTGGTTCGATTTGAATTATCCGGAGCATACCCTGGAGCATACCTTGTATATATATATCAATATCAAAAAATATAAATAATATGAAACTGAAAATAATATTAATAAGAAAATAATATTAAATTCTAAATGAAATATCTAAAAATCTAAAAGATGTACAATCAAACTTATTTCTCGATTCAAT	AGGTGGAGTGTTGGAGTATTTCTATCAATCGGTCATATTCATATAATATAGGCCCGAGTCAGACATCAAATTGCTTCGATTTGAATTATCCGGAGCATACCCTGGAGCATACCT------------TG--TATATATATCAATATCAAAA-----AATATAAATAATATGAAAATGAAAATAATAT-----------------TA---------------------------------ATAAGAAAATAATATTAAATTCTAAATGAAAATATATAAAAATCTAAAAGATGTACAATCAAACTTATTT---------------------CTCGATTCAAT	AGGTGGAGTGTTGGAGTATTTCTATCAATCGGTCATATTCATATAATATAGGCCCGAGTCAGACATCAAATTGCTTCGATTTGAATTATCCGGAGCATACCCTGGAGCATACCT------------TG--TATATATATCAATATCAAAA-----AATAT-----------------------------------------------------------------------------------------------------------AAATATATAAAAATCTAAAAGATGTACAATCAAACTTATTT---------------------CTCGATTCAAT	AGGTGGAGTCTTGGAGTATTTCTATCAATCGGTCATATTCATATAATATAGGTCCGAGTCAGACATCAAATTGGTTCGATTTGAATTATCCGGAGCATACCCTGGAGCATACCT------------TGTATATATATATCAATATCAAAA-----AATATAAATAATATGAAACTGAAAATAATAT-----------------TA---------------------------------ATAAGAAAATAATATTAAATTCTAAATG-AAATATCTAAAAATCTAAAAGATGTACAATCAAACTTATTT---------------------CTCGATTCAAT	AGGTGGAGTGTTGGAGTATTTCTATCAATCGGTCATATTCATATAATATAGGCCCGAGTCAGACATCAAATTGCTTCGATTTGAATTATCCGGAGCATACCCTGGAGCATACCT------------TG--TATATATATCAATATCAAAAAATAGAATATAAAGACTATGAAAATGAAAAGAATAT-----------------AATATTCAAAAATAATAT-------------GAAATTAAGAATATAATAATCAATTCTAAATG-AAATATATAAAAATCTAAAAGATGTACAATCAAACTTATTT---------------------CTCGATTCAAT	A---------------------------------------------------------------------------------------------------------------------------------------------------------------------------------------------------------------------------------------------------------------------------------------------------------------------------------------------------	AGGTGGAGTGTTGGAGTATTTCTATCAATCGGTCATATTCATATAATATAGGCCCGAGTCAGACATCAAATTGCTTCGATTTGAATTATCCGGAGCATACCCTGGAGCATACATACCTTGTATATATATATATATATATCAATATCAAAA-----AATAGAAATAATAATATAAAATAAATAATAA------------------------------------------------AAAATCAAATTAATAATAATAAATTCTAAATT-AAATATATCAAAATCTAAAAGATGTACAATCAAATTT-------------------------CTCGATTCAAT	AGGTGGAGTGTTGGAGTATTTCTATCAATCGGTCATATTCATATAATATAGGCCCGAGTCAGACATCAAATTGCTTCGATTTGAATTATCCGGAGCATACCCTGGAGCATACCT------------TGTATATATATATCAATATCAAAA-----AATATAAATAATA--ATAATATAAATAATAAATATATATTTATTATTTAATATAAATAAATAATATAATAAATAAAATTAAAATAATATTAATAATAATAAATTCTAAATT-AAATATATAAAAATCTAAAAGATGTACAATCAAACTTATTTCTCGATTCAATAGAAGCCTGGCCTGATTCAAT	319	trnL-CAA ~ ndhB	IGS
1583	101909	A	AC	A-	A-	A-	A-	A-	A-	1	trnL-CAA ~ ndhB	IGS
1584	101932	A	AAAAG	AAAAG	A----	AAAAG	AAAAG	AAAAG	AAAAG	4	trnL-CAA ~ ndhB	IGS
1585	102031	CCTCT	CCTCT	CCTCT	CCTCT	CCTCT	CCTCT	C----	C----	4	trnL-CAA ~ ndhB	IGS
1586	102160	GCAGAA	GCAGAA	GCAGAA	GCAGAA	GCAGAA	GCAGAA	G-----	GCAGAA	5	trnL-CAA ~ ndhB	IGS
1587	103085	AAAAC	AAAAC	AAAAC	AAAAC	AAAAC	AAAAC	A----	A----	4	ndhB	intron
1588	103619	T	T-----	T-----	T-----	T-----	T-----	T-----	TCTATG	5	ndhB	intron
1589	104523	AT	A----------------------------T	AT--------------------------TT	A----------------------------T	A----------------------------T	ATTTTTCTTTTAAAAAAAAAAAAAAAAATT	A-----------------------------	A----------------------------T	29	ndhB ~ rps7	IGS
1590	106387	A	A-	A-	A-	A-	A-	AT	A-	1	rps12 ~ trnV-GAC	IGS
1591	106424	CCCTCA	ACCTCA	ACCTCA	CCCTCA	CCCTCA	CCCTCA	C-----	C-----	5	rps12 ~ trnV-GAC	IGS
1592	106459	TTTCGAGTTTCAATTTGTTCATTCGGAATCTGGGTTCTTCTACTTATACTTATTTATTTACTTATTGTATTTATTGTACTTAATTATTTACTTATTGATTTAAATTTTCTTTTATTTTGTTTGTTTTATTCTTTATTTCATTATTTCATTTCGATTTTTTGTCTTTCCCTCTCTTTTTTTTATTCCCTTCCATCATTCCTTAAGTCCCATAGTTTTGATCCTGTAGAATCTGACCCATTTTCTCATCGAGCGAAGGGTACGAAATAAATAAGATTTATTTTTCGATCAAAAGTAATA	TTTCGAGTTTGAATTTGTTCATTCGGAATCTGGGTTCTTCTACTTATACTTATTTATTGACTTA-----TTGTACTTAT---------TTATTTACTTATTGATTTAAATTTTCTTTTATTTTGTTTGTTTTAGT-CTTTATTTC--------ATTTCGATTTTTTGTCTTTCCCTCTCTTTTTTTTATTCCCTTCCGTCATTCCTTAAGTCCCATAGTTTTGATCCTGTAGAAGTAGAATCTGACCCATTTTCTCATCGAGCGAAGGGTACGAAATAAATAAGATTTCTTTTTCGATCAAAAGTAAAGTAATA	TTTCGAGTTTGAATTTGTTCATTCGGAATCTGGGTTCTTCTACTTATACTTATTTATTGACTTA-----TTGTACTTAT---------TTATTGACTTATTGATTTAAATTTTCTTTTATTTTGTTTGTTTTAGT-CTTTATTTC--------ATTTCGATTTTTTGTCTTTCCCTCTCTTTTTTTTATTCCCTTCCGTCATTCCTTAAGTCCCATAGTTTTGATCCTGTAGAAGTAGAATCTGACCCATTTTCTCATCGAGCGAAGGGTACGAAATAAATAAGATTTCTTTTTCGATCAAAAGTAAAGTAATA	TTTCGAGTTTCAATTTGTTCATTCGGAATCTGGGTTCTTCTACTTATACTTATTTATTTACTTA-----TTGTATTTATTGTACTTAATTATTTACTTATTGATTTAAATTTTCTTTTATTTTGTTTGTTTTATT-CTTTATTTCATTATTTCATTTCGATTTTTTGTCTTTCCCTCTCTTTTTTTTATTCCCTTCCATCATTCCTTAAGTCCCATAGTTTTGATCCT------GTAGAATCTGACCCATTTTCTCATCGAGCGAAGGGTACGAAATAAATAAGATTTATTTTTCGATCA-----AAAGTAATA	TTTCGAGTTTGAATTTGTTCATTCGGAATCTGGGTTCTTCTACTTATACTTATTTATTTACTTATTGTATTATACTTAT---------TTATTTACTTATTGATTTCAATTTTCTTTTATTTTGTTTTATTCTTT-------------ATTTCATTTCGATTTTTTGTCTTTCCCTCTATTTTTTTTATTCCCTTCCATCATTCCTTAAGTCCCATAGTTTTGATCCT------GTAGAATCTGACCCATTTTCTCATCGAGCGAAGGGTACGAAATAAATAAGATTTATTTTTCGATCA-----AAAGTAATA	TTTTGAGTTTGAATTTGTTCATTCGGAATCTGGGTTCTTCTAC--------------------------TTATACTTAT---------TTATTTACTTATTGATTTAAATTTTCTTTTATTTTGTTTTATTCTTTTCTTTATTTC--AATTTCATTTCGATTTTTTGTCTTTCCCTCTCTTTTTTTTATTCCCTTCCATCATTCCTTAAGTCTCATAGTTTTGATCCT------GTAGAATCTGACCCATTTTCTCATCGAGCGAAGGGTACGAAATAAATAAGATTTCTTTTTCGATCA-----AAAGTAATA	T-------------------------------------------------------------------------------------------------------------------------------------------------------------------------------------------------------------------------------------------------------------------------------------------------------------------------	TTTCGAGTTTGAATTTGTTCATTTGGAATCTGGGTTCTTCTAC--------------------------TTATACTTAT---------TTATTTACTTATTGATTTAAATTTTCTTTTATTTTGTTTTATTCTTT-------------ATTTCATTTCGATTTTTTGTCTTTCCCTCTCTTTTTTTTATTCCCTTCCATCATTCCTCAAGTCCCATAGTTTTGATCCT------GTAGAATCTGACCCATTTTCTCATCGAGCGAAGGGTACGAAATAAATCAGATTGATTTTTCGATCA-----AAAGTAATA	296	rps12 ~ trnV-GAC	IGS
1593	106769	GT	GT	GT	GT	GT	G-	GT	GT	1	rps12 ~ trnV-GAC	IGS
1594	106777	TA	C-	C-	TA	C-	C-	C-	C-	1	rps12 ~ trnV-GAC	IGS
1595	106786	TCTATCC	TCTATCC	TCTATTC	TCTATCC	T------	T------	T------	TCTATCC	6	rps12 ~ trnV-GAC	IGS
1596	106808	AGCGTT	AGCGTT	AGCGTT	AGCGTT	AGCGTT	AGCGTT	A-----	AGCGTT	5	rps12 ~ trnV-GAC	IGS
1597	106913	CAAAAAA	C-------	C-------	CAAAAA-A	CAAAAA-A	CAAAAA-A	CAAAAAAA	CAAAAAAA	7	rps12 ~ trnV-GAC	IGS
1598	106962	T	T-----	T-----	T-----	T-----	T-----	T-----	TTCAAA	5	rps12 ~ trnV-GAC	IGS
1599	107113	G	G------	G------	G------	GCAAAGT	G------	G------	C------	6	rps12 ~ trnV-GAC	IGS
1600	107130	G	G--------------------------	GACAGTTCTTTTCTATTCTTTTCTATT	G--------------------------	G--------------------------	G--------------------------	G--------------------------	G--------------------------	26	rps12 ~ trnV-GAC	IGS
1601	107157	ATATTAG	A------	A------	ATATTAG	ATATTAG	ATATTAG	ATATTAG	ATATTAG	6	rps12 ~ trnV-GAC	IGS
1602	107230	AT	AT	AT	AT	AT	A-	AT	AT	1	rps12 ~ trnV-GAC	IGS
1603	107332	A	A-----	A-----	A-----	A-----	A-----	A-----	AGCAAT	5	rps12 ~ trnV-GAC	IGS
1604	107393	C	C----	C----	C----	C----	CTATT	C----	C----	4	rps12 ~ trnV-GAC	IGS
1605	107411	C	C-----	C-----	C-----	C-----	C-----	C-----	CAAGAG	5	rps12 ~ trnV-GAC	IGS
1606	107516	CTTT	C-TT	CTTT	CTTT	C-TT	C-TT	C---	C---	3	rps12 ~ trnV-GAC	IGS
1607	107576	TTTTG	TTTTG	TTTTG	TTTTG	TTTTG	TTTTG	TTTTG	T----	4	rps12 ~ trnV-GAC	IGS
1608	107591	C	CAAA	CAAA	C---	C--A	C--A	C--A	C--A	3	rps12 ~ trnV-GAC	IGS
1609	107593	AA	AA	AA	AA	AA	A-	AA	AA	1	rps12 ~ trnV-GAC	IGS
1610	107680	G	GCGCAA	GCGCAA	G-----	G-----	G-----	G-----	G-----	5	rps12 ~ trnV-GAC	IGS
1611	107734	C	C---	C---	C---	C---	C---	C-TT	CTTT	3	rps12 ~ trnV-GAC	IGS
1612	107780	A	A----	A----	A----	A----	A----	AATAG	AATAG	4	rps12 ~ trnV-GAC	IGS
1613	107792	AA	AA----	AA----	AA----	A-----	AAAAAG	CA----	CA----	5	rps12 ~ trnV-GAC	IGS
1614	107795	AAT	AAT	AAT	AAT	AAT	AAT	AAT	A--	2	rps12 ~ trnV-GAC	IGS
1615	107840	CG	C-	C-	CG	CG	CG	CG	CG	1	rps12 ~ trnV-GAC	IGS
1616	107946	T	TACGTA	TACGTA	T-----	T-----	T-----	T-----	T-----	5	rps12 ~ trnV-GAC	IGS
1617	107958	C	C---------	C---------	C---------	C---------	CTATACATAA	C---------	C---------	9	rps12 ~ trnV-GAC	IGS
1618	107992	AGGAATAGT	A--------	A--------	AGGAATAGT	AGGAATAGT	AGGAATAGT	AGGAATAGT	AGGAATAGT	8	rps12 ~ trnV-GAC	IGS
1619	109457	G	GGGTT	GGGTT	G----	GGGTT	GGGTT	G----	GGGTT	4	rrn16	exon
1620	109882	GGGTCTT	GGGTATT	GGGTATT	GGGTCTT	GGG-TTT	A----TT	GAGTATT	GGG----	4	rrn16 ~ trnI-GAU	IGS
1621	110427	CG	C-	C-	CG	CG	CG	C-	CG	1	trnI-GAU	intron
1622	110591	TTTC	TTTC--	TTTC--	TTTC--	TTTT--	TTTTTC	T-----	C-----	5	trnI-GAU	intron
1623	110628	G	G-	GC	G-	GC	GC	GC	GC	1	trnI-GAU	intron
1624	110629	CC	CT	CT	CC	C-	CT	C-	CT	1	trnI-GAU	intron
1625	110661	AAAGCAGCAATCAATAGGATTTCCCTTCCTTCCCAAAGGGAAG	AAAGCAGCAATCAATAGGATTTC------CCTTCCTTCCCGAAGGGAAG	AAAGCAGCAATCAATAGGATTTC------CCTTCCTTCCCGAAGGGAAG	AAAGCAGCAATCAATAGGATTTC------CCTTCCTTCCCAAAGGGAAG	AAAGCAGCAATCAATAGGATTTC------CCTTCCTTCCCGAAGGGAAG	AAAGCAGCAATCAATAGGATTTC------CCTTCCTTCCCGAAGGGAAG	A------------------------------------------------	AAAGCAGCAATCAATAGGATTTCCCTAATCCTTCCTTCCCGAAGGGAAG	48	trnI-GAU	intron
1626	110773	TCTAGGGTTGG	TCTAGGGTTGG	TCTAGGGTTGG	TCTAGGGTTGG	TCTAGGGTTGG	TCTAGGGTTGG	TCTAGGGTTGG	T----------	10	trnI-GAU	intron
1627	110844	TG	TG	TG	TG	TG	TG	T-	TG	1	trnI-GAU	intron
1628	111297	AGAAC	AGAAC	AGAAC	AGAAC	AGAAC	A----	AGAAC	AGAAC	4	trnA-UGC	intron
1629	111566	AG	AG	AG	AG	AG	A-	AG	AG	1	trnA-UGC	intron
1630	111731	TGATTCTCCTGTAGCTG	TGATTCTCCTGTAGCTG	TGATTCTCCTGTAGCTG	TGATTCTCCTGTAGCTG	T----------------	TGATTCTCCTGTAGCTG	TGATTCTCCTGTAGCTG	TGATTCTCCTGTAGCTG	16	trnA-UGC	intron
1631	111769	T	T-----	T-----	T-----	T-----	TCCTTA	T-----	T-----	5	trnA-UGC	intron
1632	111773	T	TAGAA	TAGAA	T----	TAGAA	TAGAA	TAG--	TAG--	4	trnA-UGC	intron
1633	111889	C	C------	C------	C------	CTCTATA	C------	C------	C------	6	trnA-UGC	intron
1634	111995	T	C-----	C-----	T-----	C-----	C-----	C-----	CTATGA	5	trnA-UGC ~ rrn23	IGS
1635	112033	TTTATG	TTTATG	TTTATG	TTTATG	TTTATG	TTTATG	T-----	T-----	5	trnA-UGC ~ rrn23	IGS
1636	112111	CGTTA	CGTTA	CGTTA	CGTTA	CATTA	CGTTA	C----	CGTTA	4	trnA-UGC ~ rrn23	IGS
1637	113064	A	A-	A-	A-	A-	AC	A-	A-	1	rrn23	exon
1638	113068	C	CAAAA	CAAAA	C----	CAAAA	CAAAA	CAAAA	CAAAA	4	rrn23	exon
1639	113175	T	T-	T-	T-	T-	T-	T-	TA	1	rrn23	exon
1640	113185	A	A-	A-	A-	A-	A-	A-	AG	1	rrn23	exon
1641	113229	CT	CT	CT	CT	CT	CT	CT	C-	1	rrn23	exon
1642	113629	A	AT	AT	A-	A-	A-	A-	A-	1	rrn23	exon
1643	114991	C	C-----	C-----	C-----	C-----	CTGCGG	C-----	C-----	5	rrn23 ~ rrn4.5	IGS
1644	115502	C	C-----	C-----	C-----	C-----	CCTCTG	C-----	C-----	5	rrn5 ~ trnR-ACG	IGS
1645	115532	ATAAAATG	ATAAAATG	ATAAAATG	ATAAAATG	AGAAAATG	A-------	ATAAAATG	ATAAAATG	7	rrn5 ~ trnR-ACG	IGS
1646	115653	ATCTTAACCCGAATTTCACATCTTCTT	A---------------------------TCTT	A---------------------------TCTT	ATCTTAACCCGAATTTCACATC-----TTCTT	ATCTTAACCCGAATTTCACATCTTCTTATCTT	ATCTT---------------------------	A---------------------------TCTT	A---------------------------TCTT	27	rrn5 ~ trnR-ACG	IGS
1647	115758	T	TG	T-	T-	T-	T-	T-	T-	1	rrn5 ~ trnR-ACG	IGS
1648	115871	T	T-	T-	T-	T-	T-	T-	TG	1	trnR-ACG ~ trnN-GUU	IGS
1649	116033	A	AC	AC	A-	A-	A-	A-	A-	1	trnR-ACG ~ trnN-GUU	IGS
1650	116233	CG	C-	CG	CG	CG	CG	CG	CG	1	trnR-ACG ~ trnN-GUU	IGS
1651	116426	A	A-----	A-----	A-----	A-----	A-----	ATCTCC	A-----	5	trnR-ACG ~ trnN-GUU	IGS
1652	116728	GTAAT	GTCAT	GTCAT	GTAAT	GTCAT	G----	GTCAT	GTCAT	4	trnN-GUU ~ ycf1	IGS
1653	116740	TATGGTCT	TCTGGTC----	TATGGTC----	TATGGTC---T	TATGGTC----	TATGGTCTTTT	C----------	C----------	10	trnN-GUU ~ ycf1	IGS
1654	116800	G	G-	G-	G-	G-	GA	T-	T-	1	ycf1	exon
1655	116818	TAATCG	TAATCG	TAATCG	TAATCG	TAATCG	T-----	TAATCG	TAATCG	5	ycf1	exon
1656	117658	AACT	AACT	AACT	AACT	AACT	AACT	A---	AACT	3	ycf1	exon
1657	118020	ATTT	A---	A---	ATTT	A---	A---	A---	A---	3	ycf1	exon
1658	118463	C	C------	C------	C------	C------	C------	CTTCCTA	C------	6	ycf1	exon
1659	118482	CAAA	C---	C---	CAAA	AAAA	AAAA	AAAA	AAAA	3	ycf1	exon
1660	119710	G	G------	G------	G------	G------	GGAAAAA	G------	G------	6	ycf1	exon
1661	119874	AAAT	AAAT	AAAT	AAAT	AAAT	AAAT	A---	A---	3	ycf1	exon
1662	120828	AAAACCAATT	AAAACCAATT	AAAACCAATT	AAAACCAATT	A---------	AAAACCAATT	AAAACCAATT	AAAACCAATT	9	ycf1	exon
1663	121313	C	C------	C------	C------	T------	C------	CCATCCA	C------	6	ycf1	exon
1664	121528	T	T---------	T---------	T---------	T---------	T---------	TCAAAAAAAG	TCAAAAAAAG	9	ycf1	exon
1665	122161	TAAA	T---	T---	TAAA	T---	T---	T---	T---	3	ycf1	exon
1666	122736	G	GA	GA	G-	GA	GA	GA	GA	1	ycf1 ~ rps15	IGS
1667	122758	C	CA	CA	C-	CA	CA	CA	CA	1	ycf1 ~ rps15	IGS
1668	122774	TA	TA	TA	TA	TA	TA	T-	TA	1	ycf1 ~ rps15	IGS
1669	122780	AAATTCAATCAA	A--------CAA	AAA---ATTCAA	AAATTCAATCAA	A-----ATTCCA	A-----ATTAAA	AAAT--------	AAAT--------	8	ycf1 ~ rps15	IGS
1670	122818	C	C------	C------	C------	C------	C------	CGTATAT	C------	6	ycf1 ~ rps15	IGS
1671	122826	T	TA	TA	T-	TA	TC	TA	TA	1	ycf1 ~ rps15	IGS
1672	122895	TAAAAAAAAA	TAAAAAAAAAAAAAC	TAAA-----------	TAAAAAAAAA-----	TAAAAAAAAA-----	T---AAAAAA-----	TA--AAAAAA-----	T-------AA-----	12	ycf1 ~ rps15	IGS
1673	123205	TAAGTT	TAAGTT	TAAGTT	TAAGTT	TAAGTT	TAAGTG	T-----	T-----	5	rps15	exon
1674	123236	ATTTTGACAAACCTCCTTTTATTATCGAAAGTTAACTCAAATTGCTGAAGCTG	ATTGTTTTGTTTATT------TTT------TTGACAAACCTCG-TTTTTT----------------------------GGGTTTCCCCCCTTTGC----ATTG	ATTGTTTTGTTTATT------TTT------TTGACAAACCTCGTTTTTTT----------------------------TGCTTTCCCCCCTTTGC----ATTG	A---------------------TT------TTGACAAACCTCCTTTTATTATC-----------------------GAAAGTTAACTCAAATTGCTGAAGCTG	ATTGTTTTGTTTATT------------------------------------------------------------------------------ATAGGAAGTG	AGTGTTTTGTTTCTTTTTT-TGTT------TTGACAAACCTTATATACATAACATAGTGATGAATCAGAAAAAACAGATAGGCATTCGGGGAAAAAAGATATG	ATTGTTTTGTTTAGATTTTATTTT------TGGACGAAGCTCGTTTTTCCATTTTCAT-----------------------------------------AGAA	ATTGTTTTGTTTAGATTTTATTTTTTTTTATTGACGAACCTCGTTTT--------------------------------------------------------	71	rps15 ~ ndhF	IGS
1675	123302	TATTTTA	TT----------------------TAGTGTTA	T----------------------------TTA	T-------------------------ATTTTA	TTTGTATAG---------------GAAGTTTA	TTAGTCTAGATATACGTAGACTCTAAATTTTA	TT------------------------ATGTAT	TT------------------------ATA---	28	rps15 ~ ndhF	IGS
1676	123309	GTTCATTGAAAAAATATGTATATGTGATGAA	G--TCT----------------------ATAAC	G--TCT----------------------ATAAC	G--TTCATTGAAAAAATATGTATATGTGATGAA	G-----ATTAGATAAGATCATA-----------	GAGTATAGTATATAAGATAGTAT-----AGATT	GAATGTGATGAATCGGGTAAAA------AAAGA	ATATATTATAAATTTTATAATATATT--ATAAA	22	rps15 ~ ndhF	IGS
1677	123355	TAGATTTAGATTTAGATAAGCGAGAAA	TAAATTATAAATATAGATACAACT----TCTAGAAC	TAGTCTATAAATATAGATACAGCT----TCTAGAAC	TAGATT-TAGATTTAGATAAG--------CGAGAAA	T-----------------------------------	TATAAATTGAGTATATCTATA---------TAAATA	AAAAAGATATGGATATGACTGGACCGACTACAAATA	AAATAAATAAATA---------------TTCTAATA	35	rps15 ~ ndhF	IGS
1678	123395	A	AAATCT	AAATCT	A-----	TTTTTT	TCTTTT	TATGAT	TATTCA	5	rps15 ~ ndhF	IGS
1679	123399	ATATAAATAGTAGTTTAT	ATATACATGTTAGTATATATATATA---AT	ATGTACATGTTAG--TATATAGATA---AT	ATATAAATAGTAGT---------TT---AT	A-----------------------------	ATATA-ATATTATTTTATCT---TT---AG	TTTAAGATTGATTTTTAGCCATATTTAATA	TTTTTTATTGTTTTTTTGTTATCTT---AG	29	rps15 ~ ndhF	IGS
1680	123434	T	A--------------------	G--------------------	T--------------------	T--------------------	T--------------------	AAATCTTTTCTTATTCATTTT	A--------------------	20	rps15 ~ ndhF	IGS
1681	123439	TAGTGTC	TTCTA-------------------------	TTGTATT-----------------------	TAGTGTC-----------------------	A-----------------------------	AGATTTTCTAAAGTATATATAATCTGATTG	ATTCTTTTTT--------------------	TCTTATTTTT--------------------	29	rps15 ~ ndhF	IGS
1682	123452	TA	AA--------------	AT--------------	TA--------------	TA--------------	AA--------------	A---------------	AAAGAATAAAAAACAG	15	rps15 ~ ndhF	IGS
1683	123460	A	AG------AG-T	AG------AG-T	A-----------	AAC-----TG-T	AGTG--TAAG-T	AACTTTTATGTT	AATCTTTATG-T	11	rps15 ~ ndhF	IGS
1684	123474	ACT	ACT	ACT	ACT	ACG	A--	ACT	ACT	2	ndhF	exon
1685	123485	AG	AG	AG	AG	TG	T-	AG	AA	1	ndhF	exon
1686	123994	G	G------	G------	G------	G------	G------	CCTTCTC	C------	6	ndhF	exon
1687	124157	C	C---------	C---------	C---------	C---------	C---------	TAAATTGATA	CAAATTCATA	9	ndhF	exon
1688	124183	TTTTGAT	TTTTTAT	TTTTTAT	TTTTGAT	TTTTTCT	TTTATAT	TTTTTAG	T------	6	ndhF	exon
1689	125700	G	GTTTTA	GTTTGA	G-----	G-----	GT----	T-----	T-----	5	ndhF ~ rpl32	IGS
1690	125745	T	T-----	T-----	T-----	T-----	T-----	TTTCGG	T-----	5	ndhF ~ rpl32	IGS
1691	125785	AAATTAA	A---AAAA	AAACAAAA	AAA-TTAA	AAA-TAGA	AAA-GAAA	AAT-----	AAA-----	5	ndhF ~ rpl32	IGS
1692	125804	C	CA	CA	C-	CA	C-	CA	CA	1	ndhF ~ rpl32	IGS
1693	125820	A	AATTAAT	A------	A------	A------	A------	A------	A------	6	ndhF ~ rpl32	IGS
1694	125845	TA	TATTTTG	TA-----	TA-----	TA-----	TA-----	TA-----	T------	6	ndhF ~ rpl32	IGS
1695	125864	A	A----	A----	A----	A----	A----	AGTTC	AGTTC	4	ndhF ~ rpl32	IGS
1696	125919	A	AGTAGT	A-----	A-----	A-----	G-----	A-----	A-----	5	ndhF ~ rpl32	IGS
1697	125936	TACAGAG	TACAAAG	TACAGAG	TACAGAG	TACAGCG	TACAGAG	C------	CACAGAA	6	ndhF ~ rpl32	IGS
1698	125962	G	G-------	G-------	G-------	G-------	G-------	AAACCAAA	AGACCAAT	7	ndhF ~ rpl32	IGS
1699	125967	CACGACTAAAATG	CA----------A	C-----------C	CACGACTAAAATG	CCCCC--------	CAGACTAAA---G	CACTACTCAA--A	CCCTAATAAA--A	11	ndhF ~ rpl32	IGS
1700	125991	A	A-	A-	A-	A-	A-	A-	AC	1	ndhF ~ rpl32	IGS
1701	126002	A	A------------------------------	A------------------------------	A------------------------------	A------------------------------	A------------------------------	ATAATTTATTATAGTTTATTTATTATTTTAT	A------------------------------	30	ndhF ~ rpl32	IGS
1702	126013	T	TAAAAAGTTTA	TAAAAAGTTGA	T----------	TAAAAAGTTTA	TAAAAACTTTA	TAAAATTTTTT	TAAAATAACTA	10	ndhF ~ rpl32	IGS
1703	126025	TAATTTAATTAAT	TAATTGACTAATTCTCTAATTTAAT	TAATTTACTAATTCTCTAATTTAAT	TAATTT------------AATTAAT	TAATTT----------TACATTAAT	T----------------------TT	CCATTT----------TATTTTTAA	TAATT--------------------	22	ndhF ~ rpl32	IGS
1704	126071	ATT	ATGATAT	ATGATAT	AT----T	AT----T	A------	AT----T	AT----T	6	ndhF ~ rpl32	IGS
1705	126083	A	ATTTCATG	ATTTTATG	A-------	T-------	A-------	C-------	A-------	7	ndhF ~ rpl32	IGS
1706	126118	TGATTG	TCATAA	TCATAA	TGATTG	TCATTA	TCCTTA	C-----	TTATTA	5	ndhF ~ rpl32	IGS
1707	126126	T	TTAACCTA	TTAACCTA	T-------	T-GAGCTA	T-GAGCTA	T-GTTCTA	T-GGTCTA	7	ndhF ~ rpl32	IGS
1708	126144	CAAA	CA-A	C---	CAAA	C--A	A--A	C--T	C--T	3	ndhF ~ rpl32	IGS
1709	126152	AAA	AAA	AAA	AAA	AAC	A--	AAG	AAA	2	ndhF ~ rpl32	IGS
1710	126160	TACTTA	TACTTA	TACTTA	TACTTA	TACTTA	TACTTA	T-----	TACTTA	5	ndhF ~ rpl32	IGS
1711	126179	A	AC	AC	A-	AA	AA	GA	GA	1	ndhF ~ rpl32	IGS
1712	126242	T	T-	T-	T-	T-	T-	T-	TA	1	ndhF ~ rpl32	IGS
1713	126266	TTATATAA	TTAGTAAA	TTATTAAA	TTATATAA	TTATTTAA	TTATTTAA	T-------	TTATTTAC	7	ndhF ~ rpl32	IGS
1714	126279	ATCAGTG	A------	A------	ATCAGTG	ATGAGTC	A-AAGTA	A------	A------	6	ndhF ~ rpl32	IGS
1715	126299	TA	T-	T-	TA	TA	TA	TA	TA	1	ndhF ~ rpl32	IGS
1716	126310	AAAGTAACGGC	TAATTAACT---------TA	TAATTAACT---------TA	AAAGTAACG---------GC	TAGTC----------TTATG	AAATTAACTATGCTATAAAC	T-------------------	TTATTAACT------TAATG	19	ndhF ~ rpl32	IGS
1717	126325	ACTAT	A----	A----	ACTAT	AAATA	AAACA	ATTAG	ATAAA	4	ndhF ~ rpl32	IGS
1718	126352	AAAAT	A----	A----	AAAAT	AAAAT	CAACA	AAAAT	AAAAT	4	ndhF ~ rpl32	IGS
1719	126357	ATTCGTTTTAA	ATTC--GGTTTAA	ATTC--GGTTTAA	ATTC--GTTTTAA	ATTC--GTTTTAA	ATTCCTCTTTTAA	A------------	AGGA-------GT	12	ndhF ~ rpl32	IGS
1720	126377	T	G--------------	G--------------	T--------------	T--------------	T--------------	TTGATAGAGAATTCA	T--------------	14	ndhF ~ rpl32	IGS
1721	126400	AATTTAA	ATTTTAGTTATATGTAAAAT----------------------------------------------------------------------------AAAAAAGTTTTAG	A------------------------------------------------------------------------------------------------------TTTTAG	A------------------------------------------------------------------------------------------------------ATTTAA	ATTTTAGTTGGCTAGTA--------------------------------------------------------------------------------------TTTTAA	ATTTTAG------------------------------------------------------------------------------------------------------	TTCTTTTCCTCATACTAAATTTTGTGAA-------------------------------------------------------------GTGTGAAGATAGTATTCTAT	TGCTTTTCCTCATAGGAGATACCGAAGACATAGACTCAAATGAGGCTATAAACTAAAGATAACAATAAGAATCAATACTAGTTTTTTTTATTTTAAGATAGTATTTTAT	102	ndhF ~ rpl32	IGS
1722	126425	C	A--------	A--------	C--------	C--------	C--------	C-------G	CAGATACAA	8	ndhF ~ rpl32	IGS
1723	126437	A	C-	CA	A-	A-	A-	A-	A-	1	ndhF ~ rpl32	IGS
1724	126438	AAAAAA	AAA--------------AAA	AAA--------------AAA	AAA--------------AAA	AAAAAAACAACAAAATCAGA	AAG--------CAAATCAAC	A-------------------	AAACATAG---------ACT	19	ndhF ~ rpl32	IGS
1725	126468	A	A-	A-	A-	AG	A-	AG	AA	1	ndhF ~ rpl32	IGS
1726	126474	A	A----	A----	A----	A----	A----	ATAGC	ATGTC	4	ndhF ~ rpl32	IGS
1727	126478	TT	TT	TT	TT	TA	T-	TG	TC	1	ndhF ~ rpl32	IGS
1728	126495	AC	A-	A-	AC	AA	AC	AC	AC	1	ndhF ~ rpl32	IGS
1729	126502	A	A----	A----	A----	A----	A----	AAATC	AAATC	4	ndhF ~ rpl32	IGS
1730	126511	A	A-----	A-----	A-----	A-----	A-----	A--TTT	ATCTTT	5	ndhF ~ rpl32	IGS
1731	126531	A	A----	A----	A----	AATTC	A----	AAACT	AAACT	4	ndhF ~ rpl32	IGS
1732	126553	T	C-	C-	T-	TA	TA	T-	A-	1	ndhF ~ rpl32	IGS
1733	126558	T	T------	T------	T------	TACCTAG	T------	T--ATAT	T--CTAT	6	ndhF ~ rpl32	IGS
1734	126589	AAAAA	CAAAA---------	CAAAA---------	AAAAA---------	A-------------	AAAAAG-------G	AAATAAGGAAAAGA	AAATAAGGAAAAGA	13	ndhF ~ rpl32	IGS
1735	126596	A	A-	A-	A-	A-	A-	A-	AG	1	ndhF ~ rpl32	IGS
1736	126602	CT	CT	C-	CT	CC	CC	CC	CC	1	ndhF ~ rpl32	IGS
1737	126609	G	T--	T--	G--	GAA	G--	G--	G--	2	ndhF ~ rpl32	IGS
1738	126627	A	A----	A----	A----	ACATC	A----	A----	A----	4	ndhF ~ rpl32	IGS
1739	126651	C	CT	CT	C-	C-	C-	CT	CT	1	ndhF ~ rpl32	IGS
1740	126869	TTCTTT	TTCT-----TT	TTCT-----TT	TTCT-----TT	CT-------TT	TTCTTTTAGTT	CT-------TA	T----------	10	rpl32 ~ trnL-UAG	IGS
1741	126888	C	C-----	C-----	C-----	G-----	AATACC	C-----	C-----	5	rpl32 ~ trnL-UAG	IGS
1742	126946	A	A-------------	A-------------	A-------------	A-------------	A-------------	TATGAG--------	TATCAGTATGAGTT	13	rpl32 ~ trnL-UAG	IGS
1743	126962	GATCTAGTTA	G----------	G----------	GATCTA-GTTA	GA-----TATA	GATCTAGTATA	GATATG-GATA	GATATG-CATA	10	rpl32 ~ trnL-UAG	IGS
1744	126973	T	T-----	T-----	T-----	C-----	T-----	T-----	TCTAAG	5	rpl32 ~ trnL-UAG	IGS
1745	126990	TC	T--	T--	TC-	TTA	TTC	TTG	TTA	2	rpl32 ~ trnL-UAG	IGS
1746	126992	TA	TA	TC	TA	TA	TA	A-	GC	1	rpl32 ~ trnL-UAG	IGS
1747	127000	CTCTAAC	CTATAATATA	C---------	CTCTAAC---	CTATAAA---	CTCTAAA---	CTCTAAA---	CTATAAC---	9	rpl32 ~ trnL-UAG	IGS
1748	127013	GGCGTG	ATCGTG	ATCGTG	GGCGTG	GTCGTG	GTTGGG	G-----	GA-ACC	5	rpl32 ~ trnL-UAG	IGS
1749	127031	CTT	C---	C---	CT-T	C--T	T--T	ATAA	ATTA	3	rpl32 ~ trnL-UAG	IGS
1750	127039	CTA	CTA	CTA	CTA	CTA	T--	CTA	CTA	2	rpl32 ~ trnL-UAG	IGS
1751	127055	TTGTTT	TTGTTTACTTAAC---AAAAATAAAAGAAAAAA	TTG-------AAC---AAAAATAAAAGAAAAAA	TTGTTT---------------------------	TTGATTTGTTT------TAAATAAAAGAAAAAA	TTTATTTGTTTACTTAACAAATAAAAGAAAAAA	T--------------------TAAAAGAAAAAA	TTTTCAT---------TCAAATAAAAGAAAAAA	27	rpl32 ~ trnL-UAG	IGS
1752	127068	AGTGTATTTTCTTAGA	A---------------------------------------------------GTCTCATTTTTAAAT---------------------	A---------------------------------------------------GTCTCATTTTTTAAT---------------------	A---------------------------------------------------GTGTATTTTCTTAGA---------------------	A------------------------------------------------------TTCTCGTTTAATTAAAAATGCGATGCGATAATA	AAATTCTATCCGAATGCAATTGGATCTAGTATAGTATGAACTGGCGATCAGATTTTTCTTTTTTAATATAATTTTATATTAGATAAGA	AT--------------------------------------------------------------------------------------	AT--------------------------------------------------------------------------------------	86	rpl32 ~ trnL-UAG	IGS
1753	127096	TTGATTTATTTTTTAGAATTTCAATCGTGTTAGTTTTAGTTGGGCTTACTCAATTTTTAGAAAAACTAAACAAAAAAAATTTAAACTATTAATTTTATCTAAGTCAA	TTGATTTATTATTGAGAATATCTTTCGTTTTATTTTGAGTTCCCTTTACTCAAATTTTCTAAACAACTAAACAAAAAAAAAATAAAACTATTTAGGTTGTGTAACTGAA	TTCATTTATTATTGAGAATATCTTTCGTTTTATTTTGAGGTCCCCTTACTCAAATTTTCTAAACAACTAAAC--AAAAAAAATAAAACTATTTAGGTTGTGTAACTGAA	TTGATTTATTTTTTAGAATTTCAATCGTGTTAGTTTTAGTTGGGCTTACTC-AATTTTTAGAAAAACTAAAC-AAAAAAAATTTAAACTATTAATTTTATCTAAGTCAA	TTCATTTATTCTTTAGAATGTCAATCGTGTGATTTTTATTTAACCTAAGTC-AATTTTTAGAAAAAACGAAC---CAAAAAGTTAAACTATTAATTGTCTGTAAGTCAA	TTCATTTCTTCTTTAGAATTTCAATCGTGTCATTTTTATTTACCGTAACTC-AATTTTGAG-AAAACTAAAC---AAAAAAGTGAAACTAGTAATTTTGCGTAAGTCAA	T------------------------------------------------------------------------------------------------------------	TT--TTTTTTCAAAAGAATTTCAATATGGTAATTTTGATTTACCCCAACTCAATTTTTACAAAAAACT-------ACAAAATTGAAACTAGTCATTTTTTTT--GTAAA	108	rpl32 ~ trnL-UAG	IGS
1754	127207	ACATG	A----	A----	ACATG	AAACT	ACACT	ACACT	ACCAT	4	rpl32 ~ trnL-UAG	IGS
1755	127232	C	C-	C-	C-	C-	C-	C-	CT	1	rpl32 ~ trnL-UAG	IGS
1756	127236	TT	TTG------------TTA	TTG------------TTA	TT----------------	T--------------ATA	TTGTTATAGTCGAGGTTA	TTGATAT-----------	TTGTTAT-----------	16	rpl32 ~ trnL-UAG	IGS
1757	127241	CTAGT	CTAGT	CTAGT	CTAGT	CTAGT	C----	GTAGT	TTAGT	4	rpl32 ~ trnL-UAG	IGS
1758	127269	ATTAC	ATGAC	ATGAC	ATTAC	A----	ATGAC	AGTAA	AGTAA	4	rpl32 ~ trnL-UAG	IGS
1759	127287	TGCAATA	TAATCCCTAA	TAATCCCTAA	TG---CAATA	CA---CACTA	CG---TAATA	CG---TAATA	T---------	9	rpl32 ~ trnL-UAG	IGS
1760	127310	ACTCT	ACTCT	ACTCT	ACTCT	ACTCT	ACTCT	A----	ACCAT	4	rpl32 ~ trnL-UAG	IGS
1761	127330	C	C---	C---	C---	T---	C---	TCAA	T---	3	rpl32 ~ trnL-UAG	IGS
1762	127337	AACTTA	A-----	AACAAG	AACTTA	AACAAG	AACAAG	AG----	AACAAC	5	rpl32 ~ trnL-UAG	IGS
1763	127351	A	T-----	T-----	A-----	C-----	C-----	TTTAAA	C-----	5	rpl32 ~ trnL-UAG	IGS
1764	127415	T	T-	T-	T-	TC	TC	TC	TC	1	trnL-UAG	exon
1765	127505	G	GTATAAC	GTATAAC	G------	G------	G------	G------	G------	6	trnL-UAG ~ ccsA	IGS
1766	127521	AGAT	A-------GAT	A-------GAT	A-------GAT	AATA-------	ATTATTTAGAT	A-------TAG	A-------TAT	7	trnL-UAG ~ ccsA	IGS
1767	127547	CAATGT	TAAT-------------------------------GT	TAAT-------------------------------GT	CAAT-------------------------------GT	TAATGTAAATCAATTCGCCATTTTTATTCTGTAATGT	TAAT--------------------------------T	T------------------------------------	TAAT------------------------------TGT	36	trnL-UAG ~ ccsA	IGS
1768	128169	A	A------	A------	A------	A------	A------	ACGTTTT	ACATTTT	6	ccsA	exon
1769	128184	T	T------	T------	T------	T------	TTTCGTC	TTTC---	TTTC---	6	ccsA	exon
1770	128527	A	T-----	T-----	A-----	ATTAAG	A-----	A-----	A-----	5	ccsA	exon
1771	128548	A	ATAGTC------------AA	ATAGTC------------AT	A-------------------	CTATTGG---------AAAT	TTATTTT---------CAAA	ATAAACTTTT----TCTCAA	ATAAACTTTTTAAATTTAAA	19	ccsA ~ ndhD	IGS
1772	128555	TCA	C--	C--	TCA	AAA	TAA	T-A	A-T	2	ccsA ~ ndhD	IGS
1773	128562	AAATT	AAATC	AAATC	AAATT	A----	AAATT	AAAGG	AAATC	4	ccsA ~ ndhD	IGS
1774	128577	CAAATAACTTCTTTTTGTGTCATT	CAAAGAAAGAAA---AAATGTTGTGTCATTCATTTTTTTTTTTCAT---	GAAAGAAAGAAA---AAATTTTGTGTCATTCATTTTTTTTTTTTTTTCA	CAAATAA-----------------------CTTCTTTTTGTGTCATT--	CACAAACAAATAACGGAATTTTTTGGCA---------------------	CAAAAA---------AGATTTTGTGTCA---------------------	T-----AAAG-----AGATTTTGTGTCA---------------------	TAAAGGAAAG-----AAAATTTGTGTAA---------------------	28	ccsA ~ ndhD	IGS
1775	128603	TT	TT-----	TT-----	TT-----	TT-----	TT-----	TTGGTTG	T------	6	ccsA ~ ndhD	IGS
1776	128616	CT	C-	C-	CT	CT	CT	CT	CT	1	ccsA ~ ndhD	IGS
1777	128620	T	T----	T----	T----	T----	T----	T-TGA	TGTCT	4	ccsA ~ ndhD	IGS
1778	128628	T	C-	A-	T-	AA	TA	AA	CA	1	ccsA ~ ndhD	IGS
1779	128643	AA	AA	AA	AA	AA	AA	AC	A-	1	ccsA ~ ndhD	IGS
1780	128646	TGTG	TGTG	TGTG	TGTG	AGTG	A---	ATTG	CTTT	3	ccsA ~ ndhD	IGS
1781	128656	A	AATAAT	A-----	A-----	AAAAAA	AATGTA	A-----	A-----	5	ccsA ~ ndhD	IGS
1782	128659	A	A-	A-	A-	A-	A-	A-	AC	1	ccsA ~ ndhD	IGS
1783	128672	TCAAT	TCAAG	TCAAG	TCAAT	TCAAT	TCAAT	T----	T----	4	ccsA ~ ndhD	IGS
1784	128689	CTGAGA	C-----	C-----	CTGAGA	A-----	C-----	C-----	C-----	5	ccsA ~ ndhD	IGS
1785	128708	GCCCTTTTTTTA	TCCTTTTTTT------------------	GCCCTTTTTT------------------	GCCCTTTTTT----------------TA	GTCCTTTT--------------------	GCGTTTTT--------------------	C-------------------------TA	CGCTTTTATTCATGAAGACTATCTATAA	25	ccsA ~ ndhD	IGS
1786	128730	G	G-	G-	G-	G-	GA	G-	G-	1	ccsA ~ ndhD	IGS
1787	130261	CCAGAA	CCAGAA	CCAGAA	CCAGAA	CCAGAA	CCAGAA	CCAGAA	C-----	5	ndhD ~ psaC	IGS
1788	130297	TA	T-------G	T-------G	T-------A	T-------A	T-------A	TGATGGATA	T--------	8	ndhD ~ psaC	IGS
1789	130309	G	GT	GT	G-	GT	GT	GT	GT	1	ndhD ~ psaC	IGS
1790	130313	TTGTCA	TTGTCA	TTGTCA	TTGTCA	TTGTCA	TTGTCA	TTGTCA	T-----	5	ndhD ~ psaC	IGS
1791	130331	G	GAATCA	G-----	G-----	G-----	G-----	G-----	G-----	5	ndhD ~ psaC	IGS
1792	130351	ATT	A-T	ATT	ATT	A-T	A--	ATT	ATT	2	ndhD ~ psaC	IGS
1793	130354	TTT	TTT	TTT	TTT	TTT	TTT	TTA	T--	2	ndhD ~ psaC	IGS
1794	130357	TTTG	T---	T---	TTTG	T---	T---	TT--	TT--	3	ndhD ~ psaC	IGS
1795	130644	T	T-	T-	T-	T-	T-	TA	TA	1	psaC ~ ndhE	IGS
1796	130661	G	GTT	GTT	G--	G--	G--	G--	G--	2	psaC ~ ndhE	IGS
1797	130686	A	A----	A----	A----	A----	A----	A----	AATAC	4	psaC ~ ndhE	IGS
1798	130726	AT	A---	A---	A--T	A--T	A--T	A-TT	ATTT	3	psaC ~ ndhE	IGS
1799	130735	TA	TA	TA	TA	AA	A-	TA	TA	1	psaC ~ ndhE	IGS
1800	130796	G	G-------	G-------	G-------	C-------	TCAGCAAA	C-------	C-------	7	psaC ~ ndhE	IGS
1801	130821	ACATC	A----	A----	ACATC	A----	A----	A----	C----	4	psaC ~ ndhE	IGS
1802	130857	T	T----------------------------	G----------------------------	T----------------------------	A----------------------------	A----------------------------	TTACATCCTAATACTAATTAATACAAAAA	T----------------------------	28	psaC ~ ndhE	IGS
1803	130865	TAACCAAGAAT	TAAAAAAAAAA-----------------------------------------------------TCA	TAAAAAAAAAAAATCA---------------------------------------------ATGACA	TAACCAAGAAT--------------------------------------------------------	T-------------------------------------------------------------ACAAA	CAATGACAATATATGATAATAAGACAATATACATATAATAAATTCCTATATATAATAAATTAATAAA	AACGATAAAAA-----------------------------AACTTCCGAATATAA------ATGTAA	AACTAT-AAAA-----------------------------AACTTACGAATATAA------ATGTAA	61	psaC ~ ndhE	IGS
1804	130877	TGGATGT	TGAAATG	TGAAATG	TGGATGT	AGGAATT	GTTAATT	T------	TGTAATA	6	psaC ~ ndhE	IGS
1805	130890	A	T----	T----	A----	A----	A----	A----	AAAAT	4	psaC ~ ndhE	IGS
1806	130922	G	AA------------------AAATTGTGT	CA------------------AAAATGTGT	G----------------------------	TCGTATCACTTAGGCCTAATTAATTGTAT	TC-----------------------GTAT	TG-----------------------GTAT	TC-----------------------TTAT	28	psaC ~ ndhE	IGS
1807	130924	A	A------------	A------------	A------------	A------------	A------------	A------------	AAATCTTATTATT	12	psaC ~ ndhE	IGS
1808	130939	TT	AT-TCATTTACTATTC---TAG	AT-TCATTTACTATTC---TAG	TT--------------------	TTGACTATTACTATTT---TAT	TT-TCATTTACTAGTT---TAT	TA------TATTGACT------	T-------TATTAATTAAATTG	17	psaC ~ ndhE	IGS
1809	130968	GTACTGTACTTATTCTTTTTTATTAGTTTTTATT	GTTA---TTGTACTTCTTTTTTTTTA--ATCTTTGATT	GTTA---TTGTACTTATTTTTTTTT---ATCTTTGATT	G-TA---CTGTACTTATTCTTTTTTATTAGTTTTTATT	A-------------TACTTTTTTTTT------------	G-------------TCCTTTTTTTAG------------	ATTAAATAGAATTCTAATTTTATTTA--ATTTTTTATT	ATTA--------------------------TTTTATTT	24	psaC ~ ndhE	IGS
1810	131008	ATTATT	A----T	A----T	ATTATT	A-----	A-----	A-----	A-----	5	psaC ~ ndhE	IGS
1811	131044	C	C-	C-	C-	C-	C-	A-	AC	1	psaC ~ ndhE	IGS
1812	131072	T	G-------------------------	G-------------------------	T-------------------------	T-------------------------	T-------------------------	T-------------------------	TACACTTAATATACACTTAGTATTAG	25	psaC ~ ndhE	IGS
1813	131100	A	A-	A-	A-	AC	A-	A-	A-	1	psaC ~ ndhE	IGS
1814	131111	G	C------	C------	G------	G------	G------	GGATGAT	G------	6	psaC ~ ndhE	IGS
1815	131139	A	AT	A-	A-	A-	A-	AT	AT	1	psaC ~ ndhE	IGS
1816	131156	A	A----	A----	A----	AATAT	AAAA-	A----	A----	4	psaC ~ ndhE	IGS
1817	131165	ATACC	A------TATG	A------TATG	A------TACC	C------TATG	A------TATG	T----------	TATATGTTGTA	10	psaC ~ ndhE	IGS
1818	131175	C	CTTTT	CTTTT	C----	C---T	C---T	ATATT	TTTAT	4	psaC ~ ndhE	IGS
1819	131191	A	A------	A------	A------	A------	AACTAGT	A------	A------	6	psaC ~ ndhE	IGS
1820	131206	AATTAATAGATTTTTAATTGGATTTTT	GA-T-------------ATAAAATATAAAATTGAATTATTAT	G---------------------ATATAAAATTGAATTAGTAT	AATT-------------AATAGATTTTTAATTGGATT--TTT	TAGATATATTAAATTGAAATATCTATTAAATTGAATTATTAT	TAAA--------------------ATGGAATTCTTTTATTAC	TGTA--------------------------------------	TGTA--------------------------------------	38	psaC ~ ndhE	IGS
1821	131237	AGTTTATAAGGTCTTTTTCTGTTTATTGAAGATAT	AGGTTAT-AGTTATTTTTCTTTTTA----------GTAG	AGTTTAT-AGTTCTTTTTCTTTTTA----------GTGG	AGTTTATAAGGTCTTTTTCTGTTTATTGAA----GATAT	ACTTAAT-AGTTCTTTTCCTGTTTATTGATTGAGGATAT	AATTTAT-AGTTCTTTGACTGTTTATTGAT----GATAT	ATTTTAATAGTATTATTTTTCTTTAT------ATTCTAT	A--------------------------------------	37	psaC ~ ndhE	IGS
1822	131276	C	C-----	CTATAA	C-----	C-----	C-----	TCTTTA	TATTTA	5	psaC ~ ndhE	IGS
1823	131287	GAA	CAA	CAA	GAA	CAA	C--	ATA	ATA	2	psaC ~ ndhE	IGS
1824	131292	G	ATAAAAA	ATCAAAA	G------	A----AG	A----AG	ACAAGTA	AATTATA	6	psaC ~ ndhE	IGS
1825	131298	AATTAAG	A-------ATGAAG	A-------ATGAAG	A-------ATTAAG	A-------TTAAAG	A-------ATAAAA	AAGTATATAATAAC	A-------------	13	psaC ~ ndhE	IGS
1826	131340	GATAGAAATAG	GATAT---------	GATAG---------	GATAGAA---ATAG	GAG---------AT	GAATGAATAGATAG	G-------------	G-------------	13	psaC ~ ndhE	IGS
1827	131368	AC	AC-----	ACCATTA	AC-----	A------	AC-----	AC-----	AC-----	6	psaC ~ ndhE	IGS
1828	131376	T	TAATG	TAATG	T----	T----	G----	T----	T----	4	psaC ~ ndhE	IGS
1829	131392	C	T---	T---	C---	GTAA	G---	G---	G---	3	psaC ~ ndhE	IGS
1830	131773	T	T-----	T-----	T-----	T-----	TTGTGA	TTA---	TTA---	5	ndhE ~ ndhG	IGS
1831	131775	AAA	AAA	AAA	AAA	AAA	AAA	A--	ATT	2	ndhE ~ ndhG	IGS
1832	131790	TG	TG	TG	TG	TG	TA	T-	T-	1	ndhE ~ ndhG	IGS
1833	131811	AATTTA	AATTTT	AATTTG	AATTTA	AATTTC	A-----	A-----	C-----	5	ndhE ~ ndhG	IGS
1834	131836	AA	AA	AA	AA	GA	G-	GA	GA	1	ndhE ~ ndhG	IGS
1835	131842	AC	C-----T	A-----T	A-----C	A-----A	A-----A	ATCAAAT	A------	6	ndhE ~ ndhG	IGS
1836	131844	TA	C-	C-	TA	TC	TA	TA	TA	1	ndhE ~ ndhG	IGS
1837	131852	T	T-----	T-----	T-----	T-----	T-----	T-----	TCAGAA	5	ndhE ~ ndhG	IGS
1838	131874	C	C-	C-	C-	CA	C-	A-	C-	1	ndhE ~ ndhG	IGS
1839	131876	AAAATAAAATGAA	AACAAGTAGTTGGCTTTATTTATT-----TATACACAA-GAGTTA	AACAAGTAGTTGGCTTTCTTTATT-----TAGACACAA-GAGTTA	A-------------------------------AAATAA-AATGAA	AACAAGTATTTGGCGTTATTTCT-----------------AGACA	AACAAGTATTTCGCATTATTGAT-----------------AGACA	AACAAGTACTT----------------------------------	AACAAGTACCTTGTAATACTTTTTTATATTATATACAAGTATACA	34	ndhE ~ ndhG	IGS
1840	131899	GTTAAATATCATATTTATAAAATATATGATATGATAAATTTGA	TATAACTATCAGTTATATAATTTAATTTGCAAAAATAACCCAATCACGAC-A--AAAAGTCTTCCATTATACCCCCTTATAAAGGTCTTCCAATAACATAATAGATGACAAGACAAAACCCT	GATAACTATCAGTTATATAATTTAATTTGCAAAAATAACCCAATCGCGACAA--AAAAGTTTTCCATTATA--CCCTTATAAAGGTCTTCCAATAACATAATAGATGACAAGACAAAACCCT	GTTAAATATCATATTTATAA-------------------------------------------------------------------------------AATATATGATATGATAAATTTGA	GATAACTATCACTTATATGAATT-------GTAAATAACCCAATTGAGACAAACAAAAAATCTTCATTATA--CCATTCAAAATGTTTTTCAATAATATAATACATGATAATAACTAGCTCT	GAGAAATATCACTTATATTAGTT-------GTGACTGACCCAATTGAGACAA--AAAAATCTTCCATTATC--CCATTCCAAATGTCTTACAATAACAAAATACATGACAATAAAAACCTAC	T---------------------------------------------------------------------------------CTGTCTTC--------------------------------	TATAAATATAATTCATATGAGCT-------ATAAATAGCCCAATTTAAAGGA--AAAG----------------------AAATGTCTTCCAAT-----AATACATGACAACAACAAAATGG	110	ndhE ~ ndhG	IGS
1841	131942	TCAT	TCTT----------------	TCCT----------------	TCAT----------------	A-------------TTAATA	ACCTTTTCCAAAATTTCATA	ACCC---------CTTGCTA	ACTT---------CTTGCTA	16	ndhE ~ ndhG	IGS
1842	131956	C	G---	G---	C---	GGTT	G---	T---	T---	3	ndhE ~ ndhG	IGS
1843	131958	T	TTCTC----------TATTGTATTAAGATT-CAAA-----TGTGGTTATATGAAA-------------TTAAATAG--------------------------------------------------------------------------ATTGA	TTCTC----------TATTGTATTAAGATT-CAAA-----TGTGGTTATATGAAA-------------TTAACTAG--------------------------------------------------------------------------ATTGA	T----------------------------------------------------------------------------------------------------------------------------------------------------------	TTATC----------TATTGTATTAAGATTCCAAA-----CGTGGGTATATCAAA-------------TTAAATAGTAGTT---------ATTGAAGTCTCCTATTTCTAA---CTAGGCTATGAGAGATTTCATCATCAAAAAAAAACTATT--	TTCCG----------TATTGTCTTCAGATTCCAAA-----TGTGGCTATATCCAA-------------ATAAATAGTATTT---------AGTGAAGTCTCATATTTACAAAATATATGATATGCAAAATTTAATCAT------AAGACTATT--	TTACCTTAAC-----TATTGTATTAAAATTTACAA-----TTTGACTATATTAAAAAGTCATTTTTATATAAGTGTTATATTAATAATGTATTAAATTTTTTTATTTCTCATATAAATTTATCATGTAAGATAAT-----------------T--	TTATCTTAACTTAAGTATTTTATTAAAATTAAAAAAACTTCTTTACTATATTAAG-------TATTATTTAAGTAGTATATTATTATTTAAGTAG---TATATATATATGATATATATTTTATATAAAATATAATTATAA----------AAT--	132	ndhE ~ ndhG	IGS
1844	131971	AGCATAAAAG	AG----ATAT	A---------	AGCATAAAAG	AGCATAAAAG	AGGCTAAAAG	CTC----AAG	ATCATATAAT	9	ndhE ~ ndhG	IGS
1845	131981	AAGACGAATAT	GATATGAGAAT---------------------------------------	GATATGAGAAT---------------------------------------	AAGACGAATAT---------------------------------------	AAGACTAATAT---------------------------------------	AAGACTAATATTCATATTATAGACTAATACTCATAGTATAATATTATTAA	A-------------------------------------------------	A-------------------------------------------------	49	ndhE ~ ndhG	IGS
1846	131995	ATATT	A----	A----	ATATT	ATATT	ATATT	ATATT	ATATT	4	ndhE ~ ndhG	IGS
1847	132375	T	T-	T-	T-	T-	TA	T-	T-	1	ndhG	exon
1848	132409	A	A--------------------------------------------------	A--------------------------------------------------	A--------------------------------------------------	A--------------------------------------------------	ATATTTCCCCGAATAGTTGTTATATTAGGTGGCCCTGGAGTAGTTTTATTT	A--------------------------------------------------	A--------------------------------------------------	50	ndhG	exon
1849	132551	AATAGAT	TATAGATA	TATAGATA	AATAGAT-	A----AT-	AT-AGAT-	A-------	A-------	7	ndhG ~ ndhI	IGS
1850	132561	TAT	TAT	TAT	TAT	TAT	TAT	T--	TAG	2	ndhG ~ ndhI	IGS
1851	132571	GA	TA	GA	GA	GA	G-	GA	GA	1	ndhG ~ ndhI	IGS
1852	132582	T	T--	T--	T--	T--	T--	T--	TGA	2	ndhG ~ ndhI	IGS
1853	132603	GA	AA	AA	GA	GA	TA	G-	GA	1	ndhG ~ ndhI	IGS
1854	132606	A	AAGTTCTTAAATCC	AAGTTCTTAAATCC	A-------------	A-------------	A-------------	AA------------	AA------------	13	ndhG ~ ndhI	IGS
1855	132619	T	T---	T---	T---	T---	T---	T---	TTTG	3	ndhG ~ ndhI	IGS
1856	132621	TTTGTTCTGTATATGTTACAATTGGATTAAATCTTAATCCAGTATTAATTGTGGATTGTGTGTATATATGAAAATCTTTTTTTGTCTATTAGTTTTTTTCAATTAAATTTATATTATTCAATTTTATTGTCATTTTTTTGTT	TTT----------------------------------------------------------------------------------------------------------------------------------------------------------------------------------TCTTTTTGTT	T--------------------------------------------------------------------------------------------------------------------------------------------------------------------------------------TTTTTGTT	TTTGTTCTG-TATATGTTAC------AATTGGATTAAATCTTAATCCAGTATTAATT------GTGGATTGT----GTGTATATA-TGAAAATCTTTTTT--------TGTCTATTAG---------------------TTTTTTTCAATTA--AATTTATATTATTCAATTTTATTGTCATTTTTTTGTT	TTT--TCTG-TATATGTTAC------CCTGGGATTAAATATTAATCCAGTATTAATT------GTGGCTTGTTTTAGTGTATATA-GGAAATTCTTTTTT--------TGTCTATTAGAATAGAATAATGGGCGTATGTTTGTTTTTAATTGACATTTTTTTTTATTCAATTGTTTTTTAGTGCCTTTTTT	TTT--TTCGCTATATGTTAC------AATTGGATTAAATCTTAATCCTGTATTAATT------GTGGATTCTTTTAGTGTCTATATGAAAATCTTTTTTT--------TGTCTATTA--------------------------------------------------------------------------	TTT-TTCTC-TATATGTTACCTCAATAATGGGATTA---------CCAGTGTTAATTTATCTAGTGGGTTATTTTATTCCATATAGTTATATATTTTATATATAGATATATTTATTA-----------TATCTATA---TTGTTTT----------TTTATTATATCTATATGTTT----ATGTTTTTTTT	TTT-TTCTG-TCTATGTTACGTCACTAATTGGATTAAATCTTAATCCAGTGTGAATTTATGTAGTGGATTATTGTAT---ATATATTTATAT----------------TCTCTATTA-----------TATGTATATGTTTTCTTT----------TTTTTTTTATTAAAATTTAT----ATAATATATAA	158	ndhG ~ ndhI	IGS
1857	132780	AGTTATT	A----------------------------------------	A----------------------------------------	AG----------------------------------TTATT	A----------------------------------------	A----------------------------------------	AGACATTTTT-------------TTTTCAATTTATTCCATT	AAACATTATTAATAATTTATTAAAATTGAATTTAAATAGTT	40	ndhG ~ ndhI	IGS
1858	132799	A	A-----------------------	A-----------------------	A-----------------------	A-----------------------	A-----------------------	AAAAATATCTATATGAAAGAGATA	TTTAGTTTTT--------------	23	ndhG ~ ndhI	IGS
1859	132802	ACTATCTCTATGAAATT	A---------------------	A---------------------	ACTATCTCTATGAAATT-----	TT--------------------	TTTAT-AATATAATATTTCTAA	AATATCTATATGAAATA-----	TTTATATATATCAAATA-----	20	ndhG ~ ndhI	IGS
1860	132830	TATACTA	T------	T------	TATACTA	TAAACTC	TAAACTG	TCAA---	AAAA---	6	ndhG ~ ndhI	IGS
1861	132849	AATATCTCAAATAT	AATAT----CTGAAAAAAAAT	AATAG----CTG--AAAAAAT	AATAT----CT---CAAATAT	AATAT----CT---CAACTAG	AATATATCACT---CAAATAT	ACTAT-----------ATCAT	A--------------------	17	ndhG ~ ndhI	IGS
1862	132871	AAAA	AAAA-	AAAA-	AAAA-	AAAAC	GAAAA	A----	A----	4	ndhG ~ ndhI	IGS
1863	132883	AT	ACTC-TT	AC-----	AT-----	ACTCATT	TTTTTTT	A------	GTCTTAC	6	ndhG ~ ndhI	IGS
1864	132885	TCAG	TCTT	TCTT	TCAG	TGTA	T---	CGAT	TTAT	3	ndhG ~ ndhI	IGS
1865	132936	AT	AG	AG	AT	AT	A-	AT	AT	1	ndhI	exon
1866	132978	AT	AT	AT	AT	AT	A-	AT	AT	1	ndhI	exon
1867	133450	AAGTT	AA-GTT	AA-GTT	AA-GTT	AA-GTG	A-----	AAAGTT	AAAGTT	5	ndhI ~ ndhA	IGS
1868	133471	GTCTTG	GTCTTG	GTCTTG	GTCTTG	GTCTTT	G-----	GTCTTG	GTCTTC	5	ndhI ~ ndhA	IGS
1869	133477	TTTGAT	TTTGAT	TTTGAT	TTTGAT	TTTTAT	TTTTAT	T-----	TTTGAG	5	ndhI ~ ndhA	IGS
1870	133497	T	T-	T-	T-	T-	TA	T-	T-	1	ndhI ~ ndhA	IGS
1871	133503	AG	A-	A-	AG	AG	AG	AA	AA	1	ndhI ~ ndhA	IGS
1872	133507	TTATCTTAGTCTAA	TTAACTTAATCTAG	TTAACTTAATCTAG	TTATCTTAGTCTAA	TTAACTTAGTGTCG	TTAGCTTAGTCTAG	T-------------	TTA--------TAG	13	ndhI ~ ndhA	IGS
1873	133529	TA	TA	TA	TA	TA	TA	T-	C-	1	ndhI ~ ndhA	IGS
1874	134148	C	C--	C--	C--	C--	C--	C--	CAT	2	ndhA	intron
1875	134156	TT	AT-----------	AT-----------	TT-----------	TT----------C	T------------	TTTTAAGGCCGAC	TTTAAGGACTAGT	12	ndhA	intron
1876	134158	TTGCA	C--CG	C--CG	TTGCA	TTGCG	TTGCG	TTTAG	TTT--	2	ndhA	intron
1877	134174	T	T--	T--	T--	T--	TTA	A--	A--	2	ndhA	intron
1878	134181	TACTGG	TACTGG	T-----	TACTGG	TATTGG	TATTAG	TATTGG	TATTGG	5	ndhA	intron
1879	134188	TAATA	T-----	T-----	TAAT-A	T-----	TAATAA	T-----	T-----	5	ndhA	intron
1880	134211	T	T-	T-	T-	TA	TG	CG	TG	1	ndhA	intron
1881	134218	C	C-	T-	C-	T-	CA	C-	C-	1	ndhA	intron
1882	134252	TT	TG	TG	TT	TC	TC	TA	T-	1	ndhA	intron
1883	134290	AT	A-	A-	AT	AT	AT	AT	AA	1	ndhA	intron
1884	134292	TAA	AAA	AAA	TAA	TTA	TAA	TCA	T--	2	ndhA	intron
1885	134327	GCA	TCA	TCA	GCA	T-A	T-A	TCA	TT-	1	ndhA	intron
1886	134346	T	G------------	G------------	T------------	TTTTTATTGTATT	TTTTTCTTG----	C------------	C------------	12	ndhA	intron
1887	134354	TT	TC	T-	TT	TT	TT	TT	TT	1	ndhA	intron
1888	134361	T	T-----	T-----	T-----	T-----	T-----	T-----	CGGACA	5	ndhA	intron
1889	134384	TTATTAC	TTAT----TAC	TTAT----TAC	TTAT----TAC	TTATTACATAC	TTAT----TAC	TA------TTA	C----------	10	ndhA	intron
1890	134407	GATACAAAAT	GATACA-------------------------------------------------------------------------------------------------------------	GATACA-------------------------------------------------------------------------------------------------------------	GATACAAA---------------------------------------------------------------------------------------------------------AT	GATACAAA---------------------------------------------------------------------------------------------------------A-	G------------------------------------------------------------------------------------------------------------------	TCTACAAATTTATCAAGAATCTTATCATAAGATAAGAATTGCCTATCTCTGGATGTAGTAAACAAACACTAACTAAATATTAGTTATTATTCAGTTTGTTTACCGCTATACATAT	GTTACAAATTTATCAATGATCATATCATAAGATATTAATTGCATATGTATGGATGCAGTAAACAAACAATAAGTAAATATTAGTTATTATTCATTTAGTTTCCCGCTATACATAT	114	ndhA	intron
1891	134441	T	TAACTG	TTACTG	T-----	T-----	T-----	T-----	T-----	5	ndhA	intron
1892	134465	GGGGGTGCTATAAAATAAAA	AA-------------------GGTTA	AA------A--------AAAGGGTAA	GG------GGGTGCTATAAAATAAAA	GG------AGGTGCTA------TAAA	GGGGTGCTGGGTGCTA-------AAT	AGGG----GGGTGCTCTG--------	A--G----GGGTGCTCTG--------	13	ndhA	intron
1893	134522	TTA	TTA	TTA	TTA	TTA	T--	TTA	TTA	2	ndhA	intron
1894	134626	ATCTCT	CCCTCT	CCCTCT	ATCTCT	ACCTCT	ACCTCT	ACCTCT	A-----	5	ndhA	intron
1895	134632	TTTG	T---	T---	TTTG	TTTG	TTTG	TTTC	TCTC	3	ndhA	intron
1896	134653	ATCTC	ATCTC	ATCTC	ATCTC	ATCTC	ATCTC	G----	ATCTC	4	ndhA	intron
1897	134718	CCG	C--	C--	CCG	CCC	CCC	CCC	CCC	2	ndhA	intron
1898	134728	A	AATAT	AATAT	A----	AATGT	AATA-	AATAC	AATAC	4	ndhA	intron
1899	134734	G	A-----	A-----	G-----	G-----	G-----	GGCTAT	GACTAT	5	ndhA	intron
1900	134770	AAGACC	A-----	A-----	AAGACC	AAGAAA	AAGAAA	A-----	A-----	5	ndhA	intron
1901	134806	ATTTACACTACCTTTT	G----------------	GT------------TTC	ATTTACACTACC-TTTT	CTATTAGC-----TTTT	GTTTACACTACCTTTTT	GTTTACACTAGT-TCCT	GTTTACACTACT-TCTT	16	ndhA	intron
1902	134851	AAT	CCT	CCT	AAT	A--	ACT	ACT	ATT	2	ndhA	intron
1903	134855	T	TATTATA	TATTATA	T------	T-----A	T-----A	T-----A	T-----A	6	ndhA	intron
1904	134945	AAGAA	AATAAGA--ATTT	AATAAGA--ATTT	AAGAA--------	AAGAA--------	AAAAA--------	A--------ATAA	AAAATAACCATTA	8	ndhA	intron
1905	134952	ATTT	ATTT	ATTT	ATTT	ATTT	G---	ATTT	TTTT	3	ndhA	intron
1906	134961	A	A------	A------	A------	A------	A------	ATTTCAT	ATTTAAT	6	ndhA	intron
1907	134968	CAATCA	GAATC-	GAATC-	CAATCA	C-----	C-----	C-----	C-----	5	ndhA	intron
1908	134975	ATC	ATC	ATC	ATC	ATC	ATC	ATC	A--	2	ndhA	intron
1909	136723	T	T------	T------	T------	T------	T------	TTTTGTA	T------	6	ndhH	exon
1910	136762	CGAATCCATATCTCTATTTCTCGCTTATCTAAATCTAAATCTACAAAAAA	C-GAATCCATATCTCTTTTT-CCTGATTCATTACATT--------------G	C-GAATCCATATCTCTTTTT-CCTGATTCATTACATT--------------G	C-GAATCCATATCTCTATTT-CTCGCTTATCTAAATCTAAATCTACAAAAAA	C-GAATCCCTATCTCTTTTT-CTTGATTCATCCCATTG--------------	C-GAATGCCTATCTGTTTTT-TCTGATTCATCACTATGTTA----------T	CCGAATCCATATCTTTTTTTACCCGATTCATCACATTCATACATA-AAACAA	C--------------------------------------------------G	49	ndhH ~ rps15	IGS
1911	136830	ATACATATTTTTTCAATGAACTAAAATACAAAAAGCAATTTCAGCTTCAGCAATTTGAGTTAACTTTCGATAATAAAAGGAGGTTTGTCAA	A-------------AATGAACTCATATGTG------------------------------TTGTATATAATAAAAAAACGAGGTTTGTCAAA------------AAAATAAACAAAAC	A-------------AATGAACTCATATGTG------------------------------TTGTATATAATAAAAAAACGAGGTTTGTCAAA------------AAAATAAACAAAAC	ATACATATTTTTTCAATGAACTAAAATACAAAAAGCAATTTCAGCTTCAGCAATTTGAGTTAACTTTCGATAATAAAAGGAGGTTTGTCAA---------------------------	A-------------ACACAACC--------------------------------------CAACTTCCTATACAAAACTCAAATTTTTTCACTT-------CCTATAATAAACAAAAC	A-------------ACAAAA-------------------------------------------------------------------------------------AAAGAAACAAAAC	A---------------------------------------------------------------------TGGAAAAACGAGCTTCGTC------CAAAAATAAAATCTAAACAAAAC	A---------------------------------------------------------------------TTTAAAAACGAGGTTCGTCAATAAAAAAAAATAAAATCTAAACAAAAC	71	ndhH ~ rps15	IGS
1912	136946	ATTAAC	ATTAAC	ATTAAC	ATTAAC	ATTAAC	ATTCAC	A-----	A-----	5	ndhH ~ rps15	IGS
1913	137247	CTTTTTTT	ATTTTTTTGTTTT	A-----------T	CTTTTTT-----T	ATTTTTT-----T	ATTTTTT-----T	ATTTT-------T	A------------	12	rps15 ~ ycf1	IGS
1914	137259	TTTT	TTTT	TTTT	TTTT	TTTT	T---	TTTT	TTTT	3	rps15 ~ ycf1	IGS
1915	137331	C	CT	CT	C-	CT	CT	CT	CT	1	rps15 ~ ycf1	IGS
1916	137334	T	T------	T------	T------	T------	T------	TATATAC	T------	6	rps15 ~ ycf1	IGS
1917	137366	GTTTGATTGAATT	TATTG--------	TATTGA---ATTT	GTTTGATTGAATT	GATGGAAT-----	TCTTTAAT-----	G--------AA-T	G--------AATT	9	rps15 ~ ycf1	IGS
1918	137398	A	AT	AT	A-	AT	AT	AT	AT	1	rps15 ~ ycf1	IGS
1919	137420	A	AT	AT	A-	AT	AT	AT	AT	1	rps15 ~ ycf1	IGS
1920	137989	ATTT	A---	A---	ATTT	A---	A---	A---	A---	3	ycf1	exon
1921	138630	C	C---------	C---------	C---------	C---------	C---------	CCTTTTTTTG	CCTTTTTTTG	9	ycf1	exon
1922	138839	T	T------	T------	T------	T------	T------	TTGGATG	T------	6	ycf1	exon
1923	139319	ATTAATTGGT	ATTAATTGGT	ATTAATTGGT	ATTAATTGGT	A---------	ATTAATTGGT	ATTAATTGGT	ATTAATTGGT	9	ycf1	exon
1924	140276	TTTA	TTTA	TTTA	TTTA	TTTA	TTTA	T---	T---	3	ycf1	exon
1925	140435	A	A------	A------	A------	A------	ATTTTTT	A------	A------	6	ycf1	exon
1926	141672	CTTT	C---	C---	CTTT	CTTT	CTTT	CTTT	CTTT	3	ycf1	exon
1927	141689	T	T------	T------	T------	T------	T------	TTAGGAA	T------	6	ycf1	exon
1928	142125	TAAA	T---	T---	TAAA	T---	T---	T---	T---	3	ycf1	exon
1929	142496	TTAG	TTAG	TTAG	TTAG	TTAG	TTAG	T---	TTAG	3	ycf1	exon
1930	143334	CTCGAT	CTCGAT	CTCGAT	CTCGAT	CTCGAT	C-----	CTCGAT	CTCGAT	5	ycf1	exon
1931	143352	A	A-	A-	A-	A-	AT	A-	A-	1	ycf1	exon
1932	143406	GA	G----	G----	G---A	G----	GAAAA	G----	G----	4	ycf1 ~ trnN-GUU	IGS
1933	143420	ACCATAAATT	ACCATAAATG	ACCATAAATG	ACCATAAATT	ACCATAAATG	ACCATA----	A------ATG	A------ATG	6	ycf1 ~ trnN-GUU	IGS
1934	143727	G	G-----	G-----	G-----	G-----	G-----	GGGAGA	G-----	5	trnN-GUU	exon
1935	143922	GC	G-	GC	GC	GC	GC	GC	GC	1	trnN-GUU ~ trnR-ACG	IGS
1936	144119	C	CG	CG	C-	C-	C-	C-	C-	1	trnN-GUU ~ trnR-ACG	IGS
1937	144283	A	A-	A-	A-	A-	A-	A-	AC	1	trnN-GUU ~ trnR-ACG	IGS
1938	144396	G	GC	G-	G-	G-	G-	G-	G-	1	trnR-ACG	exon
1939	144471	TTTCGGGTTAAGAAGATGTGAAA	T---------------------------	T---------------------------	TTTCGGGT-----TAAGAAGATGTGAAA	TTTCGGGTTAAGATAAGAAGATGTGAAA	T---------------------------	T---------------------------	T---------------------------	27	trnR-ACG ~ rrn5	IGS
1940	144619	GCATTTTA	GCATTTTA	GCATTTTA	GCATTTTA	GCATTTTC	A-------	GCATTTTA	TCATTTTA	7	trnR-ACG ~ rrn5	IGS
1941	144652	A	A-----	A-----	A-----	A-----	AAGAGC	A-----	A-----	5	trnR-ACG ~ rrn5	IGS
1942	145162	C	C-----	C-----	C-----	C-----	CCCGCA	C-----	C-----	5	rrn4.5 ~ rrn23	IGS
1943	146524	G	GA	GA	G-	G-	G-	G-	G-	1	rrn23	exon
1944	146927	CA	CA	CA	CA	CA	CA	CA	C-	1	rrn23	exon
1945	146969	A	A-	A-	A-	A-	A-	A-	AC	1	rrn23	exon
1946	146980	C	C-	C-	C-	C-	C-	C-	CT	1	rrn23	exon
1947	147090	A	ATTTT-	ATTTT-	A-----	ATTTT-	ATTTTG	ATTTT-	ATTTT-	5	rrn23	exon
1948	148043	TTAAC	TTAAC	TTAAC	TTAAC	TTAAT	TTAAC	T----	TTAAC	4	rrn23 ~ trnA-UGC	IGS
1949	148115	TCATAA	TCATAA	TCATAA	TCATAA	TCATAA	TCATAA	T-----	T-----	5	rrn23 ~ trnA-UGC	IGS
1950	148157	T	T-----	T-----	T-----	T-----	T-----	T-----	TATCAT	5	rrn23 ~ trnA-UGC	IGS
1951	148263	C	C------	C------	C------	CTATAGA	C------	C------	C------	6	trnA-UGC	intron
1952	148384	T	TTTTC-----	TTTTC-----	T---------	TTTTC-----	TTTTCTAAGG	TTC-------	TTC-------	9	trnA-UGC	intron
1953	148403	CGGAGAATCCAGCTACA	CGGAGAATCCAGCTACA	CGGAGAATCCAGCTACA	CGGAGAATCCAGCTACA	C----------------	CGGAGAATCCAGCTACA	CGGAGAATCCAGCTACA	CGGAGAATCCAGCTACA	16	trnA-UGC	intron
1954	148588	AC	AC	AC	AC	AC	A-	AC	AC	1	trnA-UGC	intron
1955	148856	ACGTT	ACGTT	ACGTT	ACGTT	ACGTT	A----	ACGTT	ACGTT	4	trnA-UGC	intron
1956	149313	GC	GC	GC	GC	GC	GC	G-	GC	1	trnI-GAU	intron
1957	149375	CCCAACCCTAG	CCCAACCCTAG	CCCAACCCTAG	CCCAACCCTAG	CCCAACCCTAG	CCCAACCCTAG	CCCAACCCTAG	C----------	10	trnI-GAU	intron
1958	149453	GTTCTTCCCTTTGGGAAGGAAGGGAAATCCTATTGATTGCTGC	GTTCTTCCCTTCGGGAAGGA------AGGGAAATCCTATTGATTGCTGC	GTTCTTCCCTTCGGGAAGGA------AGGGAAATCCTATTGATTGCTGC	GTTCTTCCCTTTGGGAAGGA------AGGGAAATCCTATTGATTGCTGC	GTTCTTCCCTTCGGGAAGGA------AGGGAAATCCTATTGATTGCTGC	GTTCTTCCCTTCGGGAAGGA------AGGGAAATCCTATTGATTGCTGC	G------------------------------------------------	GTTCTTCCCTTCGGGAAGGAAGGATTAGGGAAATCCTATTGATTGCTGC	48	trnI-GAU	intron
1959	149522	GA	GA	GA	GA	G-	GA	G-	GA	1	trnI-GAU	intron
1960	149529	G	A-	AG	G-	AG	AG	AG	AG	1	trnI-GAU	intron
1961	149564	TGAA	T--GAA	T--GAA	T--GAA	T--AAA	TGAAAA	T-----	T-----	5	trnI-GAU	intron
1962	149723	TC	T-	T-	TC	TC	TC	T-	TC	1	trnI-GAU	intron
1963	150269	AAAAGACC	AAAATACC	AAAATACC	AAAAGACC	AAAAA-CC	AAAA----	AAAATACT	A----ACC	4	trnI-GAU ~ rrn16	IGS
1964	150701	A	AAACC	AAACC	A----	AAACC	AAACC	A----	AAACC	4	rrn16	exon
1965	152148	GCCACTATT	G--------	G--------	GCCACTATT	GCCACTATT	GCCACTATT	GCCACTATT	GCCACTATT	8	trnV-GAC ~ rps12	IGS
1966	152198	T	T---------	T---------	T---------	T---------	TTATTATGTA	T---------	T---------	9	trnV-GAC ~ rps12	IGS
1967	152206	A	ATTACG	ATTACG	A-----	A-----	A-----	A-----	A-----	5	trnV-GAC ~ rps12	IGS
1968	152317	AC	A-	A-	AC	AC	AC	AC	AC	1	trnV-GAC ~ rps12	IGS
1969	152359	GAG	GAG	GAG	GAG	GAT	GAT	GAT	G--	2	trnV-GAC ~ rps12	IGS
1970	152362	AT	A----T	A----T	A----T	A-----	ATTTCT	A----T	A----T	5	trnV-GAC ~ rps12	IGS
1971	152377	T	T----	T----	T----	T----	T----	TTCTA	TTCTA	4	trnV-GAC ~ rps12	IGS
1972	152416	T	T---	T---	T---	T---	T---	T-AA	TAAA	3	trnV-GAC ~ rps12	IGS
1973	152473	A	ATTGCG	ATTGCG	A-----	A-----	A-----	C-----	C-----	5	trnV-GAC ~ rps12	IGS
1974	152561	C	CTTT	CTTT	C---	C--T	C--T	C--T	C--T	3	trnV-GAC ~ rps12	IGS
1975	152564	TT	TT	TT	TT	TT	T-	TT	TT	1	trnV-GAC ~ rps12	IGS
1976	152574	TCACA	TCAAA	TCAAA	TCACA	TCAAA	TCAAA	TCAAA	T----	4	trnV-GAC ~ rps12	IGS
1977	152635	CAAA	C-AA	CAAA	CAAA	C-AA	C-AA	C---	C---	3	trnV-GAC ~ rps12	IGS
1978	152742	C	C-----	C-----	C-----	C-----	C-----	C-----	CCTCTT	5	trnV-GAC ~ rps12	IGS
1979	152760	A	A----	A----	A----	A----	AAAAT	A----	A----	4	trnV-GAC ~ rps12	IGS
1980	152815	C	C-----	C-----	C-----	C-----	C-----	A-----	ACATTG	5	trnV-GAC ~ rps12	IGS
1981	152922	GA	GA	GA	GA	GA	G-	GA	GA	1	trnV-GAC ~ rps12	IGS
1982	152988	AACTAAT	A------	A------	AACTAAT	AACTAAT	AACTAAT	AACTAAT	AACTAAT	6	trnV-GAC ~ rps12	IGS
1983	153014	A	A--------------------------	ATAGAAAAGAACTGTAATAGAAAAGAA	A--------------------------	A--------------------------	A--------------------------	A--------------------------	A--------------------------	26	trnV-GAC ~ rps12	IGS
1984	153039	T	T------	T------	T------	TACTTTG	T------	T------	T------	6	trnV-GAC ~ rps12	IGS
1985	153190	T	T-----	T-----	T-----	T-----	T-----	T-----	TATTTG	5	trnV-GAC ~ rps12	IGS
1986	153238	ATTTTTT	A-------	A-------	AT-TTTTT	AT-TTTTT	AT-TTTTT	ATTTTTTT	ATTTTTTT	7	trnV-GAC ~ rps12	IGS
1987	153345	AAACGC	AAACGC	AAACGC	AAACGC	AAACGC	AAACGC	A-----	AAACGC	5	trnV-GAC ~ rps12	IGS
1988	153359	TGGGATAGGG	TGGGATAGGG	TGGGATAGGA	TGGGATAGGG	TTGG------	TGGG------	T------GGG	TGGGATAGGG	6	trnV-GAC ~ rps12	IGS
1989	153380	GT	G-	G-	GT	G-	G-	G-	G-	1	trnV-GAC ~ rps12	IGS
1990	153382	AA	GA	GA	AA	GA	G-	GA	GA	1	trnV-GAC ~ rps12	IGS
1991	153402	CATATTACTTTTGATCGAAAAATAAATCTTATTTATTTCGTACCCTTCGCTCGATGAGAAAATGGGTCAGATTCTACAGGATCAAAACTATGGGACTTAAGGAATGATGGAAGGGAATAAAAAAAAGAGAGGGAAAGACAAAAAATCGAAATGAAATAATGAAATAAAGAATAAAACAAACAAAATAAAAGAAAATTTAAATCAATAAGTAAATAATTAAGTACAATAAATACAATAAGTAAATAAATAAGTATAAGTAGAAGAACCCAGATTCCGAATGAACAAATTGAAACTCGA	CATATTACTTTACTTTTGATCGAAAAAGAAATCTTATTTATTTCGTACCCTTCGCTCGATGAGAAAATGGGTCAGATTCTACTTCTACAGGATCAAAACTATGGGACTTAAGGAATGACGGAAGGGAATAAAAAAAAGAGAGGGAAAGACAAAAAATCGA--------AATGAAAT-----------AAAGACTAAAACAAACAAAATAAAAGAAAATTTAAATCAATAAGTAAATA---------AATAAGTA-----CAATAAGTCAATAAATAAGTATAAGTAGAAGAACCCAGATTCCGAATGAACAAATTCAAACTCGA	CATATTACTTTACTTTTGATCGAAAAAGAAATCTTATTTATTTCGTACCCTTCGCTCGATGAGAAAATGGGTCAGATTCTACTTCTACAGGATCAAAACTATGGGACTTAAGGAATGACGGAAGGGAATAAAAAAAAGAGAGGGAAAGACAAAAAATCGA--------AATGAAAT-----------AAAGACTAAAACAAACAAAATAAAAGAAAATTTAAATCAATAAGTCAATA---------AATAAGTA-----CAATAAGTCAATAAATAAGTATAAGTAGAAGAACCCAGATTCCGAATGAACAAATTCAAACTCGA	CATA-----TTACTTTTGATCGAAAAATAAATCTTATTTATTTCGTACCCTTCGCTCGATGAGAAAATGGGTCAGA------TTCTACAGGATCAAAACTATGGGACTTAAGGAATGATGGAAGGGAATAAAAAAAAGAGAGGGAAAGACAAAAAATCGAAATGAAATAATGAAAT-----------AAAGAATAAAACAAACAAAATAAAAGAAAATTTAAATCAATAAGTAAATAATTAAGTACAATAAATA-----CAATAAGTAAATAAATAAGTATAAGTAGAAGAACCCAGATTCCGAATGAACAAATTGAAACTCGA	CATA-----TTACTTTTGATCGAAAAATAAATCTTATTTATTTCGTACCCTTCGCTCGATGAGAAAATGGGTCAGA------TTCTACAGGATCAAAACTATGGGACTTAAGGAATGATGGAAGGGAATAAAAAAAATAGAGGGAAAGACAAAAAATCGA--------AATGAAAT-----------AAAGAATA----AAACAAAATAAAAGAAAATTGAAATCAATAAGTAAATA---------AATAAGTATAATACAATAAGTAAATAAATAAGTATAAGTAGAAGAACCCAGATTCCGAATGAACAAATTCAAACTCGA	CATA-----TTACTTTTGATCGAAAAAGAAATCTTATTTATTTCGTACCCTTCGCTCGATGAGAAAATGGGTCAGA------TTCTACAGGATCAAAACTATGAGACTTAAGGAATGATGGAAGGGAATAAAAAAAAGAGAGGGAAAGACAAAAAATCGA--------AATGAAATTGAAATAAAGAAAAGAATA----AAACAAAATAAAAGAAAATTTAAAT-----------------------------------CAATAAGTAAATAAATAAGTATAAGTAGAAGAACCCAGATTCCGAATGAACAAATTCAAACTCAA	C-----------------------------------------------------------------------------------------------------------------------------------------------------------------------------------------------------------------------------------------------------------------------------------------------------------------------------------	CATA-----TTACTTTTGATCGAAAAATCAATCTGATTTATTTCGTACCCTTCGCTCGATGAGAAAATGGGTCAGA------TTCTACAGGATCAAAACTATGGGACTTGAGGAATGATGGAAGGGAATAAAAAAAAGAGAGGGAAAGACAAAAAATCGA--------AATGAAAT-----------AAAGAATA----AAACAAAATAAAAGAAAATTTAAAT-----------------------------------CAATAAGTAAATAAATAAGTATAAGTAGAAGAACCCAGATTCCAAATGAACAAATTCAAACTCGA	296	trnV-GAC ~ rps12	IGS
1992	153724	CTGAGG	CTGAGG	CTGAGG	CTGAGG	CTGAGG	CTGAGG	C-----	A-----	5	trnV-GAC ~ rps12	IGS
1993	153770	T	T-	T-	T-	T-	T-	TA	T-	1	trnV-GAC ~ rps12	IGS
1994	155626	C	C--	CAA	C--	C--	C--	C--	C--	2	rps7 ~ ndhB	IGS
1995	155630	A	A----------------------------	A----------------------------	A----------------------------	A----------------------------	AAAAAAATTTTTTTTTTTTTTTTTAAAAG	A----------------------------	A----------------------------	28	rps7 ~ ndhB	IGS
1996	155631	AA	AA	AA	AA	AA	AA	A-	AA	1	rps7 ~ ndhB	IGS
1997	156534	C	C-----	C-----	C-----	C-----	C-----	C-----	CCATAG	5	ndhB	intron
1998	157065	AGTTT	AGTTT	AGTTT	AGTTT	AGTTT	AGTTT	C----	A----	4	ndhB	intron
[truncated: 32 more rows]
